# Supplementary material for: C. elegans protein interaction network analysis probes RNAi validated pro-longevity effect of nhr-6, a human homolog of tumor suppressor Nr4a1
Source: Sci Rep. 2019 Oct 31;9:15711. doi: 10.1038/s41598-019-51649-0 (PMC6823380; doi:10.1038/s41598-019-51649-0)
Supplement: Supplementary file 1 — Supplementary Information File 1. The merged aging-TSG network. It hosts a total of 2017 unique C. elegans genes mediating 3249 PPIs. [file 41598_2019_51649_MOESM1_ESM.zip › Supplementary File1.xml]

<?xml version="1.0" encoding="UTF-8" standalone="yes"?>
<graph id="52" label="Main" directed="1" cy:documentVersion="3.0" xmlns:dc="http://purl.org/dc/elements/1.1/" xmlns:xlink="http://www.w3.org/1999/xlink" xmlns:rdf="http://www.w3.org/1999/02/22-rdf-syntax-ns#" xmlns:cy="http://www.cytoscape.org" xmlns="http://www.cs.rpi.edu/XGMML">
  <att name="networkMetadata">
    <rdf:RDF>
      <rdf:Description rdf:about="http://www.cytoscape.org/">
        <dc:type>Protein-Protein Interaction</dc:type>
        <dc:description>N/A</dc:description>
        <dc:identifier>N/A</dc:identifier>
        <dc:date>2017-04-25 16:49:01</dc:date>
        <dc:title>Main</dc:title>
        <dc:source>http://www.cytoscape.org/</dc:source>
        <dc:format>Cytoscape-XGMML</dc:format>
      </rdf:Description>
    </rdf:RDF>
  </att>
  <att name="shared name" value="Main" type="string"/>
  <att name="name" value="Main" type="string"/>
  <att name="selected" value="1" type="boolean"/>
  <att name="__Annotations" type="list">
    <att name="__Annotations" value="" type="string"/>
  </att>
  <att name="networkMetadata" value="" type="string"/>
  <att name="__layoutAlgorithm" value="grid" type="string" cy:hidden="1"/>
  <att name="layoutAlgorithm" value="Hierarchical Layout" type="string" cy:hidden="1"/>
  <graphics>
    <att name="NETWORK_DEPTH" value="0.0" type="string"/>
    <att name="NETWORK_NODE_SELECTION" value="true" type="string"/>
    <att name="NETWORK_HEIGHT" value="1002.0" type="string"/>
    <att name="NETWORK_EDGE_SELECTION" value="true" type="string"/>
    <att name="NETWORK_WIDTH" value="1590.0" type="string"/>
    <att name="NETWORK_CENTER_Y_LOCATION" value="-3350.45458984375" type="string"/>
    <att name="NETWORK_CENTER_Z_LOCATION" value="0.0" type="string"/>
    <att name="NETWORK_SCALE_FACTOR" value="0.08398621343450942" type="string"/>
    <att name="NETWORK_TITLE" value="Main" type="string"/>
    <att name="NETWORK_BACKGROUND_PAINT" value="#ffffff" type="string"/>
    <att name="NETWORK_CENTER_X_LOCATION" value="-13400.5546875" type="string"/>
    <att name="NODE_SIZE_LOCKED" value="true" type="string"/>
  </graphics>
  <node id="406" label="sex-1">
    <att name="shared name" value="sex-1" type="string"/>
    <att name="name" value="sex-1" type="string"/>
    <att name="selected" value="0" type="boolean"/>
    <att name="Betweenness" value="7437.18672" type="real"/>
    <att name="BottleNeck" value="6.0" type="real"/>
    <att name="Closeness" value="691.46667" type="real"/>
    <att name="Clustering coefficient" value="0.04444" type="real"/>
    <att name="Color" value="blue" type="string"/>
    <att name="DMNC" value="0.30779" type="real"/>
    <att name="Degree" value="10.0" type="real"/>
    <att name="EPC" value="54.121" type="real"/>
    <att name="EcCentricity" value="0.13464" type="real"/>
    <att name="MCC" value="10.0" type="real"/>
    <att name="MNC" value="2.0" type="real"/>
    <att name="Radiality" value="9.35098" type="real"/>
    <att name="Stress" value="74264.0" type="real"/>
    <att name="canonicalName" value="sex-1" type="string"/>
    <att name="colouring" value="red" type="string"/>
    <att name="glayConnectedComponent_3" value="1" type="integer"/>
    <att name="SUBNETWORK_NODE_TYPE" value="" type="string"/>
    <att name="node.fillColor" value="" type="string"/>
    <att name="node.fontSize" value="" type="string"/>
    <graphics width="1.0" outline="#333333" h="70.0" w="70.0" y="332.38153076171875" x="-13812.625466103826" fill="#b3d9d0" z="0.0" type="ELLIPSE">
      <att name="NODE_CUSTOMGRAPHICS_POSITION_6" value="C,C,c,0.00,0.00" type="string"/>
      <att name="NODE_CUSTOMGRAPHICS_POSITION_5" value="C,C,c,0.00,0.00" type="string"/>
      <att name="NODE_CUSTOMGRAPHICS_4" value="org.cytoscape.ding.customgraphics.NullCustomGraphics,0,[ Remove Graphics ]," type="string"/>
      <att name="NODE_CUSTOMGRAPHICS_SIZE_9" value="70.0" type="string"/>
      <att name="NODE_SELECTED" value="false" type="string"/>
      <att name="NODE_LABEL_TRANSPARENCY" value="255" type="string"/>
      <att name="NODE_CUSTOMGRAPHICS_POSITION_2" value="C,C,c,0.00,0.00" type="string"/>
      <att name="NODE_CUSTOMGRAPHICS_POSITION_4" value="C,C,c,0.00,0.00" type="string"/>
      <att name="NODE_LABEL_WIDTH" value="100.0" type="string"/>
      <att name="NODE_CUSTOMGRAPHICS_5" value="org.cytoscape.ding.customgraphics.NullCustomGraphics,0,[ Remove Graphics ]," type="string"/>
      <att name="NODE_CUSTOMGRAPHICS_3" value="org.cytoscape.ding.customgraphics.NullCustomGraphics,0,[ Remove Graphics ]," type="string"/>
      <att name="NODE_TRANSPARENCY" value="255" type="string"/>
      <att name="NODE_CUSTOMGRAPHICS_1" value="org.cytoscape.ding.customgraphics.NullCustomGraphics,0,[ Remove Graphics ]," type="string"/>
      <att name="NODE_CUSTOMGRAPHICS_POSITION_9" value="C,C,c,0.00,0.00" type="string"/>
      <att name="NODE_LABEL_COLOR" value="#000000" type="string"/>
      <att name="NODE_LABEL_FONT_SIZE" value="0" type="string"/>
      <att name="NODE_CUSTOMGRAPHICS_7" value="org.cytoscape.ding.customgraphics.NullCustomGraphics,0,[ Remove Graphics ]," type="string"/>
      <att name="NODE_LABEL_FONT_FACE" value="Dialog.plain,plain,0" type="string"/>
      <att name="NODE_CUSTOMGRAPHICS_SIZE_4" value="70.0" type="string"/>
      <att name="NODE_CUSTOMGRAPHICS_2" value="org.cytoscape.ding.customgraphics.NullCustomGraphics,0,[ Remove Graphics ]," type="string"/>
      <att name="NODE_CUSTOMGRAPHICS_SIZE_8" value="70.0" type="string"/>
      <att name="NODE_CUSTOMGRAPHICS_POSITION_8" value="C,C,c,0.00,0.00" type="string"/>
      <att name="NODE_CUSTOMGRAPHICS_POSITION_3" value="C,C,c,0.00,0.00" type="string"/>
      <att name="NODE_NESTED_NETWORK_IMAGE_VISIBLE" value="true" type="string"/>
      <att name="NODE_CUSTOMGRAPHICS_SIZE_3" value="70.0" type="string"/>
      <att name="NODE_CUSTOMGRAPHICS_9" value="org.cytoscape.ding.customgraphics.NullCustomGraphics,0,[ Remove Graphics ]," type="string"/>
      <att name="NODE_VISIBLE" value="true" type="string"/>
      <att name="NODE_BORDER_TRANSPARENCY" value="255" type="string"/>
      <att name="NODE_BORDER_STROKE" value="SOLID" type="string"/>
      <att name="NODE_DEPTH" value="70.0" type="string"/>
      <att name="NODE_LABEL" value="sex-1" type="string"/>
      <att name="NODE_CUSTOMGRAPHICS_SIZE_2" value="70.0" type="string"/>
      <att name="NODE_CUSTOMGRAPHICS_SIZE_5" value="70.0" type="string"/>
      <att name="NODE_SELECTED_PAINT" value="#ffff00" type="string"/>
      <att name="NODE_CUSTOMGRAPHICS_SIZE_6" value="70.0" type="string"/>
      <att name="NODE_CUSTOMGRAPHICS_POSITION_1" value="C,C,c,0.00,0.00" type="string"/>
      <att name="NODE_CUSTOMGRAPHICS_POSITION_7" value="C,C,c,0.00,0.00" type="string"/>
      <att name="NODE_CUSTOMGRAPHICS_SIZE_7" value="70.0" type="string"/>
      <att name="NODE_CUSTOMGRAPHICS_6" value="org.cytoscape.ding.customgraphics.NullCustomGraphics,0,[ Remove Graphics ]," type="string"/>
      <att name="NODE_CUSTOMGRAPHICS_8" value="org.cytoscape.ding.customgraphics.NullCustomGraphics,0,[ Remove Graphics ]," type="string"/>
      <att name="NODE_CUSTOMGRAPHICS_SIZE_1" value="70.0" type="string"/>
      <att name="NODE_TOOLTIP" value="" type="string"/>
      <att name="NODE_LABEL_POSITION" value="C,C,c,0.00,0.00" type="string"/>
      <att name="z" value="0.0" type="string"/>
    </graphics>
  </node>
  <node id="1415" label="sel-8">
    <att name="shared name" value="sel-8" type="string"/>
    <att name="name" value="sel-8" type="string"/>
    <att name="selected" value="0" type="boolean"/>
    <att name="Betweenness" value="348.711" type="real"/>
    <att name="BottleNeck" value="1.0" type="real"/>
    <att name="Closeness" value="627.24762" type="real"/>
    <att name="Clustering coefficient" value="0.73333" type="real"/>
    <att name="Color" value="" type="string"/>
    <att name="DMNC" value="0.52304" type="real"/>
    <att name="Degree" value="6.0" type="real"/>
    <att name="EPC" value="79.48" type="real"/>
    <att name="EcCentricity" value="0.11781" type="real"/>
    <att name="MCC" value="4.0" type="real"/>
    <att name="MNC" value="6.0" type="real"/>
    <att name="Radiality" value="9.10147" type="real"/>
    <att name="Stress" value="41710.0" type="real"/>
    <att name="canonicalName" value="sel-8" type="string"/>
    <att name="colouring" value="blue" type="string"/>
    <att name="glayConnectedComponent_3" value="1" type="integer"/>
    <att name="SUBNETWORK_NODE_TYPE" value="" type="string"/>
    <att name="node.fillColor" value="" type="string"/>
    <att name="node.fontSize" value="" type="string"/>
    <graphics width="1.0" outline="#333333" h="70.0" w="70.0" y="-4610.51708984375" x="-21334.682106728826" fill="#eeb9a8" z="0.0" type="ELLIPSE">
      <att name="NODE_CUSTOMGRAPHICS_POSITION_6" value="C,C,c,0.00,0.00" type="string"/>
      <att name="NODE_CUSTOMGRAPHICS_POSITION_5" value="C,C,c,0.00,0.00" type="string"/>
      <att name="NODE_CUSTOMGRAPHICS_4" value="org.cytoscape.ding.customgraphics.NullCustomGraphics,0,[ Remove Graphics ]," type="string"/>
      <att name="NODE_CUSTOMGRAPHICS_SIZE_9" value="70.0" type="string"/>
      <att name="NODE_SELECTED" value="false" type="string"/>
      <att name="NODE_LABEL_TRANSPARENCY" value="255" type="string"/>
      <att name="NODE_CUSTOMGRAPHICS_POSITION_2" value="C,C,c,0.00,0.00" type="string"/>
      <att name="NODE_CUSTOMGRAPHICS_POSITION_4" value="C,C,c,0.00,0.00" type="string"/>
      <att name="NODE_LABEL_WIDTH" value="100.0" type="string"/>
      <att name="NODE_CUSTOMGRAPHICS_5" value="org.cytoscape.ding.customgraphics.NullCustomGraphics,0,[ Remove Graphics ]," type="string"/>
      <att name="NODE_CUSTOMGRAPHICS_3" value="org.cytoscape.ding.customgraphics.NullCustomGraphics,0,[ Remove Graphics ]," type="string"/>
      <att name="NODE_TRANSPARENCY" value="255" type="string"/>
      <att name="NODE_CUSTOMGRAPHICS_1" value="org.cytoscape.ding.customgraphics.NullCustomGraphics,0,[ Remove Graphics ]," type="string"/>
      <att name="NODE_CUSTOMGRAPHICS_POSITION_9" value="C,C,c,0.00,0.00" type="string"/>
      <att name="NODE_LABEL_COLOR" value="#000000" type="string"/>
      <att name="NODE_LABEL_FONT_SIZE" value="0" type="string"/>
      <att name="NODE_CUSTOMGRAPHICS_7" value="org.cytoscape.ding.customgraphics.NullCustomGraphics,0,[ Remove Graphics ]," type="string"/>
      <att name="NODE_LABEL_FONT_FACE" value="Dialog.plain,plain,0" type="string"/>
      <att name="NODE_CUSTOMGRAPHICS_SIZE_4" value="70.0" type="string"/>
      <att name="NODE_CUSTOMGRAPHICS_2" value="org.cytoscape.ding.customgraphics.NullCustomGraphics,0,[ Remove Graphics ]," type="string"/>
      <att name="NODE_CUSTOMGRAPHICS_SIZE_8" value="70.0" type="string"/>
      <att name="NODE_CUSTOMGRAPHICS_POSITION_8" value="C,C,c,0.00,0.00" type="string"/>
      <att name="NODE_CUSTOMGRAPHICS_POSITION_3" value="C,C,c,0.00,0.00" type="string"/>
      <att name="NODE_NESTED_NETWORK_IMAGE_VISIBLE" value="true" type="string"/>
      <att name="NODE_CUSTOMGRAPHICS_SIZE_3" value="70.0" type="string"/>
      <att name="NODE_CUSTOMGRAPHICS_9" value="org.cytoscape.ding.customgraphics.NullCustomGraphics,0,[ Remove Graphics ]," type="string"/>
      <att name="NODE_VISIBLE" value="true" type="string"/>
      <att name="NODE_BORDER_TRANSPARENCY" value="255" type="string"/>
      <att name="NODE_BORDER_STROKE" value="SOLID" type="string"/>
      <att name="NODE_DEPTH" value="70.0" type="string"/>
      <att name="NODE_LABEL" value="sel-8" type="string"/>
      <att name="NODE_CUSTOMGRAPHICS_SIZE_2" value="70.0" type="string"/>
      <att name="NODE_CUSTOMGRAPHICS_SIZE_5" value="70.0" type="string"/>
      <att name="NODE_SELECTED_PAINT" value="#ffff00" type="string"/>
      <att name="NODE_CUSTOMGRAPHICS_SIZE_6" value="70.0" type="string"/>
      <att name="NODE_CUSTOMGRAPHICS_POSITION_1" value="C,C,c,0.00,0.00" type="string"/>
      <att name="NODE_CUSTOMGRAPHICS_POSITION_7" value="C,C,c,0.00,0.00" type="string"/>
      <att name="NODE_CUSTOMGRAPHICS_SIZE_7" value="70.0" type="string"/>
      <att name="NODE_CUSTOMGRAPHICS_6" value="org.cytoscape.ding.customgraphics.NullCustomGraphics,0,[ Remove Graphics ]," type="string"/>
      <att name="NODE_CUSTOMGRAPHICS_8" value="org.cytoscape.ding.customgraphics.NullCustomGraphics,0,[ Remove Graphics ]," type="string"/>
      <att name="NODE_CUSTOMGRAPHICS_SIZE_1" value="70.0" type="string"/>
      <att name="NODE_TOOLTIP" value="" type="string"/>
      <att name="NODE_LABEL_POSITION" value="C,C,c,0.00,0.00" type="string"/>
      <att name="z" value="0.0" type="string"/>
    </graphics>
  </node>
  <node id="1725" label="rps-21">
    <att name="shared name" value="rps-21" type="string"/>
    <att name="name" value="rps-21" type="string"/>
    <att name="selected" value="0" type="boolean"/>
    <att name="Betweenness" value="0.0" type="real"/>
    <att name="BottleNeck" value="1.0" type="real"/>
    <att name="Closeness" value="586.28333" type="real"/>
    <att name="Clustering coefficient" value="1.0" type="real"/>
    <att name="Color" value="" type="string"/>
    <att name="DMNC" value="0.30779" type="real"/>
    <att name="Degree" value="2.0" type="real"/>
    <att name="EPC" value="32.451" type="real"/>
    <att name="EcCentricity" value="0.11781" type="real"/>
    <att name="MCC" value="2.0" type="real"/>
    <att name="MNC" value="2.0" type="real"/>
    <att name="Radiality" value="8.91842" type="real"/>
    <att name="Stress" value="0.0" type="real"/>
    <att name="canonicalName" value="rps-21" type="string"/>
    <att name="colouring" value="blue" type="string"/>
    <att name="glayConnectedComponent_3" value="1" type="integer"/>
    <att name="SUBNETWORK_NODE_TYPE" value="" type="string"/>
    <att name="node.fillColor" value="" type="string"/>
    <att name="node.fontSize" value="" type="string"/>
    <graphics width="1.0" outline="#333333" h="70.0" w="70.0" y="-5182.50927734375" x="-19604.517067666326" fill="#eeb9a8" z="0.0" type="ELLIPSE">
      <att name="NODE_CUSTOMGRAPHICS_POSITION_6" value="C,C,c,0.00,0.00" type="string"/>
      <att name="NODE_CUSTOMGRAPHICS_POSITION_5" value="C,C,c,0.00,0.00" type="string"/>
      <att name="NODE_CUSTOMGRAPHICS_4" value="org.cytoscape.ding.customgraphics.NullCustomGraphics,0,[ Remove Graphics ]," type="string"/>
      <att name="NODE_CUSTOMGRAPHICS_SIZE_9" value="70.0" type="string"/>
      <att name="NODE_SELECTED" value="false" type="string"/>
      <att name="NODE_LABEL_TRANSPARENCY" value="255" type="string"/>
      <att name="NODE_CUSTOMGRAPHICS_POSITION_2" value="C,C,c,0.00,0.00" type="string"/>
      <att name="NODE_CUSTOMGRAPHICS_POSITION_4" value="C,C,c,0.00,0.00" type="string"/>
      <att name="NODE_LABEL_WIDTH" value="100.0" type="string"/>
      <att name="NODE_CUSTOMGRAPHICS_5" value="org.cytoscape.ding.customgraphics.NullCustomGraphics,0,[ Remove Graphics ]," type="string"/>
      <att name="NODE_CUSTOMGRAPHICS_3" value="org.cytoscape.ding.customgraphics.NullCustomGraphics,0,[ Remove Graphics ]," type="string"/>
      <att name="NODE_TRANSPARENCY" value="255" type="string"/>
      <att name="NODE_CUSTOMGRAPHICS_1" value="org.cytoscape.ding.customgraphics.NullCustomGraphics,0,[ Remove Graphics ]," type="string"/>
      <att name="NODE_CUSTOMGRAPHICS_POSITION_9" value="C,C,c,0.00,0.00" type="string"/>
      <att name="NODE_LABEL_COLOR" value="#000000" type="string"/>
      <att name="NODE_LABEL_FONT_SIZE" value="0" type="string"/>
      <att name="NODE_CUSTOMGRAPHICS_7" value="org.cytoscape.ding.customgraphics.NullCustomGraphics,0,[ Remove Graphics ]," type="string"/>
      <att name="NODE_LABEL_FONT_FACE" value="Dialog.plain,plain,0" type="string"/>
      <att name="NODE_CUSTOMGRAPHICS_SIZE_4" value="70.0" type="string"/>
      <att name="NODE_CUSTOMGRAPHICS_2" value="org.cytoscape.ding.customgraphics.NullCustomGraphics,0,[ Remove Graphics ]," type="string"/>
      <att name="NODE_CUSTOMGRAPHICS_SIZE_8" value="70.0" type="string"/>
      <att name="NODE_CUSTOMGRAPHICS_POSITION_8" value="C,C,c,0.00,0.00" type="string"/>
      <att name="NODE_CUSTOMGRAPHICS_POSITION_3" value="C,C,c,0.00,0.00" type="string"/>
      <att name="NODE_NESTED_NETWORK_IMAGE_VISIBLE" value="true" type="string"/>
      <att name="NODE_CUSTOMGRAPHICS_SIZE_3" value="70.0" type="string"/>
      <att name="NODE_CUSTOMGRAPHICS_9" value="org.cytoscape.ding.customgraphics.NullCustomGraphics,0,[ Remove Graphics ]," type="string"/>
      <att name="NODE_VISIBLE" value="true" type="string"/>
      <att name="NODE_BORDER_TRANSPARENCY" value="255" type="string"/>
      <att name="NODE_BORDER_STROKE" value="SOLID" type="string"/>
      <att name="NODE_DEPTH" value="70.0" type="string"/>
      <att name="NODE_LABEL" value="rps-21" type="string"/>
      <att name="NODE_CUSTOMGRAPHICS_SIZE_2" value="70.0" type="string"/>
      <att name="NODE_CUSTOMGRAPHICS_SIZE_5" value="70.0" type="string"/>
      <att name="NODE_SELECTED_PAINT" value="#ffff00" type="string"/>
      <att name="NODE_CUSTOMGRAPHICS_SIZE_6" value="70.0" type="string"/>
      <att name="NODE_CUSTOMGRAPHICS_POSITION_1" value="C,C,c,0.00,0.00" type="string"/>
      <att name="NODE_CUSTOMGRAPHICS_POSITION_7" value="C,C,c,0.00,0.00" type="string"/>
      <att name="NODE_CUSTOMGRAPHICS_SIZE_7" value="70.0" type="string"/>
      <att name="NODE_CUSTOMGRAPHICS_6" value="org.cytoscape.ding.customgraphics.NullCustomGraphics,0,[ Remove Graphics ]," type="string"/>
      <att name="NODE_CUSTOMGRAPHICS_8" value="org.cytoscape.ding.customgraphics.NullCustomGraphics,0,[ Remove Graphics ]," type="string"/>
      <att name="NODE_CUSTOMGRAPHICS_SIZE_1" value="70.0" type="string"/>
      <att name="NODE_TOOLTIP" value="" type="string"/>
      <att name="NODE_LABEL_POSITION" value="C,C,c,0.00,0.00" type="string"/>
      <att name="z" value="0.0" type="string"/>
    </graphics>
  </node>
  <node id="283" label="rps-12">
    <att name="shared name" value="rps-12" type="string"/>
    <att name="name" value="rps-12" type="string"/>
    <att name="selected" value="0" type="boolean"/>
    <att name="Betweenness" value="391.3499" type="real"/>
    <att name="BottleNeck" value="1.0" type="real"/>
    <att name="Closeness" value="681.35714" type="real"/>
    <att name="Clustering coefficient" value="0.5" type="real"/>
    <att name="Color" value="green" type="string"/>
    <att name="DMNC" value="0.2842" type="real"/>
    <att name="Degree" value="4.0" type="real"/>
    <att name="EPC" value="58.643" type="real"/>
    <att name="EcCentricity" value="0.13464" type="real"/>
    <att name="MCC" value="6.0" type="real"/>
    <att name="MNC" value="4.0" type="real"/>
    <att name="Radiality" value="9.2984" type="real"/>
    <att name="Stress" value="14886.0" type="real"/>
    <att name="canonicalName" value="rps-12" type="string"/>
    <att name="colouring" value="red" type="string"/>
    <att name="glayConnectedComponent_3" value="1" type="integer"/>
    <att name="SUBNETWORK_NODE_TYPE" value="" type="string"/>
    <att name="node.fillColor" value="" type="string"/>
    <att name="node.fontSize" value="" type="string"/>
    <graphics width="1.0" outline="#333333" h="70.0" w="70.0" y="310.83489990234375" x="-17726.589333291326" fill="#f8c3b2" z="0.0" type="ELLIPSE">
      <att name="NODE_CUSTOMGRAPHICS_POSITION_6" value="C,C,c,0.00,0.00" type="string"/>
      <att name="NODE_CUSTOMGRAPHICS_POSITION_5" value="C,C,c,0.00,0.00" type="string"/>
      <att name="NODE_CUSTOMGRAPHICS_4" value="org.cytoscape.ding.customgraphics.NullCustomGraphics,0,[ Remove Graphics ]," type="string"/>
      <att name="NODE_CUSTOMGRAPHICS_SIZE_9" value="70.0" type="string"/>
      <att name="NODE_SELECTED" value="false" type="string"/>
      <att name="NODE_LABEL_TRANSPARENCY" value="255" type="string"/>
      <att name="NODE_CUSTOMGRAPHICS_POSITION_2" value="C,C,c,0.00,0.00" type="string"/>
      <att name="NODE_CUSTOMGRAPHICS_POSITION_4" value="C,C,c,0.00,0.00" type="string"/>
      <att name="NODE_LABEL_WIDTH" value="100.0" type="string"/>
      <att name="NODE_CUSTOMGRAPHICS_5" value="org.cytoscape.ding.customgraphics.NullCustomGraphics,0,[ Remove Graphics ]," type="string"/>
      <att name="NODE_CUSTOMGRAPHICS_3" value="org.cytoscape.ding.customgraphics.NullCustomGraphics,0,[ Remove Graphics ]," type="string"/>
      <att name="NODE_TRANSPARENCY" value="255" type="string"/>
      <att name="NODE_CUSTOMGRAPHICS_1" value="org.cytoscape.ding.customgraphics.NullCustomGraphics,0,[ Remove Graphics ]," type="string"/>
      <att name="NODE_CUSTOMGRAPHICS_POSITION_9" value="C,C,c,0.00,0.00" type="string"/>
      <att name="NODE_LABEL_COLOR" value="#000000" type="string"/>
      <att name="NODE_LABEL_FONT_SIZE" value="0" type="string"/>
      <att name="NODE_CUSTOMGRAPHICS_7" value="org.cytoscape.ding.customgraphics.NullCustomGraphics,0,[ Remove Graphics ]," type="string"/>
      <att name="NODE_LABEL_FONT_FACE" value="Dialog.plain,plain,0" type="string"/>
      <att name="NODE_CUSTOMGRAPHICS_SIZE_4" value="70.0" type="string"/>
      <att name="NODE_CUSTOMGRAPHICS_2" value="org.cytoscape.ding.customgraphics.NullCustomGraphics,0,[ Remove Graphics ]," type="string"/>
      <att name="NODE_CUSTOMGRAPHICS_SIZE_8" value="70.0" type="string"/>
      <att name="NODE_CUSTOMGRAPHICS_POSITION_8" value="C,C,c,0.00,0.00" type="string"/>
      <att name="NODE_CUSTOMGRAPHICS_POSITION_3" value="C,C,c,0.00,0.00" type="string"/>
      <att name="NODE_NESTED_NETWORK_IMAGE_VISIBLE" value="true" type="string"/>
      <att name="NODE_CUSTOMGRAPHICS_SIZE_3" value="70.0" type="string"/>
      <att name="NODE_CUSTOMGRAPHICS_9" value="org.cytoscape.ding.customgraphics.NullCustomGraphics,0,[ Remove Graphics ]," type="string"/>
      <att name="NODE_VISIBLE" value="true" type="string"/>
      <att name="NODE_BORDER_TRANSPARENCY" value="255" type="string"/>
      <att name="NODE_BORDER_STROKE" value="SOLID" type="string"/>
      <att name="NODE_DEPTH" value="70.0" type="string"/>
      <att name="NODE_LABEL" value="rps-12" type="string"/>
      <att name="NODE_CUSTOMGRAPHICS_SIZE_2" value="70.0" type="string"/>
      <att name="NODE_CUSTOMGRAPHICS_SIZE_5" value="70.0" type="string"/>
      <att name="NODE_SELECTED_PAINT" value="#ffff00" type="string"/>
      <att name="NODE_CUSTOMGRAPHICS_SIZE_6" value="70.0" type="string"/>
      <att name="NODE_CUSTOMGRAPHICS_POSITION_1" value="C,C,c,0.00,0.00" type="string"/>
      <att name="NODE_CUSTOMGRAPHICS_POSITION_7" value="C,C,c,0.00,0.00" type="string"/>
      <att name="NODE_CUSTOMGRAPHICS_SIZE_7" value="70.0" type="string"/>
      <att name="NODE_CUSTOMGRAPHICS_6" value="org.cytoscape.ding.customgraphics.NullCustomGraphics,0,[ Remove Graphics ]," type="string"/>
      <att name="NODE_CUSTOMGRAPHICS_8" value="org.cytoscape.ding.customgraphics.NullCustomGraphics,0,[ Remove Graphics ]," type="string"/>
      <att name="NODE_CUSTOMGRAPHICS_SIZE_1" value="70.0" type="string"/>
      <att name="NODE_TOOLTIP" value="" type="string"/>
      <att name="NODE_LABEL_POSITION" value="C,C,c,0.00,0.00" type="string"/>
      <att name="z" value="0.0" type="string"/>
    </graphics>
  </node>
  <node id="458" label="rpb-8">
    <att name="shared name" value="rpb-8" type="string"/>
    <att name="name" value="rpb-8" type="string"/>
    <att name="selected" value="0" type="boolean"/>
    <att name="Betweenness" value="11899.32406" type="real"/>
    <att name="BottleNeck" value="13.0" type="real"/>
    <att name="Closeness" value="700.81429" type="real"/>
    <att name="Clustering coefficient" value="0.19048" type="real"/>
    <att name="Color" value="green" type="string"/>
    <att name="DMNC" value="0.37893" type="real"/>
    <att name="Degree" value="7.0" type="real"/>
    <att name="EPC" value="53.508" type="real"/>
    <att name="EcCentricity" value="0.13464" type="real"/>
    <att name="MCC" value="11.0" type="real"/>
    <att name="MNC" value="4.0" type="real"/>
    <att name="Radiality" value="9.36437" type="real"/>
    <att name="Stress" value="138312.0" type="real"/>
    <att name="canonicalName" value="rpb-8" type="string"/>
    <att name="colouring" value="red" type="string"/>
    <att name="glayConnectedComponent_3" value="1" type="integer"/>
    <att name="SUBNETWORK_NODE_TYPE" value="" type="string"/>
    <att name="node.fillColor" value="" type="string"/>
    <att name="node.fontSize" value="" type="string"/>
    <graphics width="1.0" outline="#333333" h="70.0" w="70.0" y="280.4705810546875" x="-17618.748512978826" fill="#f8c3b2" z="0.0" type="ELLIPSE">
      <att name="NODE_CUSTOMGRAPHICS_POSITION_6" value="C,C,c,0.00,0.00" type="string"/>
      <att name="NODE_CUSTOMGRAPHICS_POSITION_5" value="C,C,c,0.00,0.00" type="string"/>
      <att name="NODE_CUSTOMGRAPHICS_4" value="org.cytoscape.ding.customgraphics.NullCustomGraphics,0,[ Remove Graphics ]," type="string"/>
      <att name="NODE_CUSTOMGRAPHICS_SIZE_9" value="70.0" type="string"/>
      <att name="NODE_SELECTED" value="false" type="string"/>
      <att name="NODE_LABEL_TRANSPARENCY" value="255" type="string"/>
      <att name="NODE_CUSTOMGRAPHICS_POSITION_2" value="C,C,c,0.00,0.00" type="string"/>
      <att name="NODE_CUSTOMGRAPHICS_POSITION_4" value="C,C,c,0.00,0.00" type="string"/>
      <att name="NODE_LABEL_WIDTH" value="100.0" type="string"/>
      <att name="NODE_CUSTOMGRAPHICS_5" value="org.cytoscape.ding.customgraphics.NullCustomGraphics,0,[ Remove Graphics ]," type="string"/>
      <att name="NODE_CUSTOMGRAPHICS_3" value="org.cytoscape.ding.customgraphics.NullCustomGraphics,0,[ Remove Graphics ]," type="string"/>
      <att name="NODE_TRANSPARENCY" value="255" type="string"/>
      <att name="NODE_CUSTOMGRAPHICS_1" value="org.cytoscape.ding.customgraphics.NullCustomGraphics,0,[ Remove Graphics ]," type="string"/>
      <att name="NODE_CUSTOMGRAPHICS_POSITION_9" value="C,C,c,0.00,0.00" type="string"/>
      <att name="NODE_LABEL_COLOR" value="#000000" type="string"/>
      <att name="NODE_LABEL_FONT_SIZE" value="0" type="string"/>
      <att name="NODE_CUSTOMGRAPHICS_7" value="org.cytoscape.ding.customgraphics.NullCustomGraphics,0,[ Remove Graphics ]," type="string"/>
      <att name="NODE_LABEL_FONT_FACE" value="Dialog.plain,plain,0" type="string"/>
      <att name="NODE_CUSTOMGRAPHICS_SIZE_4" value="70.0" type="string"/>
      <att name="NODE_CUSTOMGRAPHICS_2" value="org.cytoscape.ding.customgraphics.NullCustomGraphics,0,[ Remove Graphics ]," type="string"/>
      <att name="NODE_CUSTOMGRAPHICS_SIZE_8" value="70.0" type="string"/>
      <att name="NODE_CUSTOMGRAPHICS_POSITION_8" value="C,C,c,0.00,0.00" type="string"/>
      <att name="NODE_CUSTOMGRAPHICS_POSITION_3" value="C,C,c,0.00,0.00" type="string"/>
      <att name="NODE_NESTED_NETWORK_IMAGE_VISIBLE" value="true" type="string"/>
      <att name="NODE_CUSTOMGRAPHICS_SIZE_3" value="70.0" type="string"/>
      <att name="NODE_CUSTOMGRAPHICS_9" value="org.cytoscape.ding.customgraphics.NullCustomGraphics,0,[ Remove Graphics ]," type="string"/>
      <att name="NODE_VISIBLE" value="true" type="string"/>
      <att name="NODE_BORDER_TRANSPARENCY" value="255" type="string"/>
      <att name="NODE_BORDER_STROKE" value="SOLID" type="string"/>
      <att name="NODE_DEPTH" value="70.0" type="string"/>
      <att name="NODE_LABEL" value="rpb-8" type="string"/>
      <att name="NODE_CUSTOMGRAPHICS_SIZE_2" value="70.0" type="string"/>
      <att name="NODE_CUSTOMGRAPHICS_SIZE_5" value="70.0" type="string"/>
      <att name="NODE_SELECTED_PAINT" value="#ffff00" type="string"/>
      <att name="NODE_CUSTOMGRAPHICS_SIZE_6" value="70.0" type="string"/>
      <att name="NODE_CUSTOMGRAPHICS_POSITION_1" value="C,C,c,0.00,0.00" type="string"/>
      <att name="NODE_CUSTOMGRAPHICS_POSITION_7" value="C,C,c,0.00,0.00" type="string"/>
      <att name="NODE_CUSTOMGRAPHICS_SIZE_7" value="70.0" type="string"/>
      <att name="NODE_CUSTOMGRAPHICS_6" value="org.cytoscape.ding.customgraphics.NullCustomGraphics,0,[ Remove Graphics ]," type="string"/>
      <att name="NODE_CUSTOMGRAPHICS_8" value="org.cytoscape.ding.customgraphics.NullCustomGraphics,0,[ Remove Graphics ]," type="string"/>
      <att name="NODE_CUSTOMGRAPHICS_SIZE_1" value="70.0" type="string"/>
      <att name="NODE_TOOLTIP" value="" type="string"/>
      <att name="NODE_LABEL_POSITION" value="C,C,c,0.00,0.00" type="string"/>
      <att name="z" value="0.0" type="string"/>
    </graphics>
  </node>
  <node id="1606" label="rnr-2">
    <att name="shared name" value="rnr-2" type="string"/>
    <att name="name" value="rnr-2" type="string"/>
    <att name="selected" value="0" type="boolean"/>
    <att name="Betweenness" value="2932.96762" type="real"/>
    <att name="BottleNeck" value="4.0" type="real"/>
    <att name="Closeness" value="598.46667" type="real"/>
    <att name="Clustering coefficient" value="0.38095" type="real"/>
    <att name="Color" value="green" type="string"/>
    <att name="DMNC" value="0.38039" type="real"/>
    <att name="Degree" value="7.0" type="real"/>
    <att name="EPC" value="46.749" type="real"/>
    <att name="EcCentricity" value="0.11781" type="real"/>
    <att name="MCC" value="6.0" type="real"/>
    <att name="MNC" value="6.0" type="real"/>
    <att name="Radiality" value="8.97745" type="real"/>
    <att name="Stress" value="41884.0" type="real"/>
    <att name="canonicalName" value="rnr-2" type="string"/>
    <att name="colouring" value="blue" type="string"/>
    <att name="glayConnectedComponent_3" value="1" type="integer"/>
    <att name="SUBNETWORK_NODE_TYPE" value="" type="string"/>
    <att name="node.fillColor" value="" type="string"/>
    <att name="node.fontSize" value="" type="string"/>
    <graphics width="1.0" outline="#333333" h="70.0" w="70.0" y="2193.4384765625" x="-19965.812966103826" fill="#f39b7f" z="0.0" type="ELLIPSE">
      <att name="NODE_CUSTOMGRAPHICS_POSITION_6" value="C,C,c,0.00,0.00" type="string"/>
      <att name="NODE_CUSTOMGRAPHICS_POSITION_5" value="C,C,c,0.00,0.00" type="string"/>
      <att name="NODE_CUSTOMGRAPHICS_4" value="org.cytoscape.ding.customgraphics.NullCustomGraphics,0,[ Remove Graphics ]," type="string"/>
      <att name="NODE_CUSTOMGRAPHICS_SIZE_9" value="70.0" type="string"/>
      <att name="NODE_SELECTED" value="false" type="string"/>
      <att name="NODE_LABEL_TRANSPARENCY" value="255" type="string"/>
      <att name="NODE_CUSTOMGRAPHICS_POSITION_2" value="C,C,c,0.00,0.00" type="string"/>
      <att name="NODE_CUSTOMGRAPHICS_POSITION_4" value="C,C,c,0.00,0.00" type="string"/>
      <att name="NODE_LABEL_WIDTH" value="100.0" type="string"/>
      <att name="NODE_CUSTOMGRAPHICS_5" value="org.cytoscape.ding.customgraphics.NullCustomGraphics,0,[ Remove Graphics ]," type="string"/>
      <att name="NODE_CUSTOMGRAPHICS_3" value="org.cytoscape.ding.customgraphics.NullCustomGraphics,0,[ Remove Graphics ]," type="string"/>
      <att name="NODE_TRANSPARENCY" value="255" type="string"/>
      <att name="NODE_CUSTOMGRAPHICS_1" value="org.cytoscape.ding.customgraphics.NullCustomGraphics,0,[ Remove Graphics ]," type="string"/>
      <att name="NODE_CUSTOMGRAPHICS_POSITION_9" value="C,C,c,0.00,0.00" type="string"/>
      <att name="NODE_LABEL_COLOR" value="#000000" type="string"/>
      <att name="NODE_LABEL_FONT_SIZE" value="0" type="string"/>
      <att name="NODE_CUSTOMGRAPHICS_7" value="org.cytoscape.ding.customgraphics.NullCustomGraphics,0,[ Remove Graphics ]," type="string"/>
      <att name="NODE_LABEL_FONT_FACE" value="Dialog.plain,plain,0" type="string"/>
      <att name="NODE_CUSTOMGRAPHICS_SIZE_4" value="70.0" type="string"/>
      <att name="NODE_CUSTOMGRAPHICS_2" value="org.cytoscape.ding.customgraphics.NullCustomGraphics,0,[ Remove Graphics ]," type="string"/>
      <att name="NODE_CUSTOMGRAPHICS_SIZE_8" value="70.0" type="string"/>
      <att name="NODE_CUSTOMGRAPHICS_POSITION_8" value="C,C,c,0.00,0.00" type="string"/>
      <att name="NODE_CUSTOMGRAPHICS_POSITION_3" value="C,C,c,0.00,0.00" type="string"/>
      <att name="NODE_NESTED_NETWORK_IMAGE_VISIBLE" value="true" type="string"/>
      <att name="NODE_CUSTOMGRAPHICS_SIZE_3" value="70.0" type="string"/>
      <att name="NODE_CUSTOMGRAPHICS_9" value="org.cytoscape.ding.customgraphics.NullCustomGraphics,0,[ Remove Graphics ]," type="string"/>
      <att name="NODE_VISIBLE" value="true" type="string"/>
      <att name="NODE_BORDER_TRANSPARENCY" value="255" type="string"/>
      <att name="NODE_BORDER_STROKE" value="SOLID" type="string"/>
      <att name="NODE_DEPTH" value="70.0" type="string"/>
      <att name="NODE_LABEL" value="rnr-2" type="string"/>
      <att name="NODE_CUSTOMGRAPHICS_SIZE_2" value="70.0" type="string"/>
      <att name="NODE_CUSTOMGRAPHICS_SIZE_5" value="70.0" type="string"/>
      <att name="NODE_SELECTED_PAINT" value="#ffff00" type="string"/>
      <att name="NODE_CUSTOMGRAPHICS_SIZE_6" value="70.0" type="string"/>
      <att name="NODE_CUSTOMGRAPHICS_POSITION_1" value="C,C,c,0.00,0.00" type="string"/>
      <att name="NODE_CUSTOMGRAPHICS_POSITION_7" value="C,C,c,0.00,0.00" type="string"/>
      <att name="NODE_CUSTOMGRAPHICS_SIZE_7" value="70.0" type="string"/>
      <att name="NODE_CUSTOMGRAPHICS_6" value="org.cytoscape.ding.customgraphics.NullCustomGraphics,0,[ Remove Graphics ]," type="string"/>
      <att name="NODE_CUSTOMGRAPHICS_8" value="org.cytoscape.ding.customgraphics.NullCustomGraphics,0,[ Remove Graphics ]," type="string"/>
      <att name="NODE_CUSTOMGRAPHICS_SIZE_1" value="70.0" type="string"/>
      <att name="NODE_TOOLTIP" value="" type="string"/>
      <att name="NODE_LABEL_POSITION" value="C,C,c,0.00,0.00" type="string"/>
      <att name="z" value="0.0" type="string"/>
    </graphics>
  </node>
  <node id="2006" label="rnp-4">
    <att name="shared name" value="rnp-4" type="string"/>
    <att name="name" value="rnp-4" type="string"/>
    <att name="selected" value="0" type="boolean"/>
    <att name="Betweenness" value="74.31844" type="real"/>
    <att name="BottleNeck" value="1.0" type="real"/>
    <att name="Closeness" value="572.43333" type="real"/>
    <att name="Clustering coefficient" value="0.0" type="real"/>
    <att name="Color" value="" type="string"/>
    <att name="DMNC" value="0.0" type="real"/>
    <att name="Degree" value="2.0" type="real"/>
    <att name="EPC" value="21.471" type="real"/>
    <att name="EcCentricity" value="0.11781" type="real"/>
    <att name="MCC" value="2.0" type="real"/>
    <att name="MNC" value="1.0" type="real"/>
    <att name="Radiality" value="8.8718" type="real"/>
    <att name="Stress" value="788.0" type="real"/>
    <att name="canonicalName" value="rnp-4" type="string"/>
    <att name="colouring" value="blue" type="string"/>
    <att name="glayConnectedComponent_3" value="1" type="integer"/>
    <att name="SUBNETWORK_NODE_TYPE" value="" type="string"/>
    <att name="node.fillColor" value="" type="string"/>
    <att name="node.fontSize" value="" type="string"/>
    <graphics width="1.0" outline="#333333" h="70.0" w="70.0" y="-5800.68408203125" x="-21281.052223916326" fill="#eeb9a8" z="0.0" type="ELLIPSE">
      <att name="NODE_CUSTOMGRAPHICS_POSITION_6" value="C,C,c,0.00,0.00" type="string"/>
      <att name="NODE_CUSTOMGRAPHICS_POSITION_5" value="C,C,c,0.00,0.00" type="string"/>
      <att name="NODE_CUSTOMGRAPHICS_4" value="org.cytoscape.ding.customgraphics.NullCustomGraphics,0,[ Remove Graphics ]," type="string"/>
      <att name="NODE_CUSTOMGRAPHICS_SIZE_9" value="70.0" type="string"/>
      <att name="NODE_SELECTED" value="false" type="string"/>
      <att name="NODE_LABEL_TRANSPARENCY" value="255" type="string"/>
      <att name="NODE_CUSTOMGRAPHICS_POSITION_2" value="C,C,c,0.00,0.00" type="string"/>
      <att name="NODE_CUSTOMGRAPHICS_POSITION_4" value="C,C,c,0.00,0.00" type="string"/>
      <att name="NODE_LABEL_WIDTH" value="100.0" type="string"/>
      <att name="NODE_CUSTOMGRAPHICS_5" value="org.cytoscape.ding.customgraphics.NullCustomGraphics,0,[ Remove Graphics ]," type="string"/>
      <att name="NODE_CUSTOMGRAPHICS_3" value="org.cytoscape.ding.customgraphics.NullCustomGraphics,0,[ Remove Graphics ]," type="string"/>
      <att name="NODE_TRANSPARENCY" value="255" type="string"/>
      <att name="NODE_CUSTOMGRAPHICS_1" value="org.cytoscape.ding.customgraphics.NullCustomGraphics,0,[ Remove Graphics ]," type="string"/>
      <att name="NODE_CUSTOMGRAPHICS_POSITION_9" value="C,C,c,0.00,0.00" type="string"/>
      <att name="NODE_LABEL_COLOR" value="#000000" type="string"/>
      <att name="NODE_LABEL_FONT_SIZE" value="0" type="string"/>
      <att name="NODE_CUSTOMGRAPHICS_7" value="org.cytoscape.ding.customgraphics.NullCustomGraphics,0,[ Remove Graphics ]," type="string"/>
      <att name="NODE_LABEL_FONT_FACE" value="Dialog.plain,plain,0" type="string"/>
      <att name="NODE_CUSTOMGRAPHICS_SIZE_4" value="70.0" type="string"/>
      <att name="NODE_CUSTOMGRAPHICS_2" value="org.cytoscape.ding.customgraphics.NullCustomGraphics,0,[ Remove Graphics ]," type="string"/>
      <att name="NODE_CUSTOMGRAPHICS_SIZE_8" value="70.0" type="string"/>
      <att name="NODE_CUSTOMGRAPHICS_POSITION_8" value="C,C,c,0.00,0.00" type="string"/>
      <att name="NODE_CUSTOMGRAPHICS_POSITION_3" value="C,C,c,0.00,0.00" type="string"/>
      <att name="NODE_NESTED_NETWORK_IMAGE_VISIBLE" value="true" type="string"/>
      <att name="NODE_CUSTOMGRAPHICS_SIZE_3" value="70.0" type="string"/>
      <att name="NODE_CUSTOMGRAPHICS_9" value="org.cytoscape.ding.customgraphics.NullCustomGraphics,0,[ Remove Graphics ]," type="string"/>
      <att name="NODE_VISIBLE" value="true" type="string"/>
      <att name="NODE_BORDER_TRANSPARENCY" value="255" type="string"/>
      <att name="NODE_BORDER_STROKE" value="SOLID" type="string"/>
      <att name="NODE_DEPTH" value="70.0" type="string"/>
      <att name="NODE_LABEL" value="rnp-4" type="string"/>
      <att name="NODE_CUSTOMGRAPHICS_SIZE_2" value="70.0" type="string"/>
      <att name="NODE_CUSTOMGRAPHICS_SIZE_5" value="70.0" type="string"/>
      <att name="NODE_SELECTED_PAINT" value="#ffff00" type="string"/>
      <att name="NODE_CUSTOMGRAPHICS_SIZE_6" value="70.0" type="string"/>
      <att name="NODE_CUSTOMGRAPHICS_POSITION_1" value="C,C,c,0.00,0.00" type="string"/>
      <att name="NODE_CUSTOMGRAPHICS_POSITION_7" value="C,C,c,0.00,0.00" type="string"/>
      <att name="NODE_CUSTOMGRAPHICS_SIZE_7" value="70.0" type="string"/>
      <att name="NODE_CUSTOMGRAPHICS_6" value="org.cytoscape.ding.customgraphics.NullCustomGraphics,0,[ Remove Graphics ]," type="string"/>
      <att name="NODE_CUSTOMGRAPHICS_8" value="org.cytoscape.ding.customgraphics.NullCustomGraphics,0,[ Remove Graphics ]," type="string"/>
      <att name="NODE_CUSTOMGRAPHICS_SIZE_1" value="70.0" type="string"/>
      <att name="NODE_TOOLTIP" value="" type="string"/>
      <att name="NODE_LABEL_POSITION" value="C,C,c,0.00,0.00" type="string"/>
      <att name="z" value="0.0" type="string"/>
    </graphics>
  </node>
  <node id="317" label="rme-2">
    <att name="shared name" value="rme-2" type="string"/>
    <att name="name" value="rme-2" type="string"/>
    <att name="selected" value="0" type="boolean"/>
    <att name="Betweenness" value="178.08673" type="real"/>
    <att name="BottleNeck" value="1.0" type="real"/>
    <att name="Closeness" value="619.26429" type="real"/>
    <att name="Clustering coefficient" value="0.8" type="real"/>
    <att name="Color" value="" type="string"/>
    <att name="DMNC" value="0.51861" type="real"/>
    <att name="Degree" value="5.0" type="real"/>
    <att name="EPC" value="63.986" type="real"/>
    <att name="EcCentricity" value="0.11781" type="real"/>
    <att name="MCC" value="4.0" type="real"/>
    <att name="MNC" value="5.0" type="real"/>
    <att name="Radiality" value="9.08361" type="real"/>
    <att name="Stress" value="22604.0" type="real"/>
    <att name="canonicalName" value="rme-2" type="string"/>
    <att name="colouring" value="red" type="string"/>
    <att name="glayConnectedComponent_3" value="1" type="integer"/>
    <att name="SUBNETWORK_NODE_TYPE" value="" type="string"/>
    <att name="node.fillColor" value="" type="string"/>
    <att name="node.fontSize" value="" type="string"/>
    <graphics width="1.0" outline="#333333" h="70.0" w="70.0" y="-6757.45458984375" x="-15084.015114541326" fill="#dbd3c6" z="0.0" type="ELLIPSE">
      <att name="NODE_CUSTOMGRAPHICS_POSITION_6" value="C,C,c,0.00,0.00" type="string"/>
      <att name="NODE_CUSTOMGRAPHICS_POSITION_5" value="C,C,c,0.00,0.00" type="string"/>
      <att name="NODE_CUSTOMGRAPHICS_4" value="org.cytoscape.ding.customgraphics.NullCustomGraphics,0,[ Remove Graphics ]," type="string"/>
      <att name="NODE_CUSTOMGRAPHICS_SIZE_9" value="70.0" type="string"/>
      <att name="NODE_SELECTED" value="false" type="string"/>
      <att name="NODE_LABEL_TRANSPARENCY" value="255" type="string"/>
      <att name="NODE_CUSTOMGRAPHICS_POSITION_2" value="C,C,c,0.00,0.00" type="string"/>
      <att name="NODE_CUSTOMGRAPHICS_POSITION_4" value="C,C,c,0.00,0.00" type="string"/>
      <att name="NODE_LABEL_WIDTH" value="100.0" type="string"/>
      <att name="NODE_CUSTOMGRAPHICS_5" value="org.cytoscape.ding.customgraphics.NullCustomGraphics,0,[ Remove Graphics ]," type="string"/>
      <att name="NODE_CUSTOMGRAPHICS_3" value="org.cytoscape.ding.customgraphics.NullCustomGraphics,0,[ Remove Graphics ]," type="string"/>
      <att name="NODE_TRANSPARENCY" value="255" type="string"/>
      <att name="NODE_CUSTOMGRAPHICS_1" value="org.cytoscape.ding.customgraphics.NullCustomGraphics,0,[ Remove Graphics ]," type="string"/>
      <att name="NODE_CUSTOMGRAPHICS_POSITION_9" value="C,C,c,0.00,0.00" type="string"/>
      <att name="NODE_LABEL_COLOR" value="#000000" type="string"/>
      <att name="NODE_LABEL_FONT_SIZE" value="0" type="string"/>
      <att name="NODE_CUSTOMGRAPHICS_7" value="org.cytoscape.ding.customgraphics.NullCustomGraphics,0,[ Remove Graphics ]," type="string"/>
      <att name="NODE_LABEL_FONT_FACE" value="Dialog.plain,plain,0" type="string"/>
      <att name="NODE_CUSTOMGRAPHICS_SIZE_4" value="70.0" type="string"/>
      <att name="NODE_CUSTOMGRAPHICS_2" value="org.cytoscape.ding.customgraphics.NullCustomGraphics,0,[ Remove Graphics ]," type="string"/>
      <att name="NODE_CUSTOMGRAPHICS_SIZE_8" value="70.0" type="string"/>
      <att name="NODE_CUSTOMGRAPHICS_POSITION_8" value="C,C,c,0.00,0.00" type="string"/>
      <att name="NODE_CUSTOMGRAPHICS_POSITION_3" value="C,C,c,0.00,0.00" type="string"/>
      <att name="NODE_NESTED_NETWORK_IMAGE_VISIBLE" value="true" type="string"/>
      <att name="NODE_CUSTOMGRAPHICS_SIZE_3" value="70.0" type="string"/>
      <att name="NODE_CUSTOMGRAPHICS_9" value="org.cytoscape.ding.customgraphics.NullCustomGraphics,0,[ Remove Graphics ]," type="string"/>
      <att name="NODE_VISIBLE" value="true" type="string"/>
      <att name="NODE_BORDER_TRANSPARENCY" value="255" type="string"/>
      <att name="NODE_BORDER_STROKE" value="SOLID" type="string"/>
      <att name="NODE_DEPTH" value="70.0" type="string"/>
      <att name="NODE_LABEL" value="rme-2" type="string"/>
      <att name="NODE_CUSTOMGRAPHICS_SIZE_2" value="70.0" type="string"/>
      <att name="NODE_CUSTOMGRAPHICS_SIZE_5" value="70.0" type="string"/>
      <att name="NODE_SELECTED_PAINT" value="#ffff00" type="string"/>
      <att name="NODE_CUSTOMGRAPHICS_SIZE_6" value="70.0" type="string"/>
      <att name="NODE_CUSTOMGRAPHICS_POSITION_1" value="C,C,c,0.00,0.00" type="string"/>
      <att name="NODE_CUSTOMGRAPHICS_POSITION_7" value="C,C,c,0.00,0.00" type="string"/>
      <att name="NODE_CUSTOMGRAPHICS_SIZE_7" value="70.0" type="string"/>
      <att name="NODE_CUSTOMGRAPHICS_6" value="org.cytoscape.ding.customgraphics.NullCustomGraphics,0,[ Remove Graphics ]," type="string"/>
      <att name="NODE_CUSTOMGRAPHICS_8" value="org.cytoscape.ding.customgraphics.NullCustomGraphics,0,[ Remove Graphics ]," type="string"/>
      <att name="NODE_CUSTOMGRAPHICS_SIZE_1" value="70.0" type="string"/>
      <att name="NODE_TOOLTIP" value="" type="string"/>
      <att name="NODE_LABEL_POSITION" value="C,C,c,0.00,0.00" type="string"/>
      <att name="z" value="0.0" type="string"/>
    </graphics>
  </node>
  <node id="1521" label="R144.2">
    <att name="shared name" value="R144.2" type="string"/>
    <att name="name" value="R144.2" type="string"/>
    <att name="selected" value="0" type="boolean"/>
    <att name="Betweenness" value="3728.92275" type="real"/>
    <att name="BottleNeck" value="4.0" type="real"/>
    <att name="Closeness" value="599.34048" type="real"/>
    <att name="Clustering coefficient" value="0.33333" type="real"/>
    <att name="Color" value="" type="string"/>
    <att name="DMNC" value="0.47366" type="real"/>
    <att name="Degree" value="6.0" type="real"/>
    <att name="EPC" value="60.796" type="real"/>
    <att name="EcCentricity" value="0.11781" type="real"/>
    <att name="MCC" value="10.0" type="real"/>
    <att name="MNC" value="4.0" type="real"/>
    <att name="Radiality" value="8.98241" type="real"/>
    <att name="Stress" value="56672.0" type="real"/>
    <att name="canonicalName" value="R144.2" type="string"/>
    <att name="colouring" value="blue" type="string"/>
    <att name="glayConnectedComponent_3" value="1" type="integer"/>
    <att name="SUBNETWORK_NODE_TYPE" value="" type="string"/>
    <att name="node.fillColor" value="" type="string"/>
    <att name="node.fontSize" value="" type="string"/>
    <graphics width="1.0" outline="#333333" h="70.0" w="70.0" y="-5316.85400390625" x="-20188.014137978826" fill="#eeb9a8" z="0.0" type="ELLIPSE">
      <att name="NODE_CUSTOMGRAPHICS_POSITION_6" value="C,C,c,0.00,0.00" type="string"/>
      <att name="NODE_CUSTOMGRAPHICS_POSITION_5" value="C,C,c,0.00,0.00" type="string"/>
      <att name="NODE_CUSTOMGRAPHICS_4" value="org.cytoscape.ding.customgraphics.NullCustomGraphics,0,[ Remove Graphics ]," type="string"/>
      <att name="NODE_CUSTOMGRAPHICS_SIZE_9" value="70.0" type="string"/>
      <att name="NODE_SELECTED" value="false" type="string"/>
      <att name="NODE_LABEL_TRANSPARENCY" value="255" type="string"/>
      <att name="NODE_CUSTOMGRAPHICS_POSITION_2" value="C,C,c,0.00,0.00" type="string"/>
      <att name="NODE_CUSTOMGRAPHICS_POSITION_4" value="C,C,c,0.00,0.00" type="string"/>
      <att name="NODE_LABEL_WIDTH" value="100.0" type="string"/>
      <att name="NODE_CUSTOMGRAPHICS_5" value="org.cytoscape.ding.customgraphics.NullCustomGraphics,0,[ Remove Graphics ]," type="string"/>
      <att name="NODE_CUSTOMGRAPHICS_3" value="org.cytoscape.ding.customgraphics.NullCustomGraphics,0,[ Remove Graphics ]," type="string"/>
      <att name="NODE_TRANSPARENCY" value="255" type="string"/>
      <att name="NODE_CUSTOMGRAPHICS_1" value="org.cytoscape.ding.customgraphics.NullCustomGraphics,0,[ Remove Graphics ]," type="string"/>
      <att name="NODE_CUSTOMGRAPHICS_POSITION_9" value="C,C,c,0.00,0.00" type="string"/>
      <att name="NODE_LABEL_COLOR" value="#000000" type="string"/>
      <att name="NODE_LABEL_FONT_SIZE" value="0" type="string"/>
      <att name="NODE_CUSTOMGRAPHICS_7" value="org.cytoscape.ding.customgraphics.NullCustomGraphics,0,[ Remove Graphics ]," type="string"/>
      <att name="NODE_LABEL_FONT_FACE" value="Dialog.plain,plain,0" type="string"/>
      <att name="NODE_CUSTOMGRAPHICS_SIZE_4" value="70.0" type="string"/>
      <att name="NODE_CUSTOMGRAPHICS_2" value="org.cytoscape.ding.customgraphics.NullCustomGraphics,0,[ Remove Graphics ]," type="string"/>
      <att name="NODE_CUSTOMGRAPHICS_SIZE_8" value="70.0" type="string"/>
      <att name="NODE_CUSTOMGRAPHICS_POSITION_8" value="C,C,c,0.00,0.00" type="string"/>
      <att name="NODE_CUSTOMGRAPHICS_POSITION_3" value="C,C,c,0.00,0.00" type="string"/>
      <att name="NODE_NESTED_NETWORK_IMAGE_VISIBLE" value="true" type="string"/>
      <att name="NODE_CUSTOMGRAPHICS_SIZE_3" value="70.0" type="string"/>
      <att name="NODE_CUSTOMGRAPHICS_9" value="org.cytoscape.ding.customgraphics.NullCustomGraphics,0,[ Remove Graphics ]," type="string"/>
      <att name="NODE_VISIBLE" value="true" type="string"/>
      <att name="NODE_BORDER_TRANSPARENCY" value="255" type="string"/>
      <att name="NODE_BORDER_STROKE" value="SOLID" type="string"/>
      <att name="NODE_DEPTH" value="70.0" type="string"/>
      <att name="NODE_LABEL" value="R144.2" type="string"/>
      <att name="NODE_CUSTOMGRAPHICS_SIZE_2" value="70.0" type="string"/>
      <att name="NODE_CUSTOMGRAPHICS_SIZE_5" value="70.0" type="string"/>
      <att name="NODE_SELECTED_PAINT" value="#ffff00" type="string"/>
      <att name="NODE_CUSTOMGRAPHICS_SIZE_6" value="70.0" type="string"/>
      <att name="NODE_CUSTOMGRAPHICS_POSITION_1" value="C,C,c,0.00,0.00" type="string"/>
      <att name="NODE_CUSTOMGRAPHICS_POSITION_7" value="C,C,c,0.00,0.00" type="string"/>
      <att name="NODE_CUSTOMGRAPHICS_SIZE_7" value="70.0" type="string"/>
      <att name="NODE_CUSTOMGRAPHICS_6" value="org.cytoscape.ding.customgraphics.NullCustomGraphics,0,[ Remove Graphics ]," type="string"/>
      <att name="NODE_CUSTOMGRAPHICS_8" value="org.cytoscape.ding.customgraphics.NullCustomGraphics,0,[ Remove Graphics ]," type="string"/>
      <att name="NODE_CUSTOMGRAPHICS_SIZE_1" value="70.0" type="string"/>
      <att name="NODE_TOOLTIP" value="" type="string"/>
      <att name="NODE_LABEL_POSITION" value="C,C,c,0.00,0.00" type="string"/>
      <att name="z" value="0.0" type="string"/>
    </graphics>
  </node>
  <node id="1401" label="R10E4.9">
    <att name="shared name" value="R10E4.9" type="string"/>
    <att name="name" value="R10E4.9" type="string"/>
    <att name="selected" value="0" type="boolean"/>
    <att name="Betweenness" value="0.0" type="real"/>
    <att name="BottleNeck" value="1.0" type="real"/>
    <att name="Closeness" value="571.76667" type="real"/>
    <att name="Clustering coefficient" value="0.0" type="real"/>
    <att name="Color" value="" type="string"/>
    <att name="DMNC" value="0.0" type="real"/>
    <att name="Degree" value="1.0" type="real"/>
    <att name="EPC" value="16.858" type="real"/>
    <att name="EcCentricity" value="0.11781" type="real"/>
    <att name="MCC" value="1.0" type="real"/>
    <att name="MNC" value="1.0" type="real"/>
    <att name="Radiality" value="8.8708" type="real"/>
    <att name="Stress" value="0.0" type="real"/>
    <att name="canonicalName" value="R10E4.9" type="string"/>
    <att name="colouring" value="blue" type="string"/>
    <att name="glayConnectedComponent_3" value="1" type="integer"/>
    <att name="SUBNETWORK_NODE_TYPE" value="" type="string"/>
    <att name="node.fillColor" value="" type="string"/>
    <att name="node.fontSize" value="" type="string"/>
    <graphics width="1.0" outline="#333333" h="70.0" w="70.0" y="-3704.146728515625" x="-19972.777809853826" fill="#eeb9a8" z="0.0" type="ELLIPSE">
      <att name="NODE_CUSTOMGRAPHICS_POSITION_6" value="C,C,c,0.00,0.00" type="string"/>
      <att name="NODE_CUSTOMGRAPHICS_POSITION_5" value="C,C,c,0.00,0.00" type="string"/>
      <att name="NODE_CUSTOMGRAPHICS_4" value="org.cytoscape.ding.customgraphics.NullCustomGraphics,0,[ Remove Graphics ]," type="string"/>
      <att name="NODE_CUSTOMGRAPHICS_SIZE_9" value="70.0" type="string"/>
      <att name="NODE_SELECTED" value="false" type="string"/>
      <att name="NODE_LABEL_TRANSPARENCY" value="255" type="string"/>
      <att name="NODE_CUSTOMGRAPHICS_POSITION_2" value="C,C,c,0.00,0.00" type="string"/>
      <att name="NODE_CUSTOMGRAPHICS_POSITION_4" value="C,C,c,0.00,0.00" type="string"/>
      <att name="NODE_LABEL_WIDTH" value="100.0" type="string"/>
      <att name="NODE_CUSTOMGRAPHICS_5" value="org.cytoscape.ding.customgraphics.NullCustomGraphics,0,[ Remove Graphics ]," type="string"/>
      <att name="NODE_CUSTOMGRAPHICS_3" value="org.cytoscape.ding.customgraphics.NullCustomGraphics,0,[ Remove Graphics ]," type="string"/>
      <att name="NODE_TRANSPARENCY" value="255" type="string"/>
      <att name="NODE_CUSTOMGRAPHICS_1" value="org.cytoscape.ding.customgraphics.NullCustomGraphics,0,[ Remove Graphics ]," type="string"/>
      <att name="NODE_CUSTOMGRAPHICS_POSITION_9" value="C,C,c,0.00,0.00" type="string"/>
      <att name="NODE_LABEL_COLOR" value="#000000" type="string"/>
      <att name="NODE_LABEL_FONT_SIZE" value="0" type="string"/>
      <att name="NODE_CUSTOMGRAPHICS_7" value="org.cytoscape.ding.customgraphics.NullCustomGraphics,0,[ Remove Graphics ]," type="string"/>
      <att name="NODE_LABEL_FONT_FACE" value="Dialog.plain,plain,0" type="string"/>
      <att name="NODE_CUSTOMGRAPHICS_SIZE_4" value="70.0" type="string"/>
      <att name="NODE_CUSTOMGRAPHICS_2" value="org.cytoscape.ding.customgraphics.NullCustomGraphics,0,[ Remove Graphics ]," type="string"/>
      <att name="NODE_CUSTOMGRAPHICS_SIZE_8" value="70.0" type="string"/>
      <att name="NODE_CUSTOMGRAPHICS_POSITION_8" value="C,C,c,0.00,0.00" type="string"/>
      <att name="NODE_CUSTOMGRAPHICS_POSITION_3" value="C,C,c,0.00,0.00" type="string"/>
      <att name="NODE_NESTED_NETWORK_IMAGE_VISIBLE" value="true" type="string"/>
      <att name="NODE_CUSTOMGRAPHICS_SIZE_3" value="70.0" type="string"/>
      <att name="NODE_CUSTOMGRAPHICS_9" value="org.cytoscape.ding.customgraphics.NullCustomGraphics,0,[ Remove Graphics ]," type="string"/>
      <att name="NODE_VISIBLE" value="true" type="string"/>
      <att name="NODE_BORDER_TRANSPARENCY" value="255" type="string"/>
      <att name="NODE_BORDER_STROKE" value="SOLID" type="string"/>
      <att name="NODE_DEPTH" value="70.0" type="string"/>
      <att name="NODE_LABEL" value="R10E4.9" type="string"/>
      <att name="NODE_CUSTOMGRAPHICS_SIZE_2" value="70.0" type="string"/>
      <att name="NODE_CUSTOMGRAPHICS_SIZE_5" value="70.0" type="string"/>
      <att name="NODE_SELECTED_PAINT" value="#ffff00" type="string"/>
      <att name="NODE_CUSTOMGRAPHICS_SIZE_6" value="70.0" type="string"/>
      <att name="NODE_CUSTOMGRAPHICS_POSITION_1" value="C,C,c,0.00,0.00" type="string"/>
      <att name="NODE_CUSTOMGRAPHICS_POSITION_7" value="C,C,c,0.00,0.00" type="string"/>
      <att name="NODE_CUSTOMGRAPHICS_SIZE_7" value="70.0" type="string"/>
      <att name="NODE_CUSTOMGRAPHICS_6" value="org.cytoscape.ding.customgraphics.NullCustomGraphics,0,[ Remove Graphics ]," type="string"/>
      <att name="NODE_CUSTOMGRAPHICS_8" value="org.cytoscape.ding.customgraphics.NullCustomGraphics,0,[ Remove Graphics ]," type="string"/>
      <att name="NODE_CUSTOMGRAPHICS_SIZE_1" value="70.0" type="string"/>
      <att name="NODE_TOOLTIP" value="" type="string"/>
      <att name="NODE_LABEL_POSITION" value="C,C,c,0.00,0.00" type="string"/>
      <att name="z" value="0.0" type="string"/>
    </graphics>
  </node>
  <node id="1951" label="R07E5.7">
    <att name="shared name" value="R07E5.7" type="string"/>
    <att name="name" value="R07E5.7" type="string"/>
    <att name="selected" value="0" type="boolean"/>
    <att name="Betweenness" value="30.37591" type="real"/>
    <att name="BottleNeck" value="1.0" type="real"/>
    <att name="Closeness" value="594.93333" type="real"/>
    <att name="Clustering coefficient" value="0.66667" type="real"/>
    <att name="Color" value="" type="string"/>
    <att name="DMNC" value="0.30898" type="real"/>
    <att name="Degree" value="3.0" type="real"/>
    <att name="EPC" value="46.42" type="real"/>
    <att name="EcCentricity" value="0.11781" type="real"/>
    <att name="MCC" value="4.0" type="real"/>
    <att name="MNC" value="3.0" type="real"/>
    <att name="Radiality" value="8.95712" type="real"/>
    <att name="Stress" value="3710.0" type="real"/>
    <att name="canonicalName" value="R07E5.7" type="string"/>
    <att name="colouring" value="blue" type="string"/>
    <att name="glayConnectedComponent_3" value="1" type="integer"/>
    <att name="SUBNETWORK_NODE_TYPE" value="" type="string"/>
    <att name="node.fillColor" value="" type="string"/>
    <att name="node.fontSize" value="" type="string"/>
    <graphics width="1.0" outline="#333333" h="70.0" w="70.0" y="-4699.49658203125" x="-19365.436989541326" fill="#eeb9a8" z="0.0" type="ELLIPSE">
      <att name="NODE_CUSTOMGRAPHICS_POSITION_6" value="C,C,c,0.00,0.00" type="string"/>
      <att name="NODE_CUSTOMGRAPHICS_POSITION_5" value="C,C,c,0.00,0.00" type="string"/>
      <att name="NODE_CUSTOMGRAPHICS_4" value="org.cytoscape.ding.customgraphics.NullCustomGraphics,0,[ Remove Graphics ]," type="string"/>
      <att name="NODE_CUSTOMGRAPHICS_SIZE_9" value="70.0" type="string"/>
      <att name="NODE_SELECTED" value="false" type="string"/>
      <att name="NODE_LABEL_TRANSPARENCY" value="255" type="string"/>
      <att name="NODE_CUSTOMGRAPHICS_POSITION_2" value="C,C,c,0.00,0.00" type="string"/>
      <att name="NODE_CUSTOMGRAPHICS_POSITION_4" value="C,C,c,0.00,0.00" type="string"/>
      <att name="NODE_LABEL_WIDTH" value="100.0" type="string"/>
      <att name="NODE_CUSTOMGRAPHICS_5" value="org.cytoscape.ding.customgraphics.NullCustomGraphics,0,[ Remove Graphics ]," type="string"/>
      <att name="NODE_CUSTOMGRAPHICS_3" value="org.cytoscape.ding.customgraphics.NullCustomGraphics,0,[ Remove Graphics ]," type="string"/>
      <att name="NODE_TRANSPARENCY" value="255" type="string"/>
      <att name="NODE_CUSTOMGRAPHICS_1" value="org.cytoscape.ding.customgraphics.NullCustomGraphics,0,[ Remove Graphics ]," type="string"/>
      <att name="NODE_CUSTOMGRAPHICS_POSITION_9" value="C,C,c,0.00,0.00" type="string"/>
      <att name="NODE_LABEL_COLOR" value="#000000" type="string"/>
      <att name="NODE_LABEL_FONT_SIZE" value="0" type="string"/>
      <att name="NODE_CUSTOMGRAPHICS_7" value="org.cytoscape.ding.customgraphics.NullCustomGraphics,0,[ Remove Graphics ]," type="string"/>
      <att name="NODE_LABEL_FONT_FACE" value="Dialog.plain,plain,0" type="string"/>
      <att name="NODE_CUSTOMGRAPHICS_SIZE_4" value="70.0" type="string"/>
      <att name="NODE_CUSTOMGRAPHICS_2" value="org.cytoscape.ding.customgraphics.NullCustomGraphics,0,[ Remove Graphics ]," type="string"/>
      <att name="NODE_CUSTOMGRAPHICS_SIZE_8" value="70.0" type="string"/>
      <att name="NODE_CUSTOMGRAPHICS_POSITION_8" value="C,C,c,0.00,0.00" type="string"/>
      <att name="NODE_CUSTOMGRAPHICS_POSITION_3" value="C,C,c,0.00,0.00" type="string"/>
      <att name="NODE_NESTED_NETWORK_IMAGE_VISIBLE" value="true" type="string"/>
      <att name="NODE_CUSTOMGRAPHICS_SIZE_3" value="70.0" type="string"/>
      <att name="NODE_CUSTOMGRAPHICS_9" value="org.cytoscape.ding.customgraphics.NullCustomGraphics,0,[ Remove Graphics ]," type="string"/>
      <att name="NODE_VISIBLE" value="true" type="string"/>
      <att name="NODE_BORDER_TRANSPARENCY" value="255" type="string"/>
      <att name="NODE_BORDER_STROKE" value="SOLID" type="string"/>
      <att name="NODE_DEPTH" value="70.0" type="string"/>
      <att name="NODE_LABEL" value="R07E5.7" type="string"/>
      <att name="NODE_CUSTOMGRAPHICS_SIZE_2" value="70.0" type="string"/>
      <att name="NODE_CUSTOMGRAPHICS_SIZE_5" value="70.0" type="string"/>
      <att name="NODE_SELECTED_PAINT" value="#ffff00" type="string"/>
      <att name="NODE_CUSTOMGRAPHICS_SIZE_6" value="70.0" type="string"/>
      <att name="NODE_CUSTOMGRAPHICS_POSITION_1" value="C,C,c,0.00,0.00" type="string"/>
      <att name="NODE_CUSTOMGRAPHICS_POSITION_7" value="C,C,c,0.00,0.00" type="string"/>
      <att name="NODE_CUSTOMGRAPHICS_SIZE_7" value="70.0" type="string"/>
      <att name="NODE_CUSTOMGRAPHICS_6" value="org.cytoscape.ding.customgraphics.NullCustomGraphics,0,[ Remove Graphics ]," type="string"/>
      <att name="NODE_CUSTOMGRAPHICS_8" value="org.cytoscape.ding.customgraphics.NullCustomGraphics,0,[ Remove Graphics ]," type="string"/>
      <att name="NODE_CUSTOMGRAPHICS_SIZE_1" value="70.0" type="string"/>
      <att name="NODE_TOOLTIP" value="" type="string"/>
      <att name="NODE_LABEL_POSITION" value="C,C,c,0.00,0.00" type="string"/>
      <att name="z" value="0.0" type="string"/>
    </graphics>
  </node>
  <node id="533" label="R07E5.3">
    <att name="shared name" value="R07E5.3" type="string"/>
    <att name="name" value="R07E5.3" type="string"/>
    <att name="selected" value="0" type="boolean"/>
    <att name="Betweenness" value="1731.95408" type="real"/>
    <att name="BottleNeck" value="2.0" type="real"/>
    <att name="Closeness" value="604.25" type="real"/>
    <att name="Clustering coefficient" value="0.28571" type="real"/>
    <att name="Color" value="blue" type="string"/>
    <att name="DMNC" value="0.38896" type="real"/>
    <att name="Degree" value="7.0" type="real"/>
    <att name="EPC" value="60.181" type="real"/>
    <att name="EcCentricity" value="0.11781" type="real"/>
    <att name="MCC" value="12.0" type="real"/>
    <att name="MNC" value="5.0" type="real"/>
    <att name="Radiality" value="9.00722" type="real"/>
    <att name="Stress" value="31624.0" type="real"/>
    <att name="canonicalName" value="R07E5.3" type="string"/>
    <att name="colouring" value="red" type="string"/>
    <att name="glayConnectedComponent_3" value="1" type="integer"/>
    <att name="SUBNETWORK_NODE_TYPE" value="" type="string"/>
    <att name="node.fillColor" value="" type="string"/>
    <att name="node.fontSize" value="" type="string"/>
    <graphics width="1.0" outline="#333333" h="70.0" w="70.0" y="285.31451416015625" x="-14180.964821572576" fill="#b3d9d0" z="0.0" type="ELLIPSE">
      <att name="NODE_CUSTOMGRAPHICS_POSITION_6" value="C,C,c,0.00,0.00" type="string"/>
      <att name="NODE_CUSTOMGRAPHICS_POSITION_5" value="C,C,c,0.00,0.00" type="string"/>
      <att name="NODE_CUSTOMGRAPHICS_4" value="org.cytoscape.ding.customgraphics.NullCustomGraphics,0,[ Remove Graphics ]," type="string"/>
      <att name="NODE_CUSTOMGRAPHICS_SIZE_9" value="70.0" type="string"/>
      <att name="NODE_SELECTED" value="false" type="string"/>
      <att name="NODE_LABEL_TRANSPARENCY" value="255" type="string"/>
      <att name="NODE_CUSTOMGRAPHICS_POSITION_2" value="C,C,c,0.00,0.00" type="string"/>
      <att name="NODE_CUSTOMGRAPHICS_POSITION_4" value="C,C,c,0.00,0.00" type="string"/>
      <att name="NODE_LABEL_WIDTH" value="100.0" type="string"/>
      <att name="NODE_CUSTOMGRAPHICS_5" value="org.cytoscape.ding.customgraphics.NullCustomGraphics,0,[ Remove Graphics ]," type="string"/>
      <att name="NODE_CUSTOMGRAPHICS_3" value="org.cytoscape.ding.customgraphics.NullCustomGraphics,0,[ Remove Graphics ]," type="string"/>
      <att name="NODE_TRANSPARENCY" value="255" type="string"/>
      <att name="NODE_CUSTOMGRAPHICS_1" value="org.cytoscape.ding.customgraphics.NullCustomGraphics,0,[ Remove Graphics ]," type="string"/>
      <att name="NODE_CUSTOMGRAPHICS_POSITION_9" value="C,C,c,0.00,0.00" type="string"/>
      <att name="NODE_LABEL_COLOR" value="#000000" type="string"/>
      <att name="NODE_LABEL_FONT_SIZE" value="0" type="string"/>
      <att name="NODE_CUSTOMGRAPHICS_7" value="org.cytoscape.ding.customgraphics.NullCustomGraphics,0,[ Remove Graphics ]," type="string"/>
      <att name="NODE_LABEL_FONT_FACE" value="Dialog.plain,plain,0" type="string"/>
      <att name="NODE_CUSTOMGRAPHICS_SIZE_4" value="70.0" type="string"/>
      <att name="NODE_CUSTOMGRAPHICS_2" value="org.cytoscape.ding.customgraphics.NullCustomGraphics,0,[ Remove Graphics ]," type="string"/>
      <att name="NODE_CUSTOMGRAPHICS_SIZE_8" value="70.0" type="string"/>
      <att name="NODE_CUSTOMGRAPHICS_POSITION_8" value="C,C,c,0.00,0.00" type="string"/>
      <att name="NODE_CUSTOMGRAPHICS_POSITION_3" value="C,C,c,0.00,0.00" type="string"/>
      <att name="NODE_NESTED_NETWORK_IMAGE_VISIBLE" value="true" type="string"/>
      <att name="NODE_CUSTOMGRAPHICS_SIZE_3" value="70.0" type="string"/>
      <att name="NODE_CUSTOMGRAPHICS_9" value="org.cytoscape.ding.customgraphics.NullCustomGraphics,0,[ Remove Graphics ]," type="string"/>
      <att name="NODE_VISIBLE" value="true" type="string"/>
      <att name="NODE_BORDER_TRANSPARENCY" value="255" type="string"/>
      <att name="NODE_BORDER_STROKE" value="SOLID" type="string"/>
      <att name="NODE_DEPTH" value="70.0" type="string"/>
      <att name="NODE_LABEL" value="R07E5.3" type="string"/>
      <att name="NODE_CUSTOMGRAPHICS_SIZE_2" value="70.0" type="string"/>
      <att name="NODE_CUSTOMGRAPHICS_SIZE_5" value="70.0" type="string"/>
      <att name="NODE_SELECTED_PAINT" value="#ffff00" type="string"/>
      <att name="NODE_CUSTOMGRAPHICS_SIZE_6" value="70.0" type="string"/>
      <att name="NODE_CUSTOMGRAPHICS_POSITION_1" value="C,C,c,0.00,0.00" type="string"/>
      <att name="NODE_CUSTOMGRAPHICS_POSITION_7" value="C,C,c,0.00,0.00" type="string"/>
      <att name="NODE_CUSTOMGRAPHICS_SIZE_7" value="70.0" type="string"/>
      <att name="NODE_CUSTOMGRAPHICS_6" value="org.cytoscape.ding.customgraphics.NullCustomGraphics,0,[ Remove Graphics ]," type="string"/>
      <att name="NODE_CUSTOMGRAPHICS_8" value="org.cytoscape.ding.customgraphics.NullCustomGraphics,0,[ Remove Graphics ]," type="string"/>
      <att name="NODE_CUSTOMGRAPHICS_SIZE_1" value="70.0" type="string"/>
      <att name="NODE_TOOLTIP" value="" type="string"/>
      <att name="NODE_LABEL_POSITION" value="C,C,c,0.00,0.00" type="string"/>
      <att name="z" value="0.0" type="string"/>
    </graphics>
  </node>
  <node id="356" label="R02F2.7">
    <att name="shared name" value="R02F2.7" type="string"/>
    <att name="name" value="R02F2.7" type="string"/>
    <att name="selected" value="0" type="boolean"/>
    <att name="Betweenness" value="0.0" type="real"/>
    <att name="BottleNeck" value="1.0" type="real"/>
    <att name="Closeness" value="688.13333" type="real"/>
    <att name="Clustering coefficient" value="1.0" type="real"/>
    <att name="Color" value="" type="string"/>
    <att name="DMNC" value="0.46346" type="real"/>
    <att name="Degree" value="3.0" type="real"/>
    <att name="EPC" value="48.591" type="real"/>
    <att name="EcCentricity" value="0.13464" type="real"/>
    <att name="MCC" value="6.0" type="real"/>
    <att name="MNC" value="3.0" type="real"/>
    <att name="Radiality" value="9.31377" type="real"/>
    <att name="Stress" value="0.0" type="real"/>
    <att name="canonicalName" value="R02F2.7" type="string"/>
    <att name="colouring" value="red" type="string"/>
    <att name="glayConnectedComponent_3" value="1" type="integer"/>
    <att name="SUBNETWORK_NODE_TYPE" value="" type="string"/>
    <att name="node.fillColor" value="" type="string"/>
    <att name="node.fontSize" value="" type="string"/>
    <graphics width="1.0" outline="#333333" h="70.0" w="70.0" y="-6431.96484375" x="-15134.709938760076" fill="#dbd3c6" z="0.0" type="ELLIPSE">
      <att name="NODE_CUSTOMGRAPHICS_POSITION_6" value="C,C,c,0.00,0.00" type="string"/>
      <att name="NODE_CUSTOMGRAPHICS_POSITION_5" value="C,C,c,0.00,0.00" type="string"/>
      <att name="NODE_CUSTOMGRAPHICS_4" value="org.cytoscape.ding.customgraphics.NullCustomGraphics,0,[ Remove Graphics ]," type="string"/>
      <att name="NODE_CUSTOMGRAPHICS_SIZE_9" value="70.0" type="string"/>
      <att name="NODE_SELECTED" value="false" type="string"/>
      <att name="NODE_LABEL_TRANSPARENCY" value="255" type="string"/>
      <att name="NODE_CUSTOMGRAPHICS_POSITION_2" value="C,C,c,0.00,0.00" type="string"/>
      <att name="NODE_CUSTOMGRAPHICS_POSITION_4" value="C,C,c,0.00,0.00" type="string"/>
      <att name="NODE_LABEL_WIDTH" value="100.0" type="string"/>
      <att name="NODE_CUSTOMGRAPHICS_5" value="org.cytoscape.ding.customgraphics.NullCustomGraphics,0,[ Remove Graphics ]," type="string"/>
      <att name="NODE_CUSTOMGRAPHICS_3" value="org.cytoscape.ding.customgraphics.NullCustomGraphics,0,[ Remove Graphics ]," type="string"/>
      <att name="NODE_TRANSPARENCY" value="255" type="string"/>
      <att name="NODE_CUSTOMGRAPHICS_1" value="org.cytoscape.ding.customgraphics.NullCustomGraphics,0,[ Remove Graphics ]," type="string"/>
      <att name="NODE_CUSTOMGRAPHICS_POSITION_9" value="C,C,c,0.00,0.00" type="string"/>
      <att name="NODE_LABEL_COLOR" value="#000000" type="string"/>
      <att name="NODE_LABEL_FONT_SIZE" value="0" type="string"/>
      <att name="NODE_CUSTOMGRAPHICS_7" value="org.cytoscape.ding.customgraphics.NullCustomGraphics,0,[ Remove Graphics ]," type="string"/>
      <att name="NODE_LABEL_FONT_FACE" value="Dialog.plain,plain,0" type="string"/>
      <att name="NODE_CUSTOMGRAPHICS_SIZE_4" value="70.0" type="string"/>
      <att name="NODE_CUSTOMGRAPHICS_2" value="org.cytoscape.ding.customgraphics.NullCustomGraphics,0,[ Remove Graphics ]," type="string"/>
      <att name="NODE_CUSTOMGRAPHICS_SIZE_8" value="70.0" type="string"/>
      <att name="NODE_CUSTOMGRAPHICS_POSITION_8" value="C,C,c,0.00,0.00" type="string"/>
      <att name="NODE_CUSTOMGRAPHICS_POSITION_3" value="C,C,c,0.00,0.00" type="string"/>
      <att name="NODE_NESTED_NETWORK_IMAGE_VISIBLE" value="true" type="string"/>
      <att name="NODE_CUSTOMGRAPHICS_SIZE_3" value="70.0" type="string"/>
      <att name="NODE_CUSTOMGRAPHICS_9" value="org.cytoscape.ding.customgraphics.NullCustomGraphics,0,[ Remove Graphics ]," type="string"/>
      <att name="NODE_VISIBLE" value="true" type="string"/>
      <att name="NODE_BORDER_TRANSPARENCY" value="255" type="string"/>
      <att name="NODE_BORDER_STROKE" value="SOLID" type="string"/>
      <att name="NODE_DEPTH" value="70.0" type="string"/>
      <att name="NODE_LABEL" value="R02F2.7" type="string"/>
      <att name="NODE_CUSTOMGRAPHICS_SIZE_2" value="70.0" type="string"/>
      <att name="NODE_CUSTOMGRAPHICS_SIZE_5" value="70.0" type="string"/>
      <att name="NODE_SELECTED_PAINT" value="#ffff00" type="string"/>
      <att name="NODE_CUSTOMGRAPHICS_SIZE_6" value="70.0" type="string"/>
      <att name="NODE_CUSTOMGRAPHICS_POSITION_1" value="C,C,c,0.00,0.00" type="string"/>
      <att name="NODE_CUSTOMGRAPHICS_POSITION_7" value="C,C,c,0.00,0.00" type="string"/>
      <att name="NODE_CUSTOMGRAPHICS_SIZE_7" value="70.0" type="string"/>
      <att name="NODE_CUSTOMGRAPHICS_6" value="org.cytoscape.ding.customgraphics.NullCustomGraphics,0,[ Remove Graphics ]," type="string"/>
      <att name="NODE_CUSTOMGRAPHICS_8" value="org.cytoscape.ding.customgraphics.NullCustomGraphics,0,[ Remove Graphics ]," type="string"/>
      <att name="NODE_CUSTOMGRAPHICS_SIZE_1" value="70.0" type="string"/>
      <att name="NODE_TOOLTIP" value="" type="string"/>
      <att name="NODE_LABEL_POSITION" value="C,C,c,0.00,0.00" type="string"/>
      <att name="z" value="0.0" type="string"/>
    </graphics>
  </node>
  <node id="161" label="pry-1">
    <att name="shared name" value="pry-1" type="string"/>
    <att name="name" value="pry-1" type="string"/>
    <att name="selected" value="0" type="boolean"/>
    <att name="Betweenness" value="4244.24598" type="real"/>
    <att name="BottleNeck" value="5.0" type="real"/>
    <att name="Closeness" value="683.3" type="real"/>
    <att name="Clustering coefficient" value="0.11111" type="real"/>
    <att name="Color" value="" type="string"/>
    <att name="DMNC" value="0.25931" type="real"/>
    <att name="Degree" value="9.0" type="real"/>
    <att name="EPC" value="67.211" type="real"/>
    <att name="EcCentricity" value="0.13464" type="real"/>
    <att name="MCC" value="11.0" type="real"/>
    <att name="MNC" value="5.0" type="real"/>
    <att name="Radiality" value="9.30336" type="real"/>
    <att name="Stress" value="45712.0" type="real"/>
    <att name="canonicalName" value="pry-1" type="string"/>
    <att name="colouring" value="red" type="string"/>
    <att name="glayConnectedComponent_3" value="1" type="integer"/>
    <att name="SUBNETWORK_NODE_TYPE" value="" type="string"/>
    <att name="node.fillColor" value="" type="string"/>
    <att name="node.fontSize" value="" type="string"/>
    <graphics width="1.0" outline="#333333" h="70.0" w="70.0" y="-7551.13671875" x="-16186.530739541326" fill="#dbd3c6" z="0.0" type="ELLIPSE">
      <att name="NODE_CUSTOMGRAPHICS_POSITION_6" value="C,C,c,0.00,0.00" type="string"/>
      <att name="NODE_CUSTOMGRAPHICS_POSITION_5" value="C,C,c,0.00,0.00" type="string"/>
      <att name="NODE_CUSTOMGRAPHICS_4" value="org.cytoscape.ding.customgraphics.NullCustomGraphics,0,[ Remove Graphics ]," type="string"/>
      <att name="NODE_CUSTOMGRAPHICS_SIZE_9" value="70.0" type="string"/>
      <att name="NODE_SELECTED" value="false" type="string"/>
      <att name="NODE_LABEL_TRANSPARENCY" value="255" type="string"/>
      <att name="NODE_CUSTOMGRAPHICS_POSITION_2" value="C,C,c,0.00,0.00" type="string"/>
      <att name="NODE_CUSTOMGRAPHICS_POSITION_4" value="C,C,c,0.00,0.00" type="string"/>
      <att name="NODE_LABEL_WIDTH" value="100.0" type="string"/>
      <att name="NODE_CUSTOMGRAPHICS_5" value="org.cytoscape.ding.customgraphics.NullCustomGraphics,0,[ Remove Graphics ]," type="string"/>
      <att name="NODE_CUSTOMGRAPHICS_3" value="org.cytoscape.ding.customgraphics.NullCustomGraphics,0,[ Remove Graphics ]," type="string"/>
      <att name="NODE_TRANSPARENCY" value="255" type="string"/>
      <att name="NODE_CUSTOMGRAPHICS_1" value="org.cytoscape.ding.customgraphics.NullCustomGraphics,0,[ Remove Graphics ]," type="string"/>
      <att name="NODE_CUSTOMGRAPHICS_POSITION_9" value="C,C,c,0.00,0.00" type="string"/>
      <att name="NODE_LABEL_COLOR" value="#000000" type="string"/>
      <att name="NODE_LABEL_FONT_SIZE" value="0" type="string"/>
      <att name="NODE_CUSTOMGRAPHICS_7" value="org.cytoscape.ding.customgraphics.NullCustomGraphics,0,[ Remove Graphics ]," type="string"/>
      <att name="NODE_LABEL_FONT_FACE" value="Dialog.plain,plain,0" type="string"/>
      <att name="NODE_CUSTOMGRAPHICS_SIZE_4" value="70.0" type="string"/>
      <att name="NODE_CUSTOMGRAPHICS_2" value="org.cytoscape.ding.customgraphics.NullCustomGraphics,0,[ Remove Graphics ]," type="string"/>
      <att name="NODE_CUSTOMGRAPHICS_SIZE_8" value="70.0" type="string"/>
      <att name="NODE_CUSTOMGRAPHICS_POSITION_8" value="C,C,c,0.00,0.00" type="string"/>
      <att name="NODE_CUSTOMGRAPHICS_POSITION_3" value="C,C,c,0.00,0.00" type="string"/>
      <att name="NODE_NESTED_NETWORK_IMAGE_VISIBLE" value="true" type="string"/>
      <att name="NODE_CUSTOMGRAPHICS_SIZE_3" value="70.0" type="string"/>
      <att name="NODE_CUSTOMGRAPHICS_9" value="org.cytoscape.ding.customgraphics.NullCustomGraphics,0,[ Remove Graphics ]," type="string"/>
      <att name="NODE_VISIBLE" value="true" type="string"/>
      <att name="NODE_BORDER_TRANSPARENCY" value="255" type="string"/>
      <att name="NODE_BORDER_STROKE" value="SOLID" type="string"/>
      <att name="NODE_DEPTH" value="70.0" type="string"/>
      <att name="NODE_LABEL" value="pry-1" type="string"/>
      <att name="NODE_CUSTOMGRAPHICS_SIZE_2" value="70.0" type="string"/>
      <att name="NODE_CUSTOMGRAPHICS_SIZE_5" value="70.0" type="string"/>
      <att name="NODE_SELECTED_PAINT" value="#ffff00" type="string"/>
      <att name="NODE_CUSTOMGRAPHICS_SIZE_6" value="70.0" type="string"/>
      <att name="NODE_CUSTOMGRAPHICS_POSITION_1" value="C,C,c,0.00,0.00" type="string"/>
      <att name="NODE_CUSTOMGRAPHICS_POSITION_7" value="C,C,c,0.00,0.00" type="string"/>
      <att name="NODE_CUSTOMGRAPHICS_SIZE_7" value="70.0" type="string"/>
      <att name="NODE_CUSTOMGRAPHICS_6" value="org.cytoscape.ding.customgraphics.NullCustomGraphics,0,[ Remove Graphics ]," type="string"/>
      <att name="NODE_CUSTOMGRAPHICS_8" value="org.cytoscape.ding.customgraphics.NullCustomGraphics,0,[ Remove Graphics ]," type="string"/>
      <att name="NODE_CUSTOMGRAPHICS_SIZE_1" value="70.0" type="string"/>
      <att name="NODE_TOOLTIP" value="" type="string"/>
      <att name="NODE_LABEL_POSITION" value="C,C,c,0.00,0.00" type="string"/>
      <att name="z" value="0.0" type="string"/>
    </graphics>
  </node>
  <node id="206" label="prx-5">
    <att name="shared name" value="prx-5" type="string"/>
    <att name="name" value="prx-5" type="string"/>
    <att name="selected" value="0" type="boolean"/>
    <att name="Betweenness" value="20052.32204" type="real"/>
    <att name="BottleNeck" value="19.0" type="real"/>
    <att name="Closeness" value="726.56429" type="real"/>
    <att name="Clustering coefficient" value="0.24176" type="real"/>
    <att name="Color" value="green" type="string"/>
    <att name="DMNC" value="0.43896" type="real"/>
    <att name="Degree" value="14.0" type="real"/>
    <att name="EPC" value="104.554" type="real"/>
    <att name="EcCentricity" value="0.13464" type="real"/>
    <att name="MCC" value="62.0" type="real"/>
    <att name="MNC" value="10.0" type="real"/>
    <att name="Radiality" value="9.46259" type="real"/>
    <att name="Stress" value="365818.0" type="real"/>
    <att name="canonicalName" value="prx-5" type="string"/>
    <att name="colouring" value="red" type="string"/>
    <att name="glayConnectedComponent_3" value="1" type="integer"/>
    <att name="SUBNETWORK_NODE_TYPE" value="" type="string"/>
    <att name="node.fillColor" value="" type="string"/>
    <att name="node.fontSize" value="" type="string"/>
    <graphics width="1.0" outline="#333333" h="70.0" w="70.0" y="248.979248046875" x="-16822.771950478826" fill="#f8c3b2" z="0.0" type="ELLIPSE">
      <att name="NODE_CUSTOMGRAPHICS_POSITION_6" value="C,C,c,0.00,0.00" type="string"/>
      <att name="NODE_CUSTOMGRAPHICS_POSITION_5" value="C,C,c,0.00,0.00" type="string"/>
      <att name="NODE_CUSTOMGRAPHICS_4" value="org.cytoscape.ding.customgraphics.NullCustomGraphics,0,[ Remove Graphics ]," type="string"/>
      <att name="NODE_CUSTOMGRAPHICS_SIZE_9" value="70.0" type="string"/>
      <att name="NODE_SELECTED" value="false" type="string"/>
      <att name="NODE_LABEL_TRANSPARENCY" value="255" type="string"/>
      <att name="NODE_CUSTOMGRAPHICS_POSITION_2" value="C,C,c,0.00,0.00" type="string"/>
      <att name="NODE_CUSTOMGRAPHICS_POSITION_4" value="C,C,c,0.00,0.00" type="string"/>
      <att name="NODE_LABEL_WIDTH" value="100.0" type="string"/>
      <att name="NODE_CUSTOMGRAPHICS_5" value="org.cytoscape.ding.customgraphics.NullCustomGraphics,0,[ Remove Graphics ]," type="string"/>
      <att name="NODE_CUSTOMGRAPHICS_3" value="org.cytoscape.ding.customgraphics.NullCustomGraphics,0,[ Remove Graphics ]," type="string"/>
      <att name="NODE_TRANSPARENCY" value="255" type="string"/>
      <att name="NODE_CUSTOMGRAPHICS_1" value="org.cytoscape.ding.customgraphics.NullCustomGraphics,0,[ Remove Graphics ]," type="string"/>
      <att name="NODE_CUSTOMGRAPHICS_POSITION_9" value="C,C,c,0.00,0.00" type="string"/>
      <att name="NODE_LABEL_COLOR" value="#000000" type="string"/>
      <att name="NODE_LABEL_FONT_SIZE" value="0" type="string"/>
      <att name="NODE_CUSTOMGRAPHICS_7" value="org.cytoscape.ding.customgraphics.NullCustomGraphics,0,[ Remove Graphics ]," type="string"/>
      <att name="NODE_LABEL_FONT_FACE" value="Dialog.plain,plain,0" type="string"/>
      <att name="NODE_CUSTOMGRAPHICS_SIZE_4" value="70.0" type="string"/>
      <att name="NODE_CUSTOMGRAPHICS_2" value="org.cytoscape.ding.customgraphics.NullCustomGraphics,0,[ Remove Graphics ]," type="string"/>
      <att name="NODE_CUSTOMGRAPHICS_SIZE_8" value="70.0" type="string"/>
      <att name="NODE_CUSTOMGRAPHICS_POSITION_8" value="C,C,c,0.00,0.00" type="string"/>
      <att name="NODE_CUSTOMGRAPHICS_POSITION_3" value="C,C,c,0.00,0.00" type="string"/>
      <att name="NODE_NESTED_NETWORK_IMAGE_VISIBLE" value="true" type="string"/>
      <att name="NODE_CUSTOMGRAPHICS_SIZE_3" value="70.0" type="string"/>
      <att name="NODE_CUSTOMGRAPHICS_9" value="org.cytoscape.ding.customgraphics.NullCustomGraphics,0,[ Remove Graphics ]," type="string"/>
      <att name="NODE_VISIBLE" value="true" type="string"/>
      <att name="NODE_BORDER_TRANSPARENCY" value="255" type="string"/>
      <att name="NODE_BORDER_STROKE" value="SOLID" type="string"/>
      <att name="NODE_DEPTH" value="70.0" type="string"/>
      <att name="NODE_LABEL" value="prx-5" type="string"/>
      <att name="NODE_CUSTOMGRAPHICS_SIZE_2" value="70.0" type="string"/>
      <att name="NODE_CUSTOMGRAPHICS_SIZE_5" value="70.0" type="string"/>
      <att name="NODE_SELECTED_PAINT" value="#ffff00" type="string"/>
      <att name="NODE_CUSTOMGRAPHICS_SIZE_6" value="70.0" type="string"/>
      <att name="NODE_CUSTOMGRAPHICS_POSITION_1" value="C,C,c,0.00,0.00" type="string"/>
      <att name="NODE_CUSTOMGRAPHICS_POSITION_7" value="C,C,c,0.00,0.00" type="string"/>
      <att name="NODE_CUSTOMGRAPHICS_SIZE_7" value="70.0" type="string"/>
      <att name="NODE_CUSTOMGRAPHICS_6" value="org.cytoscape.ding.customgraphics.NullCustomGraphics,0,[ Remove Graphics ]," type="string"/>
      <att name="NODE_CUSTOMGRAPHICS_8" value="org.cytoscape.ding.customgraphics.NullCustomGraphics,0,[ Remove Graphics ]," type="string"/>
      <att name="NODE_CUSTOMGRAPHICS_SIZE_1" value="70.0" type="string"/>
      <att name="NODE_TOOLTIP" value="" type="string"/>
      <att name="NODE_LABEL_POSITION" value="C,C,c,0.00,0.00" type="string"/>
      <att name="z" value="0.0" type="string"/>
    </graphics>
  </node>
  <node id="228" label="pos-1">
    <att name="shared name" value="pos-1" type="string"/>
    <att name="name" value="pos-1" type="string"/>
    <att name="selected" value="0" type="boolean"/>
    <att name="Betweenness" value="2243.41101" type="real"/>
    <att name="BottleNeck" value="3.0" type="real"/>
    <att name="Closeness" value="602.24048" type="real"/>
    <att name="Clustering coefficient" value="0.16364" type="real"/>
    <att name="Color" value="green" type="string"/>
    <att name="DMNC" value="0.58344" type="real"/>
    <att name="Degree" value="11.0" type="real"/>
    <att name="EPC" value="70.724" type="real"/>
    <att name="EcCentricity" value="0.11781" type="real"/>
    <att name="MCC" value="5.0" type="real"/>
    <att name="MNC" value="5.0" type="real"/>
    <att name="Radiality" value="8.99978" type="real"/>
    <att name="Stress" value="77132.0" type="real"/>
    <att name="canonicalName" value="pos-1" type="string"/>
    <att name="colouring" value="red" type="string"/>
    <att name="glayConnectedComponent_3" value="1" type="integer"/>
    <att name="SUBNETWORK_NODE_TYPE" value="" type="string"/>
    <att name="node.fillColor" value="" type="string"/>
    <att name="node.fontSize" value="" type="string"/>
    <graphics width="1.0" outline="#333333" h="70.0" w="70.0" y="-159.3555145263672" x="-17616.828591103826" fill="#f8c3b2" z="0.0" type="ELLIPSE">
      <att name="NODE_CUSTOMGRAPHICS_POSITION_6" value="C,C,c,0.00,0.00" type="string"/>
      <att name="NODE_CUSTOMGRAPHICS_POSITION_5" value="C,C,c,0.00,0.00" type="string"/>
      <att name="NODE_CUSTOMGRAPHICS_4" value="org.cytoscape.ding.customgraphics.NullCustomGraphics,0,[ Remove Graphics ]," type="string"/>
      <att name="NODE_CUSTOMGRAPHICS_SIZE_9" value="70.0" type="string"/>
      <att name="NODE_SELECTED" value="false" type="string"/>
      <att name="NODE_LABEL_TRANSPARENCY" value="255" type="string"/>
      <att name="NODE_CUSTOMGRAPHICS_POSITION_2" value="C,C,c,0.00,0.00" type="string"/>
      <att name="NODE_CUSTOMGRAPHICS_POSITION_4" value="C,C,c,0.00,0.00" type="string"/>
      <att name="NODE_LABEL_WIDTH" value="100.0" type="string"/>
      <att name="NODE_CUSTOMGRAPHICS_5" value="org.cytoscape.ding.customgraphics.NullCustomGraphics,0,[ Remove Graphics ]," type="string"/>
      <att name="NODE_CUSTOMGRAPHICS_3" value="org.cytoscape.ding.customgraphics.NullCustomGraphics,0,[ Remove Graphics ]," type="string"/>
      <att name="NODE_TRANSPARENCY" value="255" type="string"/>
      <att name="NODE_CUSTOMGRAPHICS_1" value="org.cytoscape.ding.customgraphics.NullCustomGraphics,0,[ Remove Graphics ]," type="string"/>
      <att name="NODE_CUSTOMGRAPHICS_POSITION_9" value="C,C,c,0.00,0.00" type="string"/>
      <att name="NODE_LABEL_COLOR" value="#000000" type="string"/>
      <att name="NODE_LABEL_FONT_SIZE" value="0" type="string"/>
      <att name="NODE_CUSTOMGRAPHICS_7" value="org.cytoscape.ding.customgraphics.NullCustomGraphics,0,[ Remove Graphics ]," type="string"/>
      <att name="NODE_LABEL_FONT_FACE" value="Dialog.plain,plain,0" type="string"/>
      <att name="NODE_CUSTOMGRAPHICS_SIZE_4" value="70.0" type="string"/>
      <att name="NODE_CUSTOMGRAPHICS_2" value="org.cytoscape.ding.customgraphics.NullCustomGraphics,0,[ Remove Graphics ]," type="string"/>
      <att name="NODE_CUSTOMGRAPHICS_SIZE_8" value="70.0" type="string"/>
      <att name="NODE_CUSTOMGRAPHICS_POSITION_8" value="C,C,c,0.00,0.00" type="string"/>
      <att name="NODE_CUSTOMGRAPHICS_POSITION_3" value="C,C,c,0.00,0.00" type="string"/>
      <att name="NODE_NESTED_NETWORK_IMAGE_VISIBLE" value="true" type="string"/>
      <att name="NODE_CUSTOMGRAPHICS_SIZE_3" value="70.0" type="string"/>
      <att name="NODE_CUSTOMGRAPHICS_9" value="org.cytoscape.ding.customgraphics.NullCustomGraphics,0,[ Remove Graphics ]," type="string"/>
      <att name="NODE_VISIBLE" value="true" type="string"/>
      <att name="NODE_BORDER_TRANSPARENCY" value="255" type="string"/>
      <att name="NODE_BORDER_STROKE" value="SOLID" type="string"/>
      <att name="NODE_DEPTH" value="70.0" type="string"/>
      <att name="NODE_LABEL" value="pos-1" type="string"/>
      <att name="NODE_CUSTOMGRAPHICS_SIZE_2" value="70.0" type="string"/>
      <att name="NODE_CUSTOMGRAPHICS_SIZE_5" value="70.0" type="string"/>
      <att name="NODE_SELECTED_PAINT" value="#ffff00" type="string"/>
      <att name="NODE_CUSTOMGRAPHICS_SIZE_6" value="70.0" type="string"/>
      <att name="NODE_CUSTOMGRAPHICS_POSITION_1" value="C,C,c,0.00,0.00" type="string"/>
      <att name="NODE_CUSTOMGRAPHICS_POSITION_7" value="C,C,c,0.00,0.00" type="string"/>
      <att name="NODE_CUSTOMGRAPHICS_SIZE_7" value="70.0" type="string"/>
      <att name="NODE_CUSTOMGRAPHICS_6" value="org.cytoscape.ding.customgraphics.NullCustomGraphics,0,[ Remove Graphics ]," type="string"/>
      <att name="NODE_CUSTOMGRAPHICS_8" value="org.cytoscape.ding.customgraphics.NullCustomGraphics,0,[ Remove Graphics ]," type="string"/>
      <att name="NODE_CUSTOMGRAPHICS_SIZE_1" value="70.0" type="string"/>
      <att name="NODE_TOOLTIP" value="" type="string"/>
      <att name="NODE_LABEL_POSITION" value="C,C,c,0.00,0.00" type="string"/>
      <att name="z" value="0.0" type="string"/>
    </graphics>
  </node>
  <node id="1736" label="T20B12.3">
    <att name="shared name" value="T20B12.3" type="string"/>
    <att name="name" value="T20B12.3" type="string"/>
    <att name="selected" value="0" type="boolean"/>
    <att name="Betweenness" value="0.0" type="real"/>
    <att name="BottleNeck" value="1.0" type="real"/>
    <att name="Closeness" value="571.76667" type="real"/>
    <att name="Clustering coefficient" value="0.0" type="real"/>
    <att name="Color" value="" type="string"/>
    <att name="DMNC" value="0.0" type="real"/>
    <att name="Degree" value="1.0" type="real"/>
    <att name="EPC" value="17.737" type="real"/>
    <att name="EcCentricity" value="0.11781" type="real"/>
    <att name="MCC" value="1.0" type="real"/>
    <att name="MNC" value="1.0" type="real"/>
    <att name="Radiality" value="8.8708" type="real"/>
    <att name="Stress" value="0.0" type="real"/>
    <att name="canonicalName" value="T20B12.3" type="string"/>
    <att name="colouring" value="blue" type="string"/>
    <att name="glayConnectedComponent_3" value="1" type="integer"/>
    <att name="SUBNETWORK_NODE_TYPE" value="" type="string"/>
    <att name="node.fillColor" value="" type="string"/>
    <att name="node.fontSize" value="" type="string"/>
    <graphics width="1.0" outline="#333333" h="70.0" w="70.0" y="-5252.87744140625" x="-21045.483864541326" fill="#eeb9a8" z="0.0" type="ELLIPSE">
      <att name="NODE_CUSTOMGRAPHICS_POSITION_6" value="C,C,c,0.00,0.00" type="string"/>
      <att name="NODE_CUSTOMGRAPHICS_POSITION_5" value="C,C,c,0.00,0.00" type="string"/>
      <att name="NODE_CUSTOMGRAPHICS_4" value="org.cytoscape.ding.customgraphics.NullCustomGraphics,0,[ Remove Graphics ]," type="string"/>
      <att name="NODE_CUSTOMGRAPHICS_SIZE_9" value="70.0" type="string"/>
      <att name="NODE_SELECTED" value="false" type="string"/>
      <att name="NODE_LABEL_TRANSPARENCY" value="255" type="string"/>
      <att name="NODE_CUSTOMGRAPHICS_POSITION_2" value="C,C,c,0.00,0.00" type="string"/>
      <att name="NODE_CUSTOMGRAPHICS_POSITION_4" value="C,C,c,0.00,0.00" type="string"/>
      <att name="NODE_LABEL_WIDTH" value="100.0" type="string"/>
      <att name="NODE_CUSTOMGRAPHICS_5" value="org.cytoscape.ding.customgraphics.NullCustomGraphics,0,[ Remove Graphics ]," type="string"/>
      <att name="NODE_CUSTOMGRAPHICS_3" value="org.cytoscape.ding.customgraphics.NullCustomGraphics,0,[ Remove Graphics ]," type="string"/>
      <att name="NODE_TRANSPARENCY" value="255" type="string"/>
      <att name="NODE_CUSTOMGRAPHICS_1" value="org.cytoscape.ding.customgraphics.NullCustomGraphics,0,[ Remove Graphics ]," type="string"/>
      <att name="NODE_CUSTOMGRAPHICS_POSITION_9" value="C,C,c,0.00,0.00" type="string"/>
      <att name="NODE_LABEL_COLOR" value="#000000" type="string"/>
      <att name="NODE_LABEL_FONT_SIZE" value="0" type="string"/>
      <att name="NODE_CUSTOMGRAPHICS_7" value="org.cytoscape.ding.customgraphics.NullCustomGraphics,0,[ Remove Graphics ]," type="string"/>
      <att name="NODE_LABEL_FONT_FACE" value="Dialog.plain,plain,0" type="string"/>
      <att name="NODE_CUSTOMGRAPHICS_SIZE_4" value="70.0" type="string"/>
      <att name="NODE_CUSTOMGRAPHICS_2" value="org.cytoscape.ding.customgraphics.NullCustomGraphics,0,[ Remove Graphics ]," type="string"/>
      <att name="NODE_CUSTOMGRAPHICS_SIZE_8" value="70.0" type="string"/>
      <att name="NODE_CUSTOMGRAPHICS_POSITION_8" value="C,C,c,0.00,0.00" type="string"/>
      <att name="NODE_CUSTOMGRAPHICS_POSITION_3" value="C,C,c,0.00,0.00" type="string"/>
      <att name="NODE_NESTED_NETWORK_IMAGE_VISIBLE" value="true" type="string"/>
      <att name="NODE_CUSTOMGRAPHICS_SIZE_3" value="70.0" type="string"/>
      <att name="NODE_CUSTOMGRAPHICS_9" value="org.cytoscape.ding.customgraphics.NullCustomGraphics,0,[ Remove Graphics ]," type="string"/>
      <att name="NODE_VISIBLE" value="true" type="string"/>
      <att name="NODE_BORDER_TRANSPARENCY" value="255" type="string"/>
      <att name="NODE_BORDER_STROKE" value="SOLID" type="string"/>
      <att name="NODE_DEPTH" value="70.0" type="string"/>
      <att name="NODE_LABEL" value="T20B12.3" type="string"/>
      <att name="NODE_CUSTOMGRAPHICS_SIZE_2" value="70.0" type="string"/>
      <att name="NODE_CUSTOMGRAPHICS_SIZE_5" value="70.0" type="string"/>
      <att name="NODE_SELECTED_PAINT" value="#ffff00" type="string"/>
      <att name="NODE_CUSTOMGRAPHICS_SIZE_6" value="70.0" type="string"/>
      <att name="NODE_CUSTOMGRAPHICS_POSITION_1" value="C,C,c,0.00,0.00" type="string"/>
      <att name="NODE_CUSTOMGRAPHICS_POSITION_7" value="C,C,c,0.00,0.00" type="string"/>
      <att name="NODE_CUSTOMGRAPHICS_SIZE_7" value="70.0" type="string"/>
      <att name="NODE_CUSTOMGRAPHICS_6" value="org.cytoscape.ding.customgraphics.NullCustomGraphics,0,[ Remove Graphics ]," type="string"/>
      <att name="NODE_CUSTOMGRAPHICS_8" value="org.cytoscape.ding.customgraphics.NullCustomGraphics,0,[ Remove Graphics ]," type="string"/>
      <att name="NODE_CUSTOMGRAPHICS_SIZE_1" value="70.0" type="string"/>
      <att name="NODE_TOOLTIP" value="" type="string"/>
      <att name="NODE_LABEL_POSITION" value="C,C,c,0.00,0.00" type="string"/>
      <att name="z" value="0.0" type="string"/>
    </graphics>
  </node>
  <node id="1386" label="T20B12.7">
    <att name="shared name" value="T20B12.7" type="string"/>
    <att name="name" value="T20B12.7" type="string"/>
    <att name="selected" value="0" type="boolean"/>
    <att name="Betweenness" value="30.37591" type="real"/>
    <att name="BottleNeck" value="1.0" type="real"/>
    <att name="Closeness" value="594.93333" type="real"/>
    <att name="Clustering coefficient" value="0.66667" type="real"/>
    <att name="Color" value="" type="string"/>
    <att name="DMNC" value="0.30898" type="real"/>
    <att name="Degree" value="3.0" type="real"/>
    <att name="EPC" value="47.116" type="real"/>
    <att name="EcCentricity" value="0.11781" type="real"/>
    <att name="MCC" value="4.0" type="real"/>
    <att name="MNC" value="3.0" type="real"/>
    <att name="Radiality" value="8.95712" type="real"/>
    <att name="Stress" value="3710.0" type="real"/>
    <att name="canonicalName" value="T20B12.7" type="string"/>
    <att name="colouring" value="blue" type="string"/>
    <att name="glayConnectedComponent_3" value="1" type="integer"/>
    <att name="SUBNETWORK_NODE_TYPE" value="" type="string"/>
    <att name="node.fillColor" value="" type="string"/>
    <att name="node.fontSize" value="" type="string"/>
    <graphics width="1.0" outline="#333333" h="70.0" w="70.0" y="-3910.539794921875" x="-20538.671364541326" fill="#eeb9a8" z="0.0" type="ELLIPSE">
      <att name="NODE_CUSTOMGRAPHICS_POSITION_6" value="C,C,c,0.00,0.00" type="string"/>
      <att name="NODE_CUSTOMGRAPHICS_POSITION_5" value="C,C,c,0.00,0.00" type="string"/>
      <att name="NODE_CUSTOMGRAPHICS_4" value="org.cytoscape.ding.customgraphics.NullCustomGraphics,0,[ Remove Graphics ]," type="string"/>
      <att name="NODE_CUSTOMGRAPHICS_SIZE_9" value="70.0" type="string"/>
      <att name="NODE_SELECTED" value="false" type="string"/>
      <att name="NODE_LABEL_TRANSPARENCY" value="255" type="string"/>
      <att name="NODE_CUSTOMGRAPHICS_POSITION_2" value="C,C,c,0.00,0.00" type="string"/>
      <att name="NODE_CUSTOMGRAPHICS_POSITION_4" value="C,C,c,0.00,0.00" type="string"/>
      <att name="NODE_LABEL_WIDTH" value="100.0" type="string"/>
      <att name="NODE_CUSTOMGRAPHICS_5" value="org.cytoscape.ding.customgraphics.NullCustomGraphics,0,[ Remove Graphics ]," type="string"/>
      <att name="NODE_CUSTOMGRAPHICS_3" value="org.cytoscape.ding.customgraphics.NullCustomGraphics,0,[ Remove Graphics ]," type="string"/>
      <att name="NODE_TRANSPARENCY" value="255" type="string"/>
      <att name="NODE_CUSTOMGRAPHICS_1" value="org.cytoscape.ding.customgraphics.NullCustomGraphics,0,[ Remove Graphics ]," type="string"/>
      <att name="NODE_CUSTOMGRAPHICS_POSITION_9" value="C,C,c,0.00,0.00" type="string"/>
      <att name="NODE_LABEL_COLOR" value="#000000" type="string"/>
      <att name="NODE_LABEL_FONT_SIZE" value="0" type="string"/>
      <att name="NODE_CUSTOMGRAPHICS_7" value="org.cytoscape.ding.customgraphics.NullCustomGraphics,0,[ Remove Graphics ]," type="string"/>
      <att name="NODE_LABEL_FONT_FACE" value="Dialog.plain,plain,0" type="string"/>
      <att name="NODE_CUSTOMGRAPHICS_SIZE_4" value="70.0" type="string"/>
      <att name="NODE_CUSTOMGRAPHICS_2" value="org.cytoscape.ding.customgraphics.NullCustomGraphics,0,[ Remove Graphics ]," type="string"/>
      <att name="NODE_CUSTOMGRAPHICS_SIZE_8" value="70.0" type="string"/>
      <att name="NODE_CUSTOMGRAPHICS_POSITION_8" value="C,C,c,0.00,0.00" type="string"/>
      <att name="NODE_CUSTOMGRAPHICS_POSITION_3" value="C,C,c,0.00,0.00" type="string"/>
      <att name="NODE_NESTED_NETWORK_IMAGE_VISIBLE" value="true" type="string"/>
      <att name="NODE_CUSTOMGRAPHICS_SIZE_3" value="70.0" type="string"/>
      <att name="NODE_CUSTOMGRAPHICS_9" value="org.cytoscape.ding.customgraphics.NullCustomGraphics,0,[ Remove Graphics ]," type="string"/>
      <att name="NODE_VISIBLE" value="true" type="string"/>
      <att name="NODE_BORDER_TRANSPARENCY" value="255" type="string"/>
      <att name="NODE_BORDER_STROKE" value="SOLID" type="string"/>
      <att name="NODE_DEPTH" value="70.0" type="string"/>
      <att name="NODE_LABEL" value="T20B12.7" type="string"/>
      <att name="NODE_CUSTOMGRAPHICS_SIZE_2" value="70.0" type="string"/>
      <att name="NODE_CUSTOMGRAPHICS_SIZE_5" value="70.0" type="string"/>
      <att name="NODE_SELECTED_PAINT" value="#ffff00" type="string"/>
      <att name="NODE_CUSTOMGRAPHICS_SIZE_6" value="70.0" type="string"/>
      <att name="NODE_CUSTOMGRAPHICS_POSITION_1" value="C,C,c,0.00,0.00" type="string"/>
      <att name="NODE_CUSTOMGRAPHICS_POSITION_7" value="C,C,c,0.00,0.00" type="string"/>
      <att name="NODE_CUSTOMGRAPHICS_SIZE_7" value="70.0" type="string"/>
      <att name="NODE_CUSTOMGRAPHICS_6" value="org.cytoscape.ding.customgraphics.NullCustomGraphics,0,[ Remove Graphics ]," type="string"/>
      <att name="NODE_CUSTOMGRAPHICS_8" value="org.cytoscape.ding.customgraphics.NullCustomGraphics,0,[ Remove Graphics ]," type="string"/>
      <att name="NODE_CUSTOMGRAPHICS_SIZE_1" value="70.0" type="string"/>
      <att name="NODE_TOOLTIP" value="" type="string"/>
      <att name="NODE_LABEL_POSITION" value="C,C,c,0.00,0.00" type="string"/>
      <att name="z" value="0.0" type="string"/>
    </graphics>
  </node>
  <node id="2048" label="T04A8.7">
    <att name="shared name" value="T04A8.7" type="string"/>
    <att name="name" value="T04A8.7" type="string"/>
    <att name="selected" value="0" type="boolean"/>
    <att name="Betweenness" value="0.0" type="real"/>
    <att name="BottleNeck" value="1.0" type="real"/>
    <att name="Closeness" value="586.28333" type="real"/>
    <att name="Clustering coefficient" value="1.0" type="real"/>
    <att name="Color" value="" type="string"/>
    <att name="DMNC" value="0.30779" type="real"/>
    <att name="Degree" value="2.0" type="real"/>
    <att name="EPC" value="36.856" type="real"/>
    <att name="EcCentricity" value="0.11781" type="real"/>
    <att name="MCC" value="2.0" type="real"/>
    <att name="MNC" value="2.0" type="real"/>
    <att name="Radiality" value="8.91842" type="real"/>
    <att name="Stress" value="0.0" type="real"/>
    <att name="canonicalName" value="T04A8.7" type="string"/>
    <att name="colouring" value="blue" type="string"/>
    <att name="glayConnectedComponent_3" value="1" type="integer"/>
    <att name="SUBNETWORK_NODE_TYPE" value="" type="string"/>
    <att name="node.fillColor" value="" type="string"/>
    <att name="node.fontSize" value="" type="string"/>
    <graphics width="1.0" outline="#333333" h="70.0" w="70.0" y="-5616.74853515625" x="-20191.166481728826" fill="#eeb9a8" z="0.0" type="ELLIPSE">
      <att name="NODE_CUSTOMGRAPHICS_POSITION_6" value="C,C,c,0.00,0.00" type="string"/>
      <att name="NODE_CUSTOMGRAPHICS_POSITION_5" value="C,C,c,0.00,0.00" type="string"/>
      <att name="NODE_CUSTOMGRAPHICS_4" value="org.cytoscape.ding.customgraphics.NullCustomGraphics,0,[ Remove Graphics ]," type="string"/>
      <att name="NODE_CUSTOMGRAPHICS_SIZE_9" value="70.0" type="string"/>
      <att name="NODE_SELECTED" value="false" type="string"/>
      <att name="NODE_LABEL_TRANSPARENCY" value="255" type="string"/>
      <att name="NODE_CUSTOMGRAPHICS_POSITION_2" value="C,C,c,0.00,0.00" type="string"/>
      <att name="NODE_CUSTOMGRAPHICS_POSITION_4" value="C,C,c,0.00,0.00" type="string"/>
      <att name="NODE_LABEL_WIDTH" value="100.0" type="string"/>
      <att name="NODE_CUSTOMGRAPHICS_5" value="org.cytoscape.ding.customgraphics.NullCustomGraphics,0,[ Remove Graphics ]," type="string"/>
      <att name="NODE_CUSTOMGRAPHICS_3" value="org.cytoscape.ding.customgraphics.NullCustomGraphics,0,[ Remove Graphics ]," type="string"/>
      <att name="NODE_TRANSPARENCY" value="255" type="string"/>
      <att name="NODE_CUSTOMGRAPHICS_1" value="org.cytoscape.ding.customgraphics.NullCustomGraphics,0,[ Remove Graphics ]," type="string"/>
      <att name="NODE_CUSTOMGRAPHICS_POSITION_9" value="C,C,c,0.00,0.00" type="string"/>
      <att name="NODE_LABEL_COLOR" value="#000000" type="string"/>
      <att name="NODE_LABEL_FONT_SIZE" value="0" type="string"/>
      <att name="NODE_CUSTOMGRAPHICS_7" value="org.cytoscape.ding.customgraphics.NullCustomGraphics,0,[ Remove Graphics ]," type="string"/>
      <att name="NODE_LABEL_FONT_FACE" value="Dialog.plain,plain,0" type="string"/>
      <att name="NODE_CUSTOMGRAPHICS_SIZE_4" value="70.0" type="string"/>
      <att name="NODE_CUSTOMGRAPHICS_2" value="org.cytoscape.ding.customgraphics.NullCustomGraphics,0,[ Remove Graphics ]," type="string"/>
      <att name="NODE_CUSTOMGRAPHICS_SIZE_8" value="70.0" type="string"/>
      <att name="NODE_CUSTOMGRAPHICS_POSITION_8" value="C,C,c,0.00,0.00" type="string"/>
      <att name="NODE_CUSTOMGRAPHICS_POSITION_3" value="C,C,c,0.00,0.00" type="string"/>
      <att name="NODE_NESTED_NETWORK_IMAGE_VISIBLE" value="true" type="string"/>
      <att name="NODE_CUSTOMGRAPHICS_SIZE_3" value="70.0" type="string"/>
      <att name="NODE_CUSTOMGRAPHICS_9" value="org.cytoscape.ding.customgraphics.NullCustomGraphics,0,[ Remove Graphics ]," type="string"/>
      <att name="NODE_VISIBLE" value="true" type="string"/>
      <att name="NODE_BORDER_TRANSPARENCY" value="255" type="string"/>
      <att name="NODE_BORDER_STROKE" value="SOLID" type="string"/>
      <att name="NODE_DEPTH" value="70.0" type="string"/>
      <att name="NODE_LABEL" value="T04A8.7" type="string"/>
      <att name="NODE_CUSTOMGRAPHICS_SIZE_2" value="70.0" type="string"/>
      <att name="NODE_CUSTOMGRAPHICS_SIZE_5" value="70.0" type="string"/>
      <att name="NODE_SELECTED_PAINT" value="#ffff00" type="string"/>
      <att name="NODE_CUSTOMGRAPHICS_SIZE_6" value="70.0" type="string"/>
      <att name="NODE_CUSTOMGRAPHICS_POSITION_1" value="C,C,c,0.00,0.00" type="string"/>
      <att name="NODE_CUSTOMGRAPHICS_POSITION_7" value="C,C,c,0.00,0.00" type="string"/>
      <att name="NODE_CUSTOMGRAPHICS_SIZE_7" value="70.0" type="string"/>
      <att name="NODE_CUSTOMGRAPHICS_6" value="org.cytoscape.ding.customgraphics.NullCustomGraphics,0,[ Remove Graphics ]," type="string"/>
      <att name="NODE_CUSTOMGRAPHICS_8" value="org.cytoscape.ding.customgraphics.NullCustomGraphics,0,[ Remove Graphics ]," type="string"/>
      <att name="NODE_CUSTOMGRAPHICS_SIZE_1" value="70.0" type="string"/>
      <att name="NODE_TOOLTIP" value="" type="string"/>
      <att name="NODE_LABEL_POSITION" value="C,C,c,0.00,0.00" type="string"/>
      <att name="z" value="0.0" type="string"/>
    </graphics>
  </node>
  <node id="1477" label="T08A11.1">
    <att name="shared name" value="T08A11.1" type="string"/>
    <att name="name" value="T08A11.1" type="string"/>
    <att name="selected" value="0" type="boolean"/>
    <att name="Betweenness" value="0.0" type="real"/>
    <att name="BottleNeck" value="1.0" type="real"/>
    <att name="Closeness" value="582.71667" type="real"/>
    <att name="Clustering coefficient" value="1.0" type="real"/>
    <att name="Color" value="" type="string"/>
    <att name="DMNC" value="0.30779" type="real"/>
    <att name="Degree" value="2.0" type="real"/>
    <att name="EPC" value="31.861" type="real"/>
    <att name="EcCentricity" value="0.11781" type="real"/>
    <att name="MCC" value="2.0" type="real"/>
    <att name="MNC" value="2.0" type="real"/>
    <att name="Radiality" value="8.91743" type="real"/>
    <att name="Stress" value="0.0" type="real"/>
    <att name="canonicalName" value="T08A11.1" type="string"/>
    <att name="colouring" value="blue" type="string"/>
    <att name="glayConnectedComponent_3" value="1" type="integer"/>
    <att name="SUBNETWORK_NODE_TYPE" value="" type="string"/>
    <att name="node.fillColor" value="" type="string"/>
    <att name="node.fontSize" value="" type="string"/>
    <graphics width="1.0" outline="#333333" h="70.0" w="70.0" y="-5455.23779296875" x="-18206.250466103826" fill="#eeb9a8" z="0.0" type="ELLIPSE">
      <att name="NODE_CUSTOMGRAPHICS_POSITION_6" value="C,C,c,0.00,0.00" type="string"/>
      <att name="NODE_CUSTOMGRAPHICS_POSITION_5" value="C,C,c,0.00,0.00" type="string"/>
      <att name="NODE_CUSTOMGRAPHICS_4" value="org.cytoscape.ding.customgraphics.NullCustomGraphics,0,[ Remove Graphics ]," type="string"/>
      <att name="NODE_CUSTOMGRAPHICS_SIZE_9" value="70.0" type="string"/>
      <att name="NODE_SELECTED" value="false" type="string"/>
      <att name="NODE_LABEL_TRANSPARENCY" value="255" type="string"/>
      <att name="NODE_CUSTOMGRAPHICS_POSITION_2" value="C,C,c,0.00,0.00" type="string"/>
      <att name="NODE_CUSTOMGRAPHICS_POSITION_4" value="C,C,c,0.00,0.00" type="string"/>
      <att name="NODE_LABEL_WIDTH" value="100.0" type="string"/>
      <att name="NODE_CUSTOMGRAPHICS_5" value="org.cytoscape.ding.customgraphics.NullCustomGraphics,0,[ Remove Graphics ]," type="string"/>
      <att name="NODE_CUSTOMGRAPHICS_3" value="org.cytoscape.ding.customgraphics.NullCustomGraphics,0,[ Remove Graphics ]," type="string"/>
      <att name="NODE_TRANSPARENCY" value="255" type="string"/>
      <att name="NODE_CUSTOMGRAPHICS_1" value="org.cytoscape.ding.customgraphics.NullCustomGraphics,0,[ Remove Graphics ]," type="string"/>
      <att name="NODE_CUSTOMGRAPHICS_POSITION_9" value="C,C,c,0.00,0.00" type="string"/>
      <att name="NODE_LABEL_COLOR" value="#000000" type="string"/>
      <att name="NODE_LABEL_FONT_SIZE" value="0" type="string"/>
      <att name="NODE_CUSTOMGRAPHICS_7" value="org.cytoscape.ding.customgraphics.NullCustomGraphics,0,[ Remove Graphics ]," type="string"/>
      <att name="NODE_LABEL_FONT_FACE" value="Dialog.plain,plain,0" type="string"/>
      <att name="NODE_CUSTOMGRAPHICS_SIZE_4" value="70.0" type="string"/>
      <att name="NODE_CUSTOMGRAPHICS_2" value="org.cytoscape.ding.customgraphics.NullCustomGraphics,0,[ Remove Graphics ]," type="string"/>
      <att name="NODE_CUSTOMGRAPHICS_SIZE_8" value="70.0" type="string"/>
      <att name="NODE_CUSTOMGRAPHICS_POSITION_8" value="C,C,c,0.00,0.00" type="string"/>
      <att name="NODE_CUSTOMGRAPHICS_POSITION_3" value="C,C,c,0.00,0.00" type="string"/>
      <att name="NODE_NESTED_NETWORK_IMAGE_VISIBLE" value="true" type="string"/>
      <att name="NODE_CUSTOMGRAPHICS_SIZE_3" value="70.0" type="string"/>
      <att name="NODE_CUSTOMGRAPHICS_9" value="org.cytoscape.ding.customgraphics.NullCustomGraphics,0,[ Remove Graphics ]," type="string"/>
      <att name="NODE_VISIBLE" value="true" type="string"/>
      <att name="NODE_BORDER_TRANSPARENCY" value="255" type="string"/>
      <att name="NODE_BORDER_STROKE" value="SOLID" type="string"/>
      <att name="NODE_DEPTH" value="70.0" type="string"/>
      <att name="NODE_LABEL" value="T08A11.1" type="string"/>
      <att name="NODE_CUSTOMGRAPHICS_SIZE_2" value="70.0" type="string"/>
      <att name="NODE_CUSTOMGRAPHICS_SIZE_5" value="70.0" type="string"/>
      <att name="NODE_SELECTED_PAINT" value="#ffff00" type="string"/>
      <att name="NODE_CUSTOMGRAPHICS_SIZE_6" value="70.0" type="string"/>
      <att name="NODE_CUSTOMGRAPHICS_POSITION_1" value="C,C,c,0.00,0.00" type="string"/>
      <att name="NODE_CUSTOMGRAPHICS_POSITION_7" value="C,C,c,0.00,0.00" type="string"/>
      <att name="NODE_CUSTOMGRAPHICS_SIZE_7" value="70.0" type="string"/>
      <att name="NODE_CUSTOMGRAPHICS_6" value="org.cytoscape.ding.customgraphics.NullCustomGraphics,0,[ Remove Graphics ]," type="string"/>
      <att name="NODE_CUSTOMGRAPHICS_8" value="org.cytoscape.ding.customgraphics.NullCustomGraphics,0,[ Remove Graphics ]," type="string"/>
      <att name="NODE_CUSTOMGRAPHICS_SIZE_1" value="70.0" type="string"/>
      <att name="NODE_TOOLTIP" value="" type="string"/>
      <att name="NODE_LABEL_POSITION" value="C,C,c,0.00,0.00" type="string"/>
      <att name="z" value="0.0" type="string"/>
    </graphics>
  </node>
  <node id="2094" label="T02C12.3">
    <att name="shared name" value="T02C12.3" type="string"/>
    <att name="name" value="T02C12.3" type="string"/>
    <att name="selected" value="0" type="boolean"/>
    <att name="Betweenness" value="0.0" type="real"/>
    <att name="BottleNeck" value="1.0" type="real"/>
    <att name="Closeness" value="571.76667" type="real"/>
    <att name="Clustering coefficient" value="0.0" type="real"/>
    <att name="Color" value="" type="string"/>
    <att name="DMNC" value="0.0" type="real"/>
    <att name="Degree" value="1.0" type="real"/>
    <att name="EPC" value="18.441" type="real"/>
    <att name="EcCentricity" value="0.11781" type="real"/>
    <att name="MCC" value="1.0" type="real"/>
    <att name="MNC" value="1.0" type="real"/>
    <att name="Radiality" value="8.8708" type="real"/>
    <att name="Stress" value="0.0" type="real"/>
    <att name="canonicalName" value="T02C12.3" type="string"/>
    <att name="colouring" value="blue" type="string"/>
    <att name="glayConnectedComponent_3" value="1" type="integer"/>
    <att name="SUBNETWORK_NODE_TYPE" value="" type="string"/>
    <att name="node.fillColor" value="" type="string"/>
    <att name="node.fontSize" value="" type="string"/>
    <graphics width="1.0" outline="#333333" h="70.0" w="70.0" y="-5402.53857421875" x="-19995.896950478826" fill="#eeb9a8" z="0.0" type="ELLIPSE">
      <att name="NODE_CUSTOMGRAPHICS_POSITION_6" value="C,C,c,0.00,0.00" type="string"/>
      <att name="NODE_CUSTOMGRAPHICS_POSITION_5" value="C,C,c,0.00,0.00" type="string"/>
      <att name="NODE_CUSTOMGRAPHICS_4" value="org.cytoscape.ding.customgraphics.NullCustomGraphics,0,[ Remove Graphics ]," type="string"/>
      <att name="NODE_CUSTOMGRAPHICS_SIZE_9" value="70.0" type="string"/>
      <att name="NODE_SELECTED" value="false" type="string"/>
      <att name="NODE_LABEL_TRANSPARENCY" value="255" type="string"/>
      <att name="NODE_CUSTOMGRAPHICS_POSITION_2" value="C,C,c,0.00,0.00" type="string"/>
      <att name="NODE_CUSTOMGRAPHICS_POSITION_4" value="C,C,c,0.00,0.00" type="string"/>
      <att name="NODE_LABEL_WIDTH" value="100.0" type="string"/>
      <att name="NODE_CUSTOMGRAPHICS_5" value="org.cytoscape.ding.customgraphics.NullCustomGraphics,0,[ Remove Graphics ]," type="string"/>
      <att name="NODE_CUSTOMGRAPHICS_3" value="org.cytoscape.ding.customgraphics.NullCustomGraphics,0,[ Remove Graphics ]," type="string"/>
      <att name="NODE_TRANSPARENCY" value="255" type="string"/>
      <att name="NODE_CUSTOMGRAPHICS_1" value="org.cytoscape.ding.customgraphics.NullCustomGraphics,0,[ Remove Graphics ]," type="string"/>
      <att name="NODE_CUSTOMGRAPHICS_POSITION_9" value="C,C,c,0.00,0.00" type="string"/>
      <att name="NODE_LABEL_COLOR" value="#000000" type="string"/>
      <att name="NODE_LABEL_FONT_SIZE" value="0" type="string"/>
      <att name="NODE_CUSTOMGRAPHICS_7" value="org.cytoscape.ding.customgraphics.NullCustomGraphics,0,[ Remove Graphics ]," type="string"/>
      <att name="NODE_LABEL_FONT_FACE" value="Dialog.plain,plain,0" type="string"/>
      <att name="NODE_CUSTOMGRAPHICS_SIZE_4" value="70.0" type="string"/>
      <att name="NODE_CUSTOMGRAPHICS_2" value="org.cytoscape.ding.customgraphics.NullCustomGraphics,0,[ Remove Graphics ]," type="string"/>
      <att name="NODE_CUSTOMGRAPHICS_SIZE_8" value="70.0" type="string"/>
      <att name="NODE_CUSTOMGRAPHICS_POSITION_8" value="C,C,c,0.00,0.00" type="string"/>
      <att name="NODE_CUSTOMGRAPHICS_POSITION_3" value="C,C,c,0.00,0.00" type="string"/>
      <att name="NODE_NESTED_NETWORK_IMAGE_VISIBLE" value="true" type="string"/>
      <att name="NODE_CUSTOMGRAPHICS_SIZE_3" value="70.0" type="string"/>
      <att name="NODE_CUSTOMGRAPHICS_9" value="org.cytoscape.ding.customgraphics.NullCustomGraphics,0,[ Remove Graphics ]," type="string"/>
      <att name="NODE_VISIBLE" value="true" type="string"/>
      <att name="NODE_BORDER_TRANSPARENCY" value="255" type="string"/>
      <att name="NODE_BORDER_STROKE" value="SOLID" type="string"/>
      <att name="NODE_DEPTH" value="70.0" type="string"/>
      <att name="NODE_LABEL" value="T02C12.3" type="string"/>
      <att name="NODE_CUSTOMGRAPHICS_SIZE_2" value="70.0" type="string"/>
      <att name="NODE_CUSTOMGRAPHICS_SIZE_5" value="70.0" type="string"/>
      <att name="NODE_SELECTED_PAINT" value="#ffff00" type="string"/>
      <att name="NODE_CUSTOMGRAPHICS_SIZE_6" value="70.0" type="string"/>
      <att name="NODE_CUSTOMGRAPHICS_POSITION_1" value="C,C,c,0.00,0.00" type="string"/>
      <att name="NODE_CUSTOMGRAPHICS_POSITION_7" value="C,C,c,0.00,0.00" type="string"/>
      <att name="NODE_CUSTOMGRAPHICS_SIZE_7" value="70.0" type="string"/>
      <att name="NODE_CUSTOMGRAPHICS_6" value="org.cytoscape.ding.customgraphics.NullCustomGraphics,0,[ Remove Graphics ]," type="string"/>
      <att name="NODE_CUSTOMGRAPHICS_8" value="org.cytoscape.ding.customgraphics.NullCustomGraphics,0,[ Remove Graphics ]," type="string"/>
      <att name="NODE_CUSTOMGRAPHICS_SIZE_1" value="70.0" type="string"/>
      <att name="NODE_TOOLTIP" value="" type="string"/>
      <att name="NODE_LABEL_POSITION" value="C,C,c,0.00,0.00" type="string"/>
      <att name="z" value="0.0" type="string"/>
    </graphics>
  </node>
  <node id="1611" label="T04A8.11">
    <att name="shared name" value="T04A8.11" type="string"/>
    <att name="name" value="T04A8.11" type="string"/>
    <att name="selected" value="0" type="boolean"/>
    <att name="Betweenness" value="0.0" type="real"/>
    <att name="BottleNeck" value="1.0" type="real"/>
    <att name="Closeness" value="586.28333" type="real"/>
    <att name="Clustering coefficient" value="1.0" type="real"/>
    <att name="Color" value="" type="string"/>
    <att name="DMNC" value="0.30779" type="real"/>
    <att name="Degree" value="2.0" type="real"/>
    <att name="EPC" value="33.729" type="real"/>
    <att name="EcCentricity" value="0.11781" type="real"/>
    <att name="MCC" value="2.0" type="real"/>
    <att name="MNC" value="2.0" type="real"/>
    <att name="Radiality" value="8.91842" type="real"/>
    <att name="Stress" value="0.0" type="real"/>
    <att name="canonicalName" value="T04A8.11" type="string"/>
    <att name="colouring" value="blue" type="string"/>
    <att name="glayConnectedComponent_3" value="1" type="integer"/>
    <att name="SUBNETWORK_NODE_TYPE" value="" type="string"/>
    <att name="node.fillColor" value="" type="string"/>
    <att name="node.fontSize" value="" type="string"/>
    <graphics width="1.0" outline="#333333" h="70.0" w="70.0" y="-5824.734375" x="-20888.736794228826" fill="#eeb9a8" z="0.0" type="ELLIPSE">
      <att name="NODE_CUSTOMGRAPHICS_POSITION_6" value="C,C,c,0.00,0.00" type="string"/>
      <att name="NODE_CUSTOMGRAPHICS_POSITION_5" value="C,C,c,0.00,0.00" type="string"/>
      <att name="NODE_CUSTOMGRAPHICS_4" value="org.cytoscape.ding.customgraphics.NullCustomGraphics,0,[ Remove Graphics ]," type="string"/>
      <att name="NODE_CUSTOMGRAPHICS_SIZE_9" value="70.0" type="string"/>
      <att name="NODE_SELECTED" value="false" type="string"/>
      <att name="NODE_LABEL_TRANSPARENCY" value="255" type="string"/>
      <att name="NODE_CUSTOMGRAPHICS_POSITION_2" value="C,C,c,0.00,0.00" type="string"/>
      <att name="NODE_CUSTOMGRAPHICS_POSITION_4" value="C,C,c,0.00,0.00" type="string"/>
      <att name="NODE_LABEL_WIDTH" value="100.0" type="string"/>
      <att name="NODE_CUSTOMGRAPHICS_5" value="org.cytoscape.ding.customgraphics.NullCustomGraphics,0,[ Remove Graphics ]," type="string"/>
      <att name="NODE_CUSTOMGRAPHICS_3" value="org.cytoscape.ding.customgraphics.NullCustomGraphics,0,[ Remove Graphics ]," type="string"/>
      <att name="NODE_TRANSPARENCY" value="255" type="string"/>
      <att name="NODE_CUSTOMGRAPHICS_1" value="org.cytoscape.ding.customgraphics.NullCustomGraphics,0,[ Remove Graphics ]," type="string"/>
      <att name="NODE_CUSTOMGRAPHICS_POSITION_9" value="C,C,c,0.00,0.00" type="string"/>
      <att name="NODE_LABEL_COLOR" value="#000000" type="string"/>
      <att name="NODE_LABEL_FONT_SIZE" value="0" type="string"/>
      <att name="NODE_CUSTOMGRAPHICS_7" value="org.cytoscape.ding.customgraphics.NullCustomGraphics,0,[ Remove Graphics ]," type="string"/>
      <att name="NODE_LABEL_FONT_FACE" value="Dialog.plain,plain,0" type="string"/>
      <att name="NODE_CUSTOMGRAPHICS_SIZE_4" value="70.0" type="string"/>
      <att name="NODE_CUSTOMGRAPHICS_2" value="org.cytoscape.ding.customgraphics.NullCustomGraphics,0,[ Remove Graphics ]," type="string"/>
      <att name="NODE_CUSTOMGRAPHICS_SIZE_8" value="70.0" type="string"/>
      <att name="NODE_CUSTOMGRAPHICS_POSITION_8" value="C,C,c,0.00,0.00" type="string"/>
      <att name="NODE_CUSTOMGRAPHICS_POSITION_3" value="C,C,c,0.00,0.00" type="string"/>
      <att name="NODE_NESTED_NETWORK_IMAGE_VISIBLE" value="true" type="string"/>
      <att name="NODE_CUSTOMGRAPHICS_SIZE_3" value="70.0" type="string"/>
      <att name="NODE_CUSTOMGRAPHICS_9" value="org.cytoscape.ding.customgraphics.NullCustomGraphics,0,[ Remove Graphics ]," type="string"/>
      <att name="NODE_VISIBLE" value="true" type="string"/>
      <att name="NODE_BORDER_TRANSPARENCY" value="255" type="string"/>
      <att name="NODE_BORDER_STROKE" value="SOLID" type="string"/>
      <att name="NODE_DEPTH" value="70.0" type="string"/>
      <att name="NODE_LABEL" value="T04A8.11" type="string"/>
      <att name="NODE_CUSTOMGRAPHICS_SIZE_2" value="70.0" type="string"/>
      <att name="NODE_CUSTOMGRAPHICS_SIZE_5" value="70.0" type="string"/>
      <att name="NODE_SELECTED_PAINT" value="#ffff00" type="string"/>
      <att name="NODE_CUSTOMGRAPHICS_SIZE_6" value="70.0" type="string"/>
      <att name="NODE_CUSTOMGRAPHICS_POSITION_1" value="C,C,c,0.00,0.00" type="string"/>
      <att name="NODE_CUSTOMGRAPHICS_POSITION_7" value="C,C,c,0.00,0.00" type="string"/>
      <att name="NODE_CUSTOMGRAPHICS_SIZE_7" value="70.0" type="string"/>
      <att name="NODE_CUSTOMGRAPHICS_6" value="org.cytoscape.ding.customgraphics.NullCustomGraphics,0,[ Remove Graphics ]," type="string"/>
      <att name="NODE_CUSTOMGRAPHICS_8" value="org.cytoscape.ding.customgraphics.NullCustomGraphics,0,[ Remove Graphics ]," type="string"/>
      <att name="NODE_CUSTOMGRAPHICS_SIZE_1" value="70.0" type="string"/>
      <att name="NODE_TOOLTIP" value="" type="string"/>
      <att name="NODE_LABEL_POSITION" value="C,C,c,0.00,0.00" type="string"/>
      <att name="z" value="0.0" type="string"/>
    </graphics>
  </node>
  <node id="73" label="sur-6">
    <att name="shared name" value="sur-6" type="string"/>
    <att name="name" value="sur-6" type="string"/>
    <att name="selected" value="0" type="boolean"/>
    <att name="Betweenness" value="532.025" type="real"/>
    <att name="BottleNeck" value="1.0" type="real"/>
    <att name="Closeness" value="633.88095" type="real"/>
    <att name="Clustering coefficient" value="0.57143" type="real"/>
    <att name="Color" value="" type="string"/>
    <att name="DMNC" value="0.43905" type="real"/>
    <att name="Degree" value="7.0" type="real"/>
    <att name="EPC" value="84.212" type="real"/>
    <att name="EcCentricity" value="0.11781" type="real"/>
    <att name="MCC" value="6.0" type="real"/>
    <att name="MNC" value="7.0" type="real"/>
    <att name="Radiality" value="9.13222" type="real"/>
    <att name="Stress" value="60648.0" type="real"/>
    <att name="canonicalName" value="sur-6" type="string"/>
    <att name="colouring" value="red" type="string"/>
    <att name="glayConnectedComponent_3" value="1" type="integer"/>
    <att name="SUBNETWORK_NODE_TYPE" value="" type="string"/>
    <att name="node.fillColor" value="" type="string"/>
    <att name="node.fontSize" value="" type="string"/>
    <graphics width="1.0" outline="#333333" h="70.0" w="70.0" y="-7914.4150390625" x="-16361.584450478826" fill="#dbd3c6" z="0.0" type="ELLIPSE">
      <att name="NODE_CUSTOMGRAPHICS_POSITION_6" value="C,C,c,0.00,0.00" type="string"/>
      <att name="NODE_CUSTOMGRAPHICS_POSITION_5" value="C,C,c,0.00,0.00" type="string"/>
      <att name="NODE_CUSTOMGRAPHICS_4" value="org.cytoscape.ding.customgraphics.NullCustomGraphics,0,[ Remove Graphics ]," type="string"/>
      <att name="NODE_CUSTOMGRAPHICS_SIZE_9" value="70.0" type="string"/>
      <att name="NODE_SELECTED" value="false" type="string"/>
      <att name="NODE_LABEL_TRANSPARENCY" value="255" type="string"/>
      <att name="NODE_CUSTOMGRAPHICS_POSITION_2" value="C,C,c,0.00,0.00" type="string"/>
      <att name="NODE_CUSTOMGRAPHICS_POSITION_4" value="C,C,c,0.00,0.00" type="string"/>
      <att name="NODE_LABEL_WIDTH" value="100.0" type="string"/>
      <att name="NODE_CUSTOMGRAPHICS_5" value="org.cytoscape.ding.customgraphics.NullCustomGraphics,0,[ Remove Graphics ]," type="string"/>
      <att name="NODE_CUSTOMGRAPHICS_3" value="org.cytoscape.ding.customgraphics.NullCustomGraphics,0,[ Remove Graphics ]," type="string"/>
      <att name="NODE_TRANSPARENCY" value="255" type="string"/>
      <att name="NODE_CUSTOMGRAPHICS_1" value="org.cytoscape.ding.customgraphics.NullCustomGraphics,0,[ Remove Graphics ]," type="string"/>
      <att name="NODE_CUSTOMGRAPHICS_POSITION_9" value="C,C,c,0.00,0.00" type="string"/>
      <att name="NODE_LABEL_COLOR" value="#000000" type="string"/>
      <att name="NODE_LABEL_FONT_SIZE" value="0" type="string"/>
      <att name="NODE_CUSTOMGRAPHICS_7" value="org.cytoscape.ding.customgraphics.NullCustomGraphics,0,[ Remove Graphics ]," type="string"/>
      <att name="NODE_LABEL_FONT_FACE" value="Dialog.plain,plain,0" type="string"/>
      <att name="NODE_CUSTOMGRAPHICS_SIZE_4" value="70.0" type="string"/>
      <att name="NODE_CUSTOMGRAPHICS_2" value="org.cytoscape.ding.customgraphics.NullCustomGraphics,0,[ Remove Graphics ]," type="string"/>
      <att name="NODE_CUSTOMGRAPHICS_SIZE_8" value="70.0" type="string"/>
      <att name="NODE_CUSTOMGRAPHICS_POSITION_8" value="C,C,c,0.00,0.00" type="string"/>
      <att name="NODE_CUSTOMGRAPHICS_POSITION_3" value="C,C,c,0.00,0.00" type="string"/>
      <att name="NODE_NESTED_NETWORK_IMAGE_VISIBLE" value="true" type="string"/>
      <att name="NODE_CUSTOMGRAPHICS_SIZE_3" value="70.0" type="string"/>
      <att name="NODE_CUSTOMGRAPHICS_9" value="org.cytoscape.ding.customgraphics.NullCustomGraphics,0,[ Remove Graphics ]," type="string"/>
      <att name="NODE_VISIBLE" value="true" type="string"/>
      <att name="NODE_BORDER_TRANSPARENCY" value="255" type="string"/>
      <att name="NODE_BORDER_STROKE" value="SOLID" type="string"/>
      <att name="NODE_DEPTH" value="70.0" type="string"/>
      <att name="NODE_LABEL" value="sur-6" type="string"/>
      <att name="NODE_CUSTOMGRAPHICS_SIZE_2" value="70.0" type="string"/>
      <att name="NODE_CUSTOMGRAPHICS_SIZE_5" value="70.0" type="string"/>
      <att name="NODE_SELECTED_PAINT" value="#ffff00" type="string"/>
      <att name="NODE_CUSTOMGRAPHICS_SIZE_6" value="70.0" type="string"/>
      <att name="NODE_CUSTOMGRAPHICS_POSITION_1" value="C,C,c,0.00,0.00" type="string"/>
      <att name="NODE_CUSTOMGRAPHICS_POSITION_7" value="C,C,c,0.00,0.00" type="string"/>
      <att name="NODE_CUSTOMGRAPHICS_SIZE_7" value="70.0" type="string"/>
      <att name="NODE_CUSTOMGRAPHICS_6" value="org.cytoscape.ding.customgraphics.NullCustomGraphics,0,[ Remove Graphics ]," type="string"/>
      <att name="NODE_CUSTOMGRAPHICS_8" value="org.cytoscape.ding.customgraphics.NullCustomGraphics,0,[ Remove Graphics ]," type="string"/>
      <att name="NODE_CUSTOMGRAPHICS_SIZE_1" value="70.0" type="string"/>
      <att name="NODE_TOOLTIP" value="" type="string"/>
      <att name="NODE_LABEL_POSITION" value="C,C,c,0.00,0.00" type="string"/>
      <att name="z" value="0.0" type="string"/>
    </graphics>
  </node>
  <node id="1658" label="sys-1">
    <att name="shared name" value="sys-1" type="string"/>
    <att name="name" value="sys-1" type="string"/>
    <att name="selected" value="0" type="boolean"/>
    <att name="Betweenness" value="302.41423" type="real"/>
    <att name="BottleNeck" value="3.0" type="real"/>
    <att name="Closeness" value="573.55" type="real"/>
    <att name="Clustering coefficient" value="0.0" type="real"/>
    <att name="Color" value="" type="string"/>
    <att name="DMNC" value="0.0" type="real"/>
    <att name="Degree" value="2.0" type="real"/>
    <att name="EPC" value="19.159" type="real"/>
    <att name="EcCentricity" value="0.11781" type="real"/>
    <att name="MCC" value="2.0" type="real"/>
    <att name="MNC" value="1.0" type="real"/>
    <att name="Radiality" value="8.87874" type="real"/>
    <att name="Stress" value="11108.0" type="real"/>
    <att name="canonicalName" value="sys-1" type="string"/>
    <att name="colouring" value="blue" type="string"/>
    <att name="glayConnectedComponent_3" value="1" type="integer"/>
    <att name="SUBNETWORK_NODE_TYPE" value="" type="string"/>
    <att name="node.fillColor" value="" type="string"/>
    <att name="node.fontSize" value="" type="string"/>
    <graphics width="1.0" outline="#333333" h="70.0" w="70.0" y="-5297.65185546875" x="-19651.017067666326" fill="#eeb9a8" z="0.0" type="ELLIPSE">
      <att name="NODE_CUSTOMGRAPHICS_POSITION_6" value="C,C,c,0.00,0.00" type="string"/>
      <att name="NODE_CUSTOMGRAPHICS_POSITION_5" value="C,C,c,0.00,0.00" type="string"/>
      <att name="NODE_CUSTOMGRAPHICS_4" value="org.cytoscape.ding.customgraphics.NullCustomGraphics,0,[ Remove Graphics ]," type="string"/>
      <att name="NODE_CUSTOMGRAPHICS_SIZE_9" value="70.0" type="string"/>
      <att name="NODE_SELECTED" value="false" type="string"/>
      <att name="NODE_LABEL_TRANSPARENCY" value="255" type="string"/>
      <att name="NODE_CUSTOMGRAPHICS_POSITION_2" value="C,C,c,0.00,0.00" type="string"/>
      <att name="NODE_CUSTOMGRAPHICS_POSITION_4" value="C,C,c,0.00,0.00" type="string"/>
      <att name="NODE_LABEL_WIDTH" value="100.0" type="string"/>
      <att name="NODE_CUSTOMGRAPHICS_5" value="org.cytoscape.ding.customgraphics.NullCustomGraphics,0,[ Remove Graphics ]," type="string"/>
      <att name="NODE_CUSTOMGRAPHICS_3" value="org.cytoscape.ding.customgraphics.NullCustomGraphics,0,[ Remove Graphics ]," type="string"/>
      <att name="NODE_TRANSPARENCY" value="255" type="string"/>
      <att name="NODE_CUSTOMGRAPHICS_1" value="org.cytoscape.ding.customgraphics.NullCustomGraphics,0,[ Remove Graphics ]," type="string"/>
      <att name="NODE_CUSTOMGRAPHICS_POSITION_9" value="C,C,c,0.00,0.00" type="string"/>
      <att name="NODE_LABEL_COLOR" value="#000000" type="string"/>
      <att name="NODE_LABEL_FONT_SIZE" value="0" type="string"/>
      <att name="NODE_CUSTOMGRAPHICS_7" value="org.cytoscape.ding.customgraphics.NullCustomGraphics,0,[ Remove Graphics ]," type="string"/>
      <att name="NODE_LABEL_FONT_FACE" value="Dialog.plain,plain,0" type="string"/>
      <att name="NODE_CUSTOMGRAPHICS_SIZE_4" value="70.0" type="string"/>
      <att name="NODE_CUSTOMGRAPHICS_2" value="org.cytoscape.ding.customgraphics.NullCustomGraphics,0,[ Remove Graphics ]," type="string"/>
      <att name="NODE_CUSTOMGRAPHICS_SIZE_8" value="70.0" type="string"/>
      <att name="NODE_CUSTOMGRAPHICS_POSITION_8" value="C,C,c,0.00,0.00" type="string"/>
      <att name="NODE_CUSTOMGRAPHICS_POSITION_3" value="C,C,c,0.00,0.00" type="string"/>
      <att name="NODE_NESTED_NETWORK_IMAGE_VISIBLE" value="true" type="string"/>
      <att name="NODE_CUSTOMGRAPHICS_SIZE_3" value="70.0" type="string"/>
      <att name="NODE_CUSTOMGRAPHICS_9" value="org.cytoscape.ding.customgraphics.NullCustomGraphics,0,[ Remove Graphics ]," type="string"/>
      <att name="NODE_VISIBLE" value="true" type="string"/>
      <att name="NODE_BORDER_TRANSPARENCY" value="255" type="string"/>
      <att name="NODE_BORDER_STROKE" value="SOLID" type="string"/>
      <att name="NODE_DEPTH" value="70.0" type="string"/>
      <att name="NODE_LABEL" value="sys-1" type="string"/>
      <att name="NODE_CUSTOMGRAPHICS_SIZE_2" value="70.0" type="string"/>
      <att name="NODE_CUSTOMGRAPHICS_SIZE_5" value="70.0" type="string"/>
      <att name="NODE_SELECTED_PAINT" value="#ffff00" type="string"/>
      <att name="NODE_CUSTOMGRAPHICS_SIZE_6" value="70.0" type="string"/>
      <att name="NODE_CUSTOMGRAPHICS_POSITION_1" value="C,C,c,0.00,0.00" type="string"/>
      <att name="NODE_CUSTOMGRAPHICS_POSITION_7" value="C,C,c,0.00,0.00" type="string"/>
      <att name="NODE_CUSTOMGRAPHICS_SIZE_7" value="70.0" type="string"/>
      <att name="NODE_CUSTOMGRAPHICS_6" value="org.cytoscape.ding.customgraphics.NullCustomGraphics,0,[ Remove Graphics ]," type="string"/>
      <att name="NODE_CUSTOMGRAPHICS_8" value="org.cytoscape.ding.customgraphics.NullCustomGraphics,0,[ Remove Graphics ]," type="string"/>
      <att name="NODE_CUSTOMGRAPHICS_SIZE_1" value="70.0" type="string"/>
      <att name="NODE_TOOLTIP" value="" type="string"/>
      <att name="NODE_LABEL_POSITION" value="C,C,c,0.00,0.00" type="string"/>
      <att name="z" value="0.0" type="string"/>
    </graphics>
  </node>
  <node id="182" label="spd-2">
    <att name="shared name" value="spd-2" type="string"/>
    <att name="name" value="spd-2" type="string"/>
    <att name="selected" value="0" type="boolean"/>
    <att name="Betweenness" value="11206.27998" type="real"/>
    <att name="BottleNeck" value="12.0" type="real"/>
    <att name="Closeness" value="610.82381" type="real"/>
    <att name="Clustering coefficient" value="0.6" type="real"/>
    <att name="Color" value="" type="string"/>
    <att name="DMNC" value="0.56839" type="real"/>
    <att name="Degree" value="5.0" type="real"/>
    <att name="EPC" value="60.342" type="real"/>
    <att name="EcCentricity" value="0.11781" type="real"/>
    <att name="MCC" value="3.0" type="real"/>
    <att name="MNC" value="4.0" type="real"/>
    <att name="Radiality" value="9.02557" type="real"/>
    <att name="Stress" value="282840.0" type="real"/>
    <att name="canonicalName" value="spd-2" type="string"/>
    <att name="colouring" value="red" type="string"/>
    <att name="glayConnectedComponent_3" value="1" type="integer"/>
    <att name="SUBNETWORK_NODE_TYPE" value="" type="string"/>
    <att name="node.fillColor" value="" type="string"/>
    <att name="node.fontSize" value="" type="string"/>
    <graphics width="1.0" outline="#333333" h="70.0" w="70.0" y="-7510.2841796875" x="-15054.658669228826" fill="#dbd3c6" z="0.0" type="ELLIPSE">
      <att name="NODE_CUSTOMGRAPHICS_POSITION_6" value="C,C,c,0.00,0.00" type="string"/>
      <att name="NODE_CUSTOMGRAPHICS_POSITION_5" value="C,C,c,0.00,0.00" type="string"/>
      <att name="NODE_CUSTOMGRAPHICS_4" value="org.cytoscape.ding.customgraphics.NullCustomGraphics,0,[ Remove Graphics ]," type="string"/>
      <att name="NODE_CUSTOMGRAPHICS_SIZE_9" value="70.0" type="string"/>
      <att name="NODE_SELECTED" value="false" type="string"/>
      <att name="NODE_LABEL_TRANSPARENCY" value="255" type="string"/>
      <att name="NODE_CUSTOMGRAPHICS_POSITION_2" value="C,C,c,0.00,0.00" type="string"/>
      <att name="NODE_CUSTOMGRAPHICS_POSITION_4" value="C,C,c,0.00,0.00" type="string"/>
      <att name="NODE_LABEL_WIDTH" value="100.0" type="string"/>
      <att name="NODE_CUSTOMGRAPHICS_5" value="org.cytoscape.ding.customgraphics.NullCustomGraphics,0,[ Remove Graphics ]," type="string"/>
      <att name="NODE_CUSTOMGRAPHICS_3" value="org.cytoscape.ding.customgraphics.NullCustomGraphics,0,[ Remove Graphics ]," type="string"/>
      <att name="NODE_TRANSPARENCY" value="255" type="string"/>
      <att name="NODE_CUSTOMGRAPHICS_1" value="org.cytoscape.ding.customgraphics.NullCustomGraphics,0,[ Remove Graphics ]," type="string"/>
      <att name="NODE_CUSTOMGRAPHICS_POSITION_9" value="C,C,c,0.00,0.00" type="string"/>
      <att name="NODE_LABEL_COLOR" value="#000000" type="string"/>
      <att name="NODE_LABEL_FONT_SIZE" value="0" type="string"/>
      <att name="NODE_CUSTOMGRAPHICS_7" value="org.cytoscape.ding.customgraphics.NullCustomGraphics,0,[ Remove Graphics ]," type="string"/>
      <att name="NODE_LABEL_FONT_FACE" value="Dialog.plain,plain,0" type="string"/>
      <att name="NODE_CUSTOMGRAPHICS_SIZE_4" value="70.0" type="string"/>
      <att name="NODE_CUSTOMGRAPHICS_2" value="org.cytoscape.ding.customgraphics.NullCustomGraphics,0,[ Remove Graphics ]," type="string"/>
      <att name="NODE_CUSTOMGRAPHICS_SIZE_8" value="70.0" type="string"/>
      <att name="NODE_CUSTOMGRAPHICS_POSITION_8" value="C,C,c,0.00,0.00" type="string"/>
      <att name="NODE_CUSTOMGRAPHICS_POSITION_3" value="C,C,c,0.00,0.00" type="string"/>
      <att name="NODE_NESTED_NETWORK_IMAGE_VISIBLE" value="true" type="string"/>
      <att name="NODE_CUSTOMGRAPHICS_SIZE_3" value="70.0" type="string"/>
      <att name="NODE_CUSTOMGRAPHICS_9" value="org.cytoscape.ding.customgraphics.NullCustomGraphics,0,[ Remove Graphics ]," type="string"/>
      <att name="NODE_VISIBLE" value="true" type="string"/>
      <att name="NODE_BORDER_TRANSPARENCY" value="255" type="string"/>
      <att name="NODE_BORDER_STROKE" value="SOLID" type="string"/>
      <att name="NODE_DEPTH" value="70.0" type="string"/>
      <att name="NODE_LABEL" value="spd-2" type="string"/>
      <att name="NODE_CUSTOMGRAPHICS_SIZE_2" value="70.0" type="string"/>
      <att name="NODE_CUSTOMGRAPHICS_SIZE_5" value="70.0" type="string"/>
      <att name="NODE_SELECTED_PAINT" value="#ffff00" type="string"/>
      <att name="NODE_CUSTOMGRAPHICS_SIZE_6" value="70.0" type="string"/>
      <att name="NODE_CUSTOMGRAPHICS_POSITION_1" value="C,C,c,0.00,0.00" type="string"/>
      <att name="NODE_CUSTOMGRAPHICS_POSITION_7" value="C,C,c,0.00,0.00" type="string"/>
      <att name="NODE_CUSTOMGRAPHICS_SIZE_7" value="70.0" type="string"/>
      <att name="NODE_CUSTOMGRAPHICS_6" value="org.cytoscape.ding.customgraphics.NullCustomGraphics,0,[ Remove Graphics ]," type="string"/>
      <att name="NODE_CUSTOMGRAPHICS_8" value="org.cytoscape.ding.customgraphics.NullCustomGraphics,0,[ Remove Graphics ]," type="string"/>
      <att name="NODE_CUSTOMGRAPHICS_SIZE_1" value="70.0" type="string"/>
      <att name="NODE_TOOLTIP" value="" type="string"/>
      <att name="NODE_LABEL_POSITION" value="C,C,c,0.00,0.00" type="string"/>
      <att name="z" value="0.0" type="string"/>
    </graphics>
  </node>
  <node id="1560" label="spn-4">
    <att name="shared name" value="spn-4" type="string"/>
    <att name="name" value="spn-4" type="string"/>
    <att name="selected" value="0" type="boolean"/>
    <att name="Betweenness" value="728.91526" type="real"/>
    <att name="BottleNeck" value="1.0" type="real"/>
    <att name="Closeness" value="610.31429" type="real"/>
    <att name="Clustering coefficient" value="0.4" type="real"/>
    <att name="Color" value="" type="string"/>
    <att name="DMNC" value="0.46346" type="real"/>
    <att name="Degree" value="5.0" type="real"/>
    <att name="EPC" value="56.556" type="real"/>
    <att name="EcCentricity" value="0.11781" type="real"/>
    <att name="MCC" value="4.0" type="real"/>
    <att name="MNC" value="3.0" type="real"/>
    <att name="Radiality" value="9.04293" type="real"/>
    <att name="Stress" value="32658.0" type="real"/>
    <att name="canonicalName" value="spn-4" type="string"/>
    <att name="colouring" value="blue" type="string"/>
    <att name="glayConnectedComponent_3" value="1" type="integer"/>
    <att name="SUBNETWORK_NODE_TYPE" value="" type="string"/>
    <att name="node.fillColor" value="" type="string"/>
    <att name="node.fontSize" value="" type="string"/>
    <graphics width="1.0" outline="#333333" h="70.0" w="70.0" y="-4778.61474609375" x="-20078.911598916326" fill="#eeb9a8" z="0.0" type="ELLIPSE">
      <att name="NODE_CUSTOMGRAPHICS_POSITION_6" value="C,C,c,0.00,0.00" type="string"/>
      <att name="NODE_CUSTOMGRAPHICS_POSITION_5" value="C,C,c,0.00,0.00" type="string"/>
      <att name="NODE_CUSTOMGRAPHICS_4" value="org.cytoscape.ding.customgraphics.NullCustomGraphics,0,[ Remove Graphics ]," type="string"/>
      <att name="NODE_CUSTOMGRAPHICS_SIZE_9" value="70.0" type="string"/>
      <att name="NODE_SELECTED" value="false" type="string"/>
      <att name="NODE_LABEL_TRANSPARENCY" value="255" type="string"/>
      <att name="NODE_CUSTOMGRAPHICS_POSITION_2" value="C,C,c,0.00,0.00" type="string"/>
      <att name="NODE_CUSTOMGRAPHICS_POSITION_4" value="C,C,c,0.00,0.00" type="string"/>
      <att name="NODE_LABEL_WIDTH" value="100.0" type="string"/>
      <att name="NODE_CUSTOMGRAPHICS_5" value="org.cytoscape.ding.customgraphics.NullCustomGraphics,0,[ Remove Graphics ]," type="string"/>
      <att name="NODE_CUSTOMGRAPHICS_3" value="org.cytoscape.ding.customgraphics.NullCustomGraphics,0,[ Remove Graphics ]," type="string"/>
      <att name="NODE_TRANSPARENCY" value="255" type="string"/>
      <att name="NODE_CUSTOMGRAPHICS_1" value="org.cytoscape.ding.customgraphics.NullCustomGraphics,0,[ Remove Graphics ]," type="string"/>
      <att name="NODE_CUSTOMGRAPHICS_POSITION_9" value="C,C,c,0.00,0.00" type="string"/>
      <att name="NODE_LABEL_COLOR" value="#000000" type="string"/>
      <att name="NODE_LABEL_FONT_SIZE" value="0" type="string"/>
      <att name="NODE_CUSTOMGRAPHICS_7" value="org.cytoscape.ding.customgraphics.NullCustomGraphics,0,[ Remove Graphics ]," type="string"/>
      <att name="NODE_LABEL_FONT_FACE" value="Dialog.plain,plain,0" type="string"/>
      <att name="NODE_CUSTOMGRAPHICS_SIZE_4" value="70.0" type="string"/>
      <att name="NODE_CUSTOMGRAPHICS_2" value="org.cytoscape.ding.customgraphics.NullCustomGraphics,0,[ Remove Graphics ]," type="string"/>
      <att name="NODE_CUSTOMGRAPHICS_SIZE_8" value="70.0" type="string"/>
      <att name="NODE_CUSTOMGRAPHICS_POSITION_8" value="C,C,c,0.00,0.00" type="string"/>
      <att name="NODE_CUSTOMGRAPHICS_POSITION_3" value="C,C,c,0.00,0.00" type="string"/>
      <att name="NODE_NESTED_NETWORK_IMAGE_VISIBLE" value="true" type="string"/>
      <att name="NODE_CUSTOMGRAPHICS_SIZE_3" value="70.0" type="string"/>
      <att name="NODE_CUSTOMGRAPHICS_9" value="org.cytoscape.ding.customgraphics.NullCustomGraphics,0,[ Remove Graphics ]," type="string"/>
      <att name="NODE_VISIBLE" value="true" type="string"/>
      <att name="NODE_BORDER_TRANSPARENCY" value="255" type="string"/>
      <att name="NODE_BORDER_STROKE" value="SOLID" type="string"/>
      <att name="NODE_DEPTH" value="70.0" type="string"/>
      <att name="NODE_LABEL" value="spn-4" type="string"/>
      <att name="NODE_CUSTOMGRAPHICS_SIZE_2" value="70.0" type="string"/>
      <att name="NODE_CUSTOMGRAPHICS_SIZE_5" value="70.0" type="string"/>
      <att name="NODE_SELECTED_PAINT" value="#ffff00" type="string"/>
      <att name="NODE_CUSTOMGRAPHICS_SIZE_6" value="70.0" type="string"/>
      <att name="NODE_CUSTOMGRAPHICS_POSITION_1" value="C,C,c,0.00,0.00" type="string"/>
      <att name="NODE_CUSTOMGRAPHICS_POSITION_7" value="C,C,c,0.00,0.00" type="string"/>
      <att name="NODE_CUSTOMGRAPHICS_SIZE_7" value="70.0" type="string"/>
      <att name="NODE_CUSTOMGRAPHICS_6" value="org.cytoscape.ding.customgraphics.NullCustomGraphics,0,[ Remove Graphics ]," type="string"/>
      <att name="NODE_CUSTOMGRAPHICS_8" value="org.cytoscape.ding.customgraphics.NullCustomGraphics,0,[ Remove Graphics ]," type="string"/>
      <att name="NODE_CUSTOMGRAPHICS_SIZE_1" value="70.0" type="string"/>
      <att name="NODE_TOOLTIP" value="" type="string"/>
      <att name="NODE_LABEL_POSITION" value="C,C,c,0.00,0.00" type="string"/>
      <att name="z" value="0.0" type="string"/>
    </graphics>
  </node>
  <node id="1450" label="soc-2">
    <att name="shared name" value="soc-2" type="string"/>
    <att name="name" value="soc-2" type="string"/>
    <att name="selected" value="0" type="boolean"/>
    <att name="Betweenness" value="0.0" type="real"/>
    <att name="BottleNeck" value="1.0" type="real"/>
    <att name="Closeness" value="588.09048" type="real"/>
    <att name="Clustering coefficient" value="0.66667" type="real"/>
    <att name="Color" value="" type="string"/>
    <att name="DMNC" value="0.61557" type="real"/>
    <att name="Degree" value="3.0" type="real"/>
    <att name="EPC" value="44.634" type="real"/>
    <att name="EcCentricity" value="0.11781" type="real"/>
    <att name="MCC" value="2.0" type="real"/>
    <att name="MNC" value="2.0" type="real"/>
    <att name="Radiality" value="8.94174" type="real"/>
    <att name="Stress" value="0.0" type="real"/>
    <att name="canonicalName" value="soc-2" type="string"/>
    <att name="colouring" value="blue" type="string"/>
    <att name="glayConnectedComponent_3" value="1" type="integer"/>
    <att name="SUBNETWORK_NODE_TYPE" value="" type="string"/>
    <att name="node.fillColor" value="" type="string"/>
    <att name="node.fontSize" value="" type="string"/>
    <graphics width="1.0" outline="#333333" h="70.0" w="70.0" y="-6298.4140625" x="-19109.764137978826" fill="#eeb9a8" z="0.0" type="ELLIPSE">
      <att name="NODE_CUSTOMGRAPHICS_POSITION_6" value="C,C,c,0.00,0.00" type="string"/>
      <att name="NODE_CUSTOMGRAPHICS_POSITION_5" value="C,C,c,0.00,0.00" type="string"/>
      <att name="NODE_CUSTOMGRAPHICS_4" value="org.cytoscape.ding.customgraphics.NullCustomGraphics,0,[ Remove Graphics ]," type="string"/>
      <att name="NODE_CUSTOMGRAPHICS_SIZE_9" value="70.0" type="string"/>
      <att name="NODE_SELECTED" value="false" type="string"/>
      <att name="NODE_LABEL_TRANSPARENCY" value="255" type="string"/>
      <att name="NODE_CUSTOMGRAPHICS_POSITION_2" value="C,C,c,0.00,0.00" type="string"/>
      <att name="NODE_CUSTOMGRAPHICS_POSITION_4" value="C,C,c,0.00,0.00" type="string"/>
      <att name="NODE_LABEL_WIDTH" value="100.0" type="string"/>
      <att name="NODE_CUSTOMGRAPHICS_5" value="org.cytoscape.ding.customgraphics.NullCustomGraphics,0,[ Remove Graphics ]," type="string"/>
      <att name="NODE_CUSTOMGRAPHICS_3" value="org.cytoscape.ding.customgraphics.NullCustomGraphics,0,[ Remove Graphics ]," type="string"/>
      <att name="NODE_TRANSPARENCY" value="255" type="string"/>
      <att name="NODE_CUSTOMGRAPHICS_1" value="org.cytoscape.ding.customgraphics.NullCustomGraphics,0,[ Remove Graphics ]," type="string"/>
      <att name="NODE_CUSTOMGRAPHICS_POSITION_9" value="C,C,c,0.00,0.00" type="string"/>
      <att name="NODE_LABEL_COLOR" value="#000000" type="string"/>
      <att name="NODE_LABEL_FONT_SIZE" value="0" type="string"/>
      <att name="NODE_CUSTOMGRAPHICS_7" value="org.cytoscape.ding.customgraphics.NullCustomGraphics,0,[ Remove Graphics ]," type="string"/>
      <att name="NODE_LABEL_FONT_FACE" value="Dialog.plain,plain,0" type="string"/>
      <att name="NODE_CUSTOMGRAPHICS_SIZE_4" value="70.0" type="string"/>
      <att name="NODE_CUSTOMGRAPHICS_2" value="org.cytoscape.ding.customgraphics.NullCustomGraphics,0,[ Remove Graphics ]," type="string"/>
      <att name="NODE_CUSTOMGRAPHICS_SIZE_8" value="70.0" type="string"/>
      <att name="NODE_CUSTOMGRAPHICS_POSITION_8" value="C,C,c,0.00,0.00" type="string"/>
      <att name="NODE_CUSTOMGRAPHICS_POSITION_3" value="C,C,c,0.00,0.00" type="string"/>
      <att name="NODE_NESTED_NETWORK_IMAGE_VISIBLE" value="true" type="string"/>
      <att name="NODE_CUSTOMGRAPHICS_SIZE_3" value="70.0" type="string"/>
      <att name="NODE_CUSTOMGRAPHICS_9" value="org.cytoscape.ding.customgraphics.NullCustomGraphics,0,[ Remove Graphics ]," type="string"/>
      <att name="NODE_VISIBLE" value="true" type="string"/>
      <att name="NODE_BORDER_TRANSPARENCY" value="255" type="string"/>
      <att name="NODE_BORDER_STROKE" value="SOLID" type="string"/>
      <att name="NODE_DEPTH" value="70.0" type="string"/>
      <att name="NODE_LABEL" value="soc-2" type="string"/>
      <att name="NODE_CUSTOMGRAPHICS_SIZE_2" value="70.0" type="string"/>
      <att name="NODE_CUSTOMGRAPHICS_SIZE_5" value="70.0" type="string"/>
      <att name="NODE_SELECTED_PAINT" value="#ffff00" type="string"/>
      <att name="NODE_CUSTOMGRAPHICS_SIZE_6" value="70.0" type="string"/>
      <att name="NODE_CUSTOMGRAPHICS_POSITION_1" value="C,C,c,0.00,0.00" type="string"/>
      <att name="NODE_CUSTOMGRAPHICS_POSITION_7" value="C,C,c,0.00,0.00" type="string"/>
      <att name="NODE_CUSTOMGRAPHICS_SIZE_7" value="70.0" type="string"/>
      <att name="NODE_CUSTOMGRAPHICS_6" value="org.cytoscape.ding.customgraphics.NullCustomGraphics,0,[ Remove Graphics ]," type="string"/>
      <att name="NODE_CUSTOMGRAPHICS_8" value="org.cytoscape.ding.customgraphics.NullCustomGraphics,0,[ Remove Graphics ]," type="string"/>
      <att name="NODE_CUSTOMGRAPHICS_SIZE_1" value="70.0" type="string"/>
      <att name="NODE_TOOLTIP" value="" type="string"/>
      <att name="NODE_LABEL_POSITION" value="C,C,c,0.00,0.00" type="string"/>
      <att name="z" value="0.0" type="string"/>
    </graphics>
  </node>
  <node id="355" label="sos-1">
    <att name="shared name" value="sos-1" type="string"/>
    <att name="name" value="sos-1" type="string"/>
    <att name="selected" value="0" type="boolean"/>
    <att name="Betweenness" value="3102.20659" type="real"/>
    <att name="BottleNeck" value="5.0" type="real"/>
    <att name="Closeness" value="645.43095" type="real"/>
    <att name="Clustering coefficient" value="0.20553" type="real"/>
    <att name="Color" value="" type="string"/>
    <att name="DMNC" value="0.34844" type="real"/>
    <att name="Degree" value="23.0" type="real"/>
    <att name="EPC" value="133.37" type="real"/>
    <att name="EcCentricity" value="0.13464" type="real"/>
    <att name="MCC" value="44.0" type="real"/>
    <att name="MNC" value="19.0" type="real"/>
    <att name="Radiality" value="9.21853" type="real"/>
    <att name="Stress" value="69938.0" type="real"/>
    <att name="canonicalName" value="sos-1" type="string"/>
    <att name="colouring" value="red" type="string"/>
    <att name="glayConnectedComponent_3" value="1" type="integer"/>
    <att name="SUBNETWORK_NODE_TYPE" value="" type="string"/>
    <att name="node.fillColor" value="" type="string"/>
    <att name="node.fontSize" value="" type="string"/>
    <graphics width="1.0" outline="#333333" h="70.0" w="70.0" y="-6861.40283203125" x="-15979.838356728826" fill="#dbd3c6" z="0.0" type="ELLIPSE">
      <att name="NODE_CUSTOMGRAPHICS_POSITION_6" value="C,C,c,0.00,0.00" type="string"/>
      <att name="NODE_CUSTOMGRAPHICS_POSITION_5" value="C,C,c,0.00,0.00" type="string"/>
      <att name="NODE_CUSTOMGRAPHICS_4" value="org.cytoscape.ding.customgraphics.NullCustomGraphics,0,[ Remove Graphics ]," type="string"/>
      <att name="NODE_CUSTOMGRAPHICS_SIZE_9" value="70.0" type="string"/>
      <att name="NODE_SELECTED" value="false" type="string"/>
      <att name="NODE_LABEL_TRANSPARENCY" value="255" type="string"/>
      <att name="NODE_CUSTOMGRAPHICS_POSITION_2" value="C,C,c,0.00,0.00" type="string"/>
      <att name="NODE_CUSTOMGRAPHICS_POSITION_4" value="C,C,c,0.00,0.00" type="string"/>
      <att name="NODE_LABEL_WIDTH" value="100.0" type="string"/>
      <att name="NODE_CUSTOMGRAPHICS_5" value="org.cytoscape.ding.customgraphics.NullCustomGraphics,0,[ Remove Graphics ]," type="string"/>
      <att name="NODE_CUSTOMGRAPHICS_3" value="org.cytoscape.ding.customgraphics.NullCustomGraphics,0,[ Remove Graphics ]," type="string"/>
      <att name="NODE_TRANSPARENCY" value="255" type="string"/>
      <att name="NODE_CUSTOMGRAPHICS_1" value="org.cytoscape.ding.customgraphics.NullCustomGraphics,0,[ Remove Graphics ]," type="string"/>
      <att name="NODE_CUSTOMGRAPHICS_POSITION_9" value="C,C,c,0.00,0.00" type="string"/>
      <att name="NODE_LABEL_COLOR" value="#000000" type="string"/>
      <att name="NODE_LABEL_FONT_SIZE" value="0" type="string"/>
      <att name="NODE_CUSTOMGRAPHICS_7" value="org.cytoscape.ding.customgraphics.NullCustomGraphics,0,[ Remove Graphics ]," type="string"/>
      <att name="NODE_LABEL_FONT_FACE" value="Dialog.plain,plain,0" type="string"/>
      <att name="NODE_CUSTOMGRAPHICS_SIZE_4" value="70.0" type="string"/>
      <att name="NODE_CUSTOMGRAPHICS_2" value="org.cytoscape.ding.customgraphics.NullCustomGraphics,0,[ Remove Graphics ]," type="string"/>
      <att name="NODE_CUSTOMGRAPHICS_SIZE_8" value="70.0" type="string"/>
      <att name="NODE_CUSTOMGRAPHICS_POSITION_8" value="C,C,c,0.00,0.00" type="string"/>
      <att name="NODE_CUSTOMGRAPHICS_POSITION_3" value="C,C,c,0.00,0.00" type="string"/>
      <att name="NODE_NESTED_NETWORK_IMAGE_VISIBLE" value="true" type="string"/>
      <att name="NODE_CUSTOMGRAPHICS_SIZE_3" value="70.0" type="string"/>
      <att name="NODE_CUSTOMGRAPHICS_9" value="org.cytoscape.ding.customgraphics.NullCustomGraphics,0,[ Remove Graphics ]," type="string"/>
      <att name="NODE_VISIBLE" value="true" type="string"/>
      <att name="NODE_BORDER_TRANSPARENCY" value="255" type="string"/>
      <att name="NODE_BORDER_STROKE" value="SOLID" type="string"/>
      <att name="NODE_DEPTH" value="70.0" type="string"/>
      <att name="NODE_LABEL" value="sos-1" type="string"/>
      <att name="NODE_CUSTOMGRAPHICS_SIZE_2" value="70.0" type="string"/>
      <att name="NODE_CUSTOMGRAPHICS_SIZE_5" value="70.0" type="string"/>
      <att name="NODE_SELECTED_PAINT" value="#ffff00" type="string"/>
      <att name="NODE_CUSTOMGRAPHICS_SIZE_6" value="70.0" type="string"/>
      <att name="NODE_CUSTOMGRAPHICS_POSITION_1" value="C,C,c,0.00,0.00" type="string"/>
      <att name="NODE_CUSTOMGRAPHICS_POSITION_7" value="C,C,c,0.00,0.00" type="string"/>
      <att name="NODE_CUSTOMGRAPHICS_SIZE_7" value="70.0" type="string"/>
      <att name="NODE_CUSTOMGRAPHICS_6" value="org.cytoscape.ding.customgraphics.NullCustomGraphics,0,[ Remove Graphics ]," type="string"/>
      <att name="NODE_CUSTOMGRAPHICS_8" value="org.cytoscape.ding.customgraphics.NullCustomGraphics,0,[ Remove Graphics ]," type="string"/>
      <att name="NODE_CUSTOMGRAPHICS_SIZE_1" value="70.0" type="string"/>
      <att name="NODE_TOOLTIP" value="" type="string"/>
      <att name="NODE_LABEL_POSITION" value="C,C,c,0.00,0.00" type="string"/>
      <att name="z" value="0.0" type="string"/>
    </graphics>
  </node>
  <node id="1583" label="smo-1">
    <att name="shared name" value="smo-1" type="string"/>
    <att name="name" value="smo-1" type="string"/>
    <att name="selected" value="0" type="boolean"/>
    <att name="Betweenness" value="3331.47293" type="real"/>
    <att name="BottleNeck" value="4.0" type="real"/>
    <att name="Closeness" value="614.23095" type="real"/>
    <att name="Clustering coefficient" value="0.6" type="real"/>
    <att name="Color" value="" type="string"/>
    <att name="DMNC" value="0.85259" type="real"/>
    <att name="Degree" value="6.0" type="real"/>
    <att name="EPC" value="62.972" type="real"/>
    <att name="EcCentricity" value="0.11781" type="real"/>
    <att name="MCC" value="2.0" type="real"/>
    <att name="MNC" value="4.0" type="real"/>
    <att name="Radiality" value="9.04541" type="real"/>
    <att name="Stress" value="64974.0" type="real"/>
    <att name="canonicalName" value="smo-1" type="string"/>
    <att name="colouring" value="blue" type="string"/>
    <att name="glayConnectedComponent_3" value="1" type="integer"/>
    <att name="SUBNETWORK_NODE_TYPE" value="" type="string"/>
    <att name="node.fillColor" value="" type="string"/>
    <att name="node.fontSize" value="" type="string"/>
    <graphics width="1.0" outline="#333333" h="70.0" w="70.0" y="-3617.822021484375" x="-20662.685036416326" fill="#eeb9a8" z="0.0" type="ELLIPSE">
      <att name="NODE_CUSTOMGRAPHICS_POSITION_6" value="C,C,c,0.00,0.00" type="string"/>
      <att name="NODE_CUSTOMGRAPHICS_POSITION_5" value="C,C,c,0.00,0.00" type="string"/>
      <att name="NODE_CUSTOMGRAPHICS_4" value="org.cytoscape.ding.customgraphics.NullCustomGraphics,0,[ Remove Graphics ]," type="string"/>
      <att name="NODE_CUSTOMGRAPHICS_SIZE_9" value="70.0" type="string"/>
      <att name="NODE_SELECTED" value="false" type="string"/>
      <att name="NODE_LABEL_TRANSPARENCY" value="255" type="string"/>
      <att name="NODE_CUSTOMGRAPHICS_POSITION_2" value="C,C,c,0.00,0.00" type="string"/>
      <att name="NODE_CUSTOMGRAPHICS_POSITION_4" value="C,C,c,0.00,0.00" type="string"/>
      <att name="NODE_LABEL_WIDTH" value="100.0" type="string"/>
      <att name="NODE_CUSTOMGRAPHICS_5" value="org.cytoscape.ding.customgraphics.NullCustomGraphics,0,[ Remove Graphics ]," type="string"/>
      <att name="NODE_CUSTOMGRAPHICS_3" value="org.cytoscape.ding.customgraphics.NullCustomGraphics,0,[ Remove Graphics ]," type="string"/>
      <att name="NODE_TRANSPARENCY" value="255" type="string"/>
      <att name="NODE_CUSTOMGRAPHICS_1" value="org.cytoscape.ding.customgraphics.NullCustomGraphics,0,[ Remove Graphics ]," type="string"/>
      <att name="NODE_CUSTOMGRAPHICS_POSITION_9" value="C,C,c,0.00,0.00" type="string"/>
      <att name="NODE_LABEL_COLOR" value="#000000" type="string"/>
      <att name="NODE_LABEL_FONT_SIZE" value="0" type="string"/>
      <att name="NODE_CUSTOMGRAPHICS_7" value="org.cytoscape.ding.customgraphics.NullCustomGraphics,0,[ Remove Graphics ]," type="string"/>
      <att name="NODE_LABEL_FONT_FACE" value="Dialog.plain,plain,0" type="string"/>
      <att name="NODE_CUSTOMGRAPHICS_SIZE_4" value="70.0" type="string"/>
      <att name="NODE_CUSTOMGRAPHICS_2" value="org.cytoscape.ding.customgraphics.NullCustomGraphics,0,[ Remove Graphics ]," type="string"/>
      <att name="NODE_CUSTOMGRAPHICS_SIZE_8" value="70.0" type="string"/>
      <att name="NODE_CUSTOMGRAPHICS_POSITION_8" value="C,C,c,0.00,0.00" type="string"/>
      <att name="NODE_CUSTOMGRAPHICS_POSITION_3" value="C,C,c,0.00,0.00" type="string"/>
      <att name="NODE_NESTED_NETWORK_IMAGE_VISIBLE" value="true" type="string"/>
      <att name="NODE_CUSTOMGRAPHICS_SIZE_3" value="70.0" type="string"/>
      <att name="NODE_CUSTOMGRAPHICS_9" value="org.cytoscape.ding.customgraphics.NullCustomGraphics,0,[ Remove Graphics ]," type="string"/>
      <att name="NODE_VISIBLE" value="true" type="string"/>
      <att name="NODE_BORDER_TRANSPARENCY" value="255" type="string"/>
      <att name="NODE_BORDER_STROKE" value="SOLID" type="string"/>
      <att name="NODE_DEPTH" value="70.0" type="string"/>
      <att name="NODE_LABEL" value="smo-1" type="string"/>
      <att name="NODE_CUSTOMGRAPHICS_SIZE_2" value="70.0" type="string"/>
      <att name="NODE_CUSTOMGRAPHICS_SIZE_5" value="70.0" type="string"/>
      <att name="NODE_SELECTED_PAINT" value="#ffff00" type="string"/>
      <att name="NODE_CUSTOMGRAPHICS_SIZE_6" value="70.0" type="string"/>
      <att name="NODE_CUSTOMGRAPHICS_POSITION_1" value="C,C,c,0.00,0.00" type="string"/>
      <att name="NODE_CUSTOMGRAPHICS_POSITION_7" value="C,C,c,0.00,0.00" type="string"/>
      <att name="NODE_CUSTOMGRAPHICS_SIZE_7" value="70.0" type="string"/>
      <att name="NODE_CUSTOMGRAPHICS_6" value="org.cytoscape.ding.customgraphics.NullCustomGraphics,0,[ Remove Graphics ]," type="string"/>
      <att name="NODE_CUSTOMGRAPHICS_8" value="org.cytoscape.ding.customgraphics.NullCustomGraphics,0,[ Remove Graphics ]," type="string"/>
      <att name="NODE_CUSTOMGRAPHICS_SIZE_1" value="70.0" type="string"/>
      <att name="NODE_TOOLTIP" value="" type="string"/>
      <att name="NODE_LABEL_POSITION" value="C,C,c,0.00,0.00" type="string"/>
      <att name="z" value="0.0" type="string"/>
    </graphics>
  </node>
  <node id="563" label="snb-1">
    <att name="shared name" value="snb-1" type="string"/>
    <att name="name" value="snb-1" type="string"/>
    <att name="selected" value="0" type="boolean"/>
    <att name="Betweenness" value="1427.64152" type="real"/>
    <att name="BottleNeck" value="1.0" type="real"/>
    <att name="Closeness" value="683.3" type="real"/>
    <att name="Clustering coefficient" value="0.66667" type="real"/>
    <att name="Color" value="" type="string"/>
    <att name="DMNC" value="0.30898" type="real"/>
    <att name="Degree" value="3.0" type="real"/>
    <att name="EPC" value="44.927" type="real"/>
    <att name="EcCentricity" value="0.13464" type="real"/>
    <att name="MCC" value="4.0" type="real"/>
    <att name="MNC" value="3.0" type="real"/>
    <att name="Radiality" value="9.29939" type="real"/>
    <att name="Stress" value="38524.0" type="real"/>
    <att name="canonicalName" value="snb-1" type="string"/>
    <att name="colouring" value="red" type="string"/>
    <att name="glayConnectedComponent_3" value="1" type="integer"/>
    <att name="SUBNETWORK_NODE_TYPE" value="" type="string"/>
    <att name="node.fillColor" value="" type="string"/>
    <att name="node.fontSize" value="" type="string"/>
    <graphics width="1.0" outline="#333333" h="70.0" w="70.0" y="-8960.123046875" x="-15281.749001260076" fill="#dbd3c6" z="0.0" type="ELLIPSE">
      <att name="NODE_CUSTOMGRAPHICS_POSITION_6" value="C,C,c,0.00,0.00" type="string"/>
      <att name="NODE_CUSTOMGRAPHICS_POSITION_5" value="C,C,c,0.00,0.00" type="string"/>
      <att name="NODE_CUSTOMGRAPHICS_4" value="org.cytoscape.ding.customgraphics.NullCustomGraphics,0,[ Remove Graphics ]," type="string"/>
      <att name="NODE_CUSTOMGRAPHICS_SIZE_9" value="70.0" type="string"/>
      <att name="NODE_SELECTED" value="false" type="string"/>
      <att name="NODE_LABEL_TRANSPARENCY" value="255" type="string"/>
      <att name="NODE_CUSTOMGRAPHICS_POSITION_2" value="C,C,c,0.00,0.00" type="string"/>
      <att name="NODE_CUSTOMGRAPHICS_POSITION_4" value="C,C,c,0.00,0.00" type="string"/>
      <att name="NODE_LABEL_WIDTH" value="100.0" type="string"/>
      <att name="NODE_CUSTOMGRAPHICS_5" value="org.cytoscape.ding.customgraphics.NullCustomGraphics,0,[ Remove Graphics ]," type="string"/>
      <att name="NODE_CUSTOMGRAPHICS_3" value="org.cytoscape.ding.customgraphics.NullCustomGraphics,0,[ Remove Graphics ]," type="string"/>
      <att name="NODE_TRANSPARENCY" value="255" type="string"/>
      <att name="NODE_CUSTOMGRAPHICS_1" value="org.cytoscape.ding.customgraphics.NullCustomGraphics,0,[ Remove Graphics ]," type="string"/>
      <att name="NODE_CUSTOMGRAPHICS_POSITION_9" value="C,C,c,0.00,0.00" type="string"/>
      <att name="NODE_LABEL_COLOR" value="#000000" type="string"/>
      <att name="NODE_LABEL_FONT_SIZE" value="0" type="string"/>
      <att name="NODE_CUSTOMGRAPHICS_7" value="org.cytoscape.ding.customgraphics.NullCustomGraphics,0,[ Remove Graphics ]," type="string"/>
      <att name="NODE_LABEL_FONT_FACE" value="Dialog.plain,plain,0" type="string"/>
      <att name="NODE_CUSTOMGRAPHICS_SIZE_4" value="70.0" type="string"/>
      <att name="NODE_CUSTOMGRAPHICS_2" value="org.cytoscape.ding.customgraphics.NullCustomGraphics,0,[ Remove Graphics ]," type="string"/>
      <att name="NODE_CUSTOMGRAPHICS_SIZE_8" value="70.0" type="string"/>
      <att name="NODE_CUSTOMGRAPHICS_POSITION_8" value="C,C,c,0.00,0.00" type="string"/>
      <att name="NODE_CUSTOMGRAPHICS_POSITION_3" value="C,C,c,0.00,0.00" type="string"/>
      <att name="NODE_NESTED_NETWORK_IMAGE_VISIBLE" value="true" type="string"/>
      <att name="NODE_CUSTOMGRAPHICS_SIZE_3" value="70.0" type="string"/>
      <att name="NODE_CUSTOMGRAPHICS_9" value="org.cytoscape.ding.customgraphics.NullCustomGraphics,0,[ Remove Graphics ]," type="string"/>
      <att name="NODE_VISIBLE" value="true" type="string"/>
      <att name="NODE_BORDER_TRANSPARENCY" value="255" type="string"/>
      <att name="NODE_BORDER_STROKE" value="SOLID" type="string"/>
      <att name="NODE_DEPTH" value="70.0" type="string"/>
      <att name="NODE_LABEL" value="snb-1" type="string"/>
      <att name="NODE_CUSTOMGRAPHICS_SIZE_2" value="70.0" type="string"/>
      <att name="NODE_CUSTOMGRAPHICS_SIZE_5" value="70.0" type="string"/>
      <att name="NODE_SELECTED_PAINT" value="#ffff00" type="string"/>
      <att name="NODE_CUSTOMGRAPHICS_SIZE_6" value="70.0" type="string"/>
      <att name="NODE_CUSTOMGRAPHICS_POSITION_1" value="C,C,c,0.00,0.00" type="string"/>
      <att name="NODE_CUSTOMGRAPHICS_POSITION_7" value="C,C,c,0.00,0.00" type="string"/>
      <att name="NODE_CUSTOMGRAPHICS_SIZE_7" value="70.0" type="string"/>
      <att name="NODE_CUSTOMGRAPHICS_6" value="org.cytoscape.ding.customgraphics.NullCustomGraphics,0,[ Remove Graphics ]," type="string"/>
      <att name="NODE_CUSTOMGRAPHICS_8" value="org.cytoscape.ding.customgraphics.NullCustomGraphics,0,[ Remove Graphics ]," type="string"/>
      <att name="NODE_CUSTOMGRAPHICS_SIZE_1" value="70.0" type="string"/>
      <att name="NODE_TOOLTIP" value="" type="string"/>
      <att name="NODE_LABEL_POSITION" value="C,C,c,0.00,0.00" type="string"/>
      <att name="z" value="0.0" type="string"/>
    </graphics>
  </node>
  <node id="365" label="sma-6">
    <att name="shared name" value="sma-6" type="string"/>
    <att name="name" value="sma-6" type="string"/>
    <att name="selected" value="0" type="boolean"/>
    <att name="Betweenness" value="19535.09087" type="real"/>
    <att name="BottleNeck" value="63.0" type="real"/>
    <att name="Closeness" value="747.38095" type="real"/>
    <att name="Clustering coefficient" value="0.13068" type="real"/>
    <att name="Color" value="" type="string"/>
    <att name="DMNC" value="0.26733" type="real"/>
    <att name="Degree" value="33.0" type="real"/>
    <att name="EPC" value="140.782" type="real"/>
    <att name="EcCentricity" value="0.13464" type="real"/>
    <att name="MCC" value="258.0" type="real"/>
    <att name="MNC" value="26.0" type="real"/>
    <att name="Radiality" value="9.56577" type="real"/>
    <att name="Stress" value="324512.0" type="real"/>
    <att name="canonicalName" value="sma-6" type="string"/>
    <att name="colouring" value="red" type="string"/>
    <att name="glayConnectedComponent_3" value="1" type="integer"/>
    <att name="SUBNETWORK_NODE_TYPE" value="" type="string"/>
    <att name="node.fillColor" value="" type="string"/>
    <att name="node.fontSize" value="" type="string"/>
    <graphics width="1.0" outline="#333333" h="70.0" w="70.0" y="-7119.7177734375" x="-15654.498512978826" fill="#dbd3c6" z="0.0" type="ELLIPSE">
      <att name="NODE_CUSTOMGRAPHICS_POSITION_6" value="C,C,c,0.00,0.00" type="string"/>
      <att name="NODE_CUSTOMGRAPHICS_POSITION_5" value="C,C,c,0.00,0.00" type="string"/>
      <att name="NODE_CUSTOMGRAPHICS_4" value="org.cytoscape.ding.customgraphics.NullCustomGraphics,0,[ Remove Graphics ]," type="string"/>
      <att name="NODE_CUSTOMGRAPHICS_SIZE_9" value="70.0" type="string"/>
      <att name="NODE_SELECTED" value="false" type="string"/>
      <att name="NODE_LABEL_TRANSPARENCY" value="255" type="string"/>
      <att name="NODE_CUSTOMGRAPHICS_POSITION_2" value="C,C,c,0.00,0.00" type="string"/>
      <att name="NODE_CUSTOMGRAPHICS_POSITION_4" value="C,C,c,0.00,0.00" type="string"/>
      <att name="NODE_LABEL_WIDTH" value="100.0" type="string"/>
      <att name="NODE_CUSTOMGRAPHICS_5" value="org.cytoscape.ding.customgraphics.NullCustomGraphics,0,[ Remove Graphics ]," type="string"/>
      <att name="NODE_CUSTOMGRAPHICS_3" value="org.cytoscape.ding.customgraphics.NullCustomGraphics,0,[ Remove Graphics ]," type="string"/>
      <att name="NODE_TRANSPARENCY" value="255" type="string"/>
      <att name="NODE_CUSTOMGRAPHICS_1" value="org.cytoscape.ding.customgraphics.NullCustomGraphics,0,[ Remove Graphics ]," type="string"/>
      <att name="NODE_CUSTOMGRAPHICS_POSITION_9" value="C,C,c,0.00,0.00" type="string"/>
      <att name="NODE_LABEL_COLOR" value="#000000" type="string"/>
      <att name="NODE_LABEL_FONT_SIZE" value="0" type="string"/>
      <att name="NODE_CUSTOMGRAPHICS_7" value="org.cytoscape.ding.customgraphics.NullCustomGraphics,0,[ Remove Graphics ]," type="string"/>
      <att name="NODE_LABEL_FONT_FACE" value="Dialog.plain,plain,0" type="string"/>
      <att name="NODE_CUSTOMGRAPHICS_SIZE_4" value="70.0" type="string"/>
      <att name="NODE_CUSTOMGRAPHICS_2" value="org.cytoscape.ding.customgraphics.NullCustomGraphics,0,[ Remove Graphics ]," type="string"/>
      <att name="NODE_CUSTOMGRAPHICS_SIZE_8" value="70.0" type="string"/>
      <att name="NODE_CUSTOMGRAPHICS_POSITION_8" value="C,C,c,0.00,0.00" type="string"/>
      <att name="NODE_CUSTOMGRAPHICS_POSITION_3" value="C,C,c,0.00,0.00" type="string"/>
      <att name="NODE_NESTED_NETWORK_IMAGE_VISIBLE" value="true" type="string"/>
      <att name="NODE_CUSTOMGRAPHICS_SIZE_3" value="70.0" type="string"/>
      <att name="NODE_CUSTOMGRAPHICS_9" value="org.cytoscape.ding.customgraphics.NullCustomGraphics,0,[ Remove Graphics ]," type="string"/>
      <att name="NODE_VISIBLE" value="true" type="string"/>
      <att name="NODE_BORDER_TRANSPARENCY" value="255" type="string"/>
      <att name="NODE_BORDER_STROKE" value="SOLID" type="string"/>
      <att name="NODE_DEPTH" value="70.0" type="string"/>
      <att name="NODE_LABEL" value="sma-6" type="string"/>
      <att name="NODE_CUSTOMGRAPHICS_SIZE_2" value="70.0" type="string"/>
      <att name="NODE_CUSTOMGRAPHICS_SIZE_5" value="70.0" type="string"/>
      <att name="NODE_SELECTED_PAINT" value="#ffff00" type="string"/>
      <att name="NODE_CUSTOMGRAPHICS_SIZE_6" value="70.0" type="string"/>
      <att name="NODE_CUSTOMGRAPHICS_POSITION_1" value="C,C,c,0.00,0.00" type="string"/>
      <att name="NODE_CUSTOMGRAPHICS_POSITION_7" value="C,C,c,0.00,0.00" type="string"/>
      <att name="NODE_CUSTOMGRAPHICS_SIZE_7" value="70.0" type="string"/>
      <att name="NODE_CUSTOMGRAPHICS_6" value="org.cytoscape.ding.customgraphics.NullCustomGraphics,0,[ Remove Graphics ]," type="string"/>
      <att name="NODE_CUSTOMGRAPHICS_8" value="org.cytoscape.ding.customgraphics.NullCustomGraphics,0,[ Remove Graphics ]," type="string"/>
      <att name="NODE_CUSTOMGRAPHICS_SIZE_1" value="70.0" type="string"/>
      <att name="NODE_TOOLTIP" value="" type="string"/>
      <att name="NODE_LABEL_POSITION" value="C,C,c,0.00,0.00" type="string"/>
      <att name="z" value="0.0" type="string"/>
    </graphics>
  </node>
  <node id="1608" label="smc-4">
    <att name="shared name" value="smc-4" type="string"/>
    <att name="name" value="smc-4" type="string"/>
    <att name="selected" value="0" type="boolean"/>
    <att name="Betweenness" value="0.0" type="real"/>
    <att name="BottleNeck" value="1.0" type="real"/>
    <att name="Closeness" value="571.76667" type="real"/>
    <att name="Clustering coefficient" value="0.0" type="real"/>
    <att name="Color" value="" type="string"/>
    <att name="DMNC" value="0.0" type="real"/>
    <att name="Degree" value="1.0" type="real"/>
    <att name="EPC" value="13.763" type="real"/>
    <att name="EcCentricity" value="0.11781" type="real"/>
    <att name="MCC" value="1.0" type="real"/>
    <att name="MNC" value="1.0" type="real"/>
    <att name="Radiality" value="8.8708" type="real"/>
    <att name="Stress" value="0.0" type="real"/>
    <att name="canonicalName" value="smc-4" type="string"/>
    <att name="colouring" value="blue" type="string"/>
    <att name="glayConnectedComponent_3" value="1" type="integer"/>
    <att name="SUBNETWORK_NODE_TYPE" value="" type="string"/>
    <att name="node.fillColor" value="" type="string"/>
    <att name="node.fontSize" value="" type="string"/>
    <graphics width="1.0" outline="#333333" h="70.0" w="70.0" y="-4052.45654296875" x="-20326.549294228826" fill="#eeb9a8" z="0.0" type="ELLIPSE">
      <att name="NODE_CUSTOMGRAPHICS_POSITION_6" value="C,C,c,0.00,0.00" type="string"/>
      <att name="NODE_CUSTOMGRAPHICS_POSITION_5" value="C,C,c,0.00,0.00" type="string"/>
      <att name="NODE_CUSTOMGRAPHICS_4" value="org.cytoscape.ding.customgraphics.NullCustomGraphics,0,[ Remove Graphics ]," type="string"/>
      <att name="NODE_CUSTOMGRAPHICS_SIZE_9" value="70.0" type="string"/>
      <att name="NODE_SELECTED" value="false" type="string"/>
      <att name="NODE_LABEL_TRANSPARENCY" value="255" type="string"/>
      <att name="NODE_CUSTOMGRAPHICS_POSITION_2" value="C,C,c,0.00,0.00" type="string"/>
      <att name="NODE_CUSTOMGRAPHICS_POSITION_4" value="C,C,c,0.00,0.00" type="string"/>
      <att name="NODE_LABEL_WIDTH" value="100.0" type="string"/>
      <att name="NODE_CUSTOMGRAPHICS_5" value="org.cytoscape.ding.customgraphics.NullCustomGraphics,0,[ Remove Graphics ]," type="string"/>
      <att name="NODE_CUSTOMGRAPHICS_3" value="org.cytoscape.ding.customgraphics.NullCustomGraphics,0,[ Remove Graphics ]," type="string"/>
      <att name="NODE_TRANSPARENCY" value="255" type="string"/>
      <att name="NODE_CUSTOMGRAPHICS_1" value="org.cytoscape.ding.customgraphics.NullCustomGraphics,0,[ Remove Graphics ]," type="string"/>
      <att name="NODE_CUSTOMGRAPHICS_POSITION_9" value="C,C,c,0.00,0.00" type="string"/>
      <att name="NODE_LABEL_COLOR" value="#000000" type="string"/>
      <att name="NODE_LABEL_FONT_SIZE" value="0" type="string"/>
      <att name="NODE_CUSTOMGRAPHICS_7" value="org.cytoscape.ding.customgraphics.NullCustomGraphics,0,[ Remove Graphics ]," type="string"/>
      <att name="NODE_LABEL_FONT_FACE" value="Dialog.plain,plain,0" type="string"/>
      <att name="NODE_CUSTOMGRAPHICS_SIZE_4" value="70.0" type="string"/>
      <att name="NODE_CUSTOMGRAPHICS_2" value="org.cytoscape.ding.customgraphics.NullCustomGraphics,0,[ Remove Graphics ]," type="string"/>
      <att name="NODE_CUSTOMGRAPHICS_SIZE_8" value="70.0" type="string"/>
      <att name="NODE_CUSTOMGRAPHICS_POSITION_8" value="C,C,c,0.00,0.00" type="string"/>
      <att name="NODE_CUSTOMGRAPHICS_POSITION_3" value="C,C,c,0.00,0.00" type="string"/>
      <att name="NODE_NESTED_NETWORK_IMAGE_VISIBLE" value="true" type="string"/>
      <att name="NODE_CUSTOMGRAPHICS_SIZE_3" value="70.0" type="string"/>
      <att name="NODE_CUSTOMGRAPHICS_9" value="org.cytoscape.ding.customgraphics.NullCustomGraphics,0,[ Remove Graphics ]," type="string"/>
      <att name="NODE_VISIBLE" value="true" type="string"/>
      <att name="NODE_BORDER_TRANSPARENCY" value="255" type="string"/>
      <att name="NODE_BORDER_STROKE" value="SOLID" type="string"/>
      <att name="NODE_DEPTH" value="70.0" type="string"/>
      <att name="NODE_LABEL" value="smc-4" type="string"/>
      <att name="NODE_CUSTOMGRAPHICS_SIZE_2" value="70.0" type="string"/>
      <att name="NODE_CUSTOMGRAPHICS_SIZE_5" value="70.0" type="string"/>
      <att name="NODE_SELECTED_PAINT" value="#ffff00" type="string"/>
      <att name="NODE_CUSTOMGRAPHICS_SIZE_6" value="70.0" type="string"/>
      <att name="NODE_CUSTOMGRAPHICS_POSITION_1" value="C,C,c,0.00,0.00" type="string"/>
      <att name="NODE_CUSTOMGRAPHICS_POSITION_7" value="C,C,c,0.00,0.00" type="string"/>
      <att name="NODE_CUSTOMGRAPHICS_SIZE_7" value="70.0" type="string"/>
      <att name="NODE_CUSTOMGRAPHICS_6" value="org.cytoscape.ding.customgraphics.NullCustomGraphics,0,[ Remove Graphics ]," type="string"/>
      <att name="NODE_CUSTOMGRAPHICS_8" value="org.cytoscape.ding.customgraphics.NullCustomGraphics,0,[ Remove Graphics ]," type="string"/>
      <att name="NODE_CUSTOMGRAPHICS_SIZE_1" value="70.0" type="string"/>
      <att name="NODE_TOOLTIP" value="" type="string"/>
      <att name="NODE_LABEL_POSITION" value="C,C,c,0.00,0.00" type="string"/>
      <att name="z" value="0.0" type="string"/>
    </graphics>
  </node>
  <node id="530" label="mys-1">
    <att name="shared name" value="mys-1" type="string"/>
    <att name="name" value="mys-1" type="string"/>
    <att name="selected" value="0" type="boolean"/>
    <att name="Betweenness" value="287.02129" type="real"/>
    <att name="BottleNeck" value="1.0" type="real"/>
    <att name="Closeness" value="583.94048" type="real"/>
    <att name="Clustering coefficient" value="0.0" type="real"/>
    <att name="Color" value="" type="string"/>
    <att name="DMNC" value="0.0" type="real"/>
    <att name="Degree" value="2.0" type="real"/>
    <att name="EPC" value="24.966" type="real"/>
    <att name="EcCentricity" value="0.11781" type="real"/>
    <att name="MCC" value="2.0" type="real"/>
    <att name="MNC" value="1.0" type="real"/>
    <att name="Radiality" value="8.93033" type="real"/>
    <att name="Stress" value="18556.0" type="real"/>
    <att name="canonicalName" value="mys-1" type="string"/>
    <att name="colouring" value="red" type="string"/>
    <att name="glayConnectedComponent_3" value="1" type="integer"/>
    <att name="SUBNETWORK_NODE_TYPE" value="" type="string"/>
    <att name="node.fillColor" value="" type="string"/>
    <att name="node.fontSize" value="" type="string"/>
    <graphics width="1.0" outline="#333333" h="70.0" w="70.0" y="-8175.9716796875" x="-14393.734841103826" fill="#dbd3c6" z="0.0" type="ELLIPSE">
      <att name="NODE_CUSTOMGRAPHICS_POSITION_6" value="C,C,c,0.00,0.00" type="string"/>
      <att name="NODE_CUSTOMGRAPHICS_POSITION_5" value="C,C,c,0.00,0.00" type="string"/>
      <att name="NODE_CUSTOMGRAPHICS_4" value="org.cytoscape.ding.customgraphics.NullCustomGraphics,0,[ Remove Graphics ]," type="string"/>
      <att name="NODE_CUSTOMGRAPHICS_SIZE_9" value="70.0" type="string"/>
      <att name="NODE_SELECTED" value="false" type="string"/>
      <att name="NODE_LABEL_TRANSPARENCY" value="255" type="string"/>
      <att name="NODE_CUSTOMGRAPHICS_POSITION_2" value="C,C,c,0.00,0.00" type="string"/>
      <att name="NODE_CUSTOMGRAPHICS_POSITION_4" value="C,C,c,0.00,0.00" type="string"/>
      <att name="NODE_LABEL_WIDTH" value="100.0" type="string"/>
      <att name="NODE_CUSTOMGRAPHICS_5" value="org.cytoscape.ding.customgraphics.NullCustomGraphics,0,[ Remove Graphics ]," type="string"/>
      <att name="NODE_CUSTOMGRAPHICS_3" value="org.cytoscape.ding.customgraphics.NullCustomGraphics,0,[ Remove Graphics ]," type="string"/>
      <att name="NODE_TRANSPARENCY" value="255" type="string"/>
      <att name="NODE_CUSTOMGRAPHICS_1" value="org.cytoscape.ding.customgraphics.NullCustomGraphics,0,[ Remove Graphics ]," type="string"/>
      <att name="NODE_CUSTOMGRAPHICS_POSITION_9" value="C,C,c,0.00,0.00" type="string"/>
      <att name="NODE_LABEL_COLOR" value="#000000" type="string"/>
      <att name="NODE_LABEL_FONT_SIZE" value="0" type="string"/>
      <att name="NODE_CUSTOMGRAPHICS_7" value="org.cytoscape.ding.customgraphics.NullCustomGraphics,0,[ Remove Graphics ]," type="string"/>
      <att name="NODE_LABEL_FONT_FACE" value="Dialog.plain,plain,0" type="string"/>
      <att name="NODE_CUSTOMGRAPHICS_SIZE_4" value="70.0" type="string"/>
      <att name="NODE_CUSTOMGRAPHICS_2" value="org.cytoscape.ding.customgraphics.NullCustomGraphics,0,[ Remove Graphics ]," type="string"/>
      <att name="NODE_CUSTOMGRAPHICS_SIZE_8" value="70.0" type="string"/>
      <att name="NODE_CUSTOMGRAPHICS_POSITION_8" value="C,C,c,0.00,0.00" type="string"/>
      <att name="NODE_CUSTOMGRAPHICS_POSITION_3" value="C,C,c,0.00,0.00" type="string"/>
      <att name="NODE_NESTED_NETWORK_IMAGE_VISIBLE" value="true" type="string"/>
      <att name="NODE_CUSTOMGRAPHICS_SIZE_3" value="70.0" type="string"/>
      <att name="NODE_CUSTOMGRAPHICS_9" value="org.cytoscape.ding.customgraphics.NullCustomGraphics,0,[ Remove Graphics ]," type="string"/>
      <att name="NODE_VISIBLE" value="true" type="string"/>
      <att name="NODE_BORDER_TRANSPARENCY" value="255" type="string"/>
      <att name="NODE_BORDER_STROKE" value="SOLID" type="string"/>
      <att name="NODE_DEPTH" value="70.0" type="string"/>
      <att name="NODE_LABEL" value="mys-1" type="string"/>
      <att name="NODE_CUSTOMGRAPHICS_SIZE_2" value="70.0" type="string"/>
      <att name="NODE_CUSTOMGRAPHICS_SIZE_5" value="70.0" type="string"/>
      <att name="NODE_SELECTED_PAINT" value="#ffff00" type="string"/>
      <att name="NODE_CUSTOMGRAPHICS_SIZE_6" value="70.0" type="string"/>
      <att name="NODE_CUSTOMGRAPHICS_POSITION_1" value="C,C,c,0.00,0.00" type="string"/>
      <att name="NODE_CUSTOMGRAPHICS_POSITION_7" value="C,C,c,0.00,0.00" type="string"/>
      <att name="NODE_CUSTOMGRAPHICS_SIZE_7" value="70.0" type="string"/>
      <att name="NODE_CUSTOMGRAPHICS_6" value="org.cytoscape.ding.customgraphics.NullCustomGraphics,0,[ Remove Graphics ]," type="string"/>
      <att name="NODE_CUSTOMGRAPHICS_8" value="org.cytoscape.ding.customgraphics.NullCustomGraphics,0,[ Remove Graphics ]," type="string"/>
      <att name="NODE_CUSTOMGRAPHICS_SIZE_1" value="70.0" type="string"/>
      <att name="NODE_TOOLTIP" value="" type="string"/>
      <att name="NODE_LABEL_POSITION" value="C,C,c,0.00,0.00" type="string"/>
      <att name="z" value="0.0" type="string"/>
    </graphics>
  </node>
  <node id="128" label="mup-4">
    <att name="shared name" value="mup-4" type="string"/>
    <att name="name" value="mup-4" type="string"/>
    <att name="selected" value="0" type="boolean"/>
    <att name="Betweenness" value="296.58873" type="real"/>
    <att name="BottleNeck" value="1.0" type="real"/>
    <att name="Closeness" value="628.76429" type="real"/>
    <att name="Clustering coefficient" value="0.73333" type="real"/>
    <att name="Color" value="" type="string"/>
    <att name="DMNC" value="0.52304" type="real"/>
    <att name="Degree" value="6.0" type="real"/>
    <att name="EPC" value="80.483" type="real"/>
    <att name="EcCentricity" value="0.11781" type="real"/>
    <att name="MCC" value="4.0" type="real"/>
    <att name="MNC" value="6.0" type="real"/>
    <att name="Radiality" value="9.11288" type="real"/>
    <att name="Stress" value="38460.0" type="real"/>
    <att name="canonicalName" value="mup-4" type="string"/>
    <att name="colouring" value="red" type="string"/>
    <att name="glayConnectedComponent_3" value="1" type="integer"/>
    <att name="SUBNETWORK_NODE_TYPE" value="" type="string"/>
    <att name="node.fillColor" value="" type="string"/>
    <att name="node.fontSize" value="" type="string"/>
    <graphics width="1.0" outline="#333333" h="70.0" w="70.0" y="-7217.6416015625" x="-16678.238747353826" fill="#dbd3c6" z="0.0" type="ELLIPSE">
      <att name="NODE_CUSTOMGRAPHICS_POSITION_6" value="C,C,c,0.00,0.00" type="string"/>
      <att name="NODE_CUSTOMGRAPHICS_POSITION_5" value="C,C,c,0.00,0.00" type="string"/>
      <att name="NODE_CUSTOMGRAPHICS_4" value="org.cytoscape.ding.customgraphics.NullCustomGraphics,0,[ Remove Graphics ]," type="string"/>
      <att name="NODE_CUSTOMGRAPHICS_SIZE_9" value="70.0" type="string"/>
      <att name="NODE_SELECTED" value="false" type="string"/>
      <att name="NODE_LABEL_TRANSPARENCY" value="255" type="string"/>
      <att name="NODE_CUSTOMGRAPHICS_POSITION_2" value="C,C,c,0.00,0.00" type="string"/>
      <att name="NODE_CUSTOMGRAPHICS_POSITION_4" value="C,C,c,0.00,0.00" type="string"/>
      <att name="NODE_LABEL_WIDTH" value="100.0" type="string"/>
      <att name="NODE_CUSTOMGRAPHICS_5" value="org.cytoscape.ding.customgraphics.NullCustomGraphics,0,[ Remove Graphics ]," type="string"/>
      <att name="NODE_CUSTOMGRAPHICS_3" value="org.cytoscape.ding.customgraphics.NullCustomGraphics,0,[ Remove Graphics ]," type="string"/>
      <att name="NODE_TRANSPARENCY" value="255" type="string"/>
      <att name="NODE_CUSTOMGRAPHICS_1" value="org.cytoscape.ding.customgraphics.NullCustomGraphics,0,[ Remove Graphics ]," type="string"/>
      <att name="NODE_CUSTOMGRAPHICS_POSITION_9" value="C,C,c,0.00,0.00" type="string"/>
      <att name="NODE_LABEL_COLOR" value="#000000" type="string"/>
      <att name="NODE_LABEL_FONT_SIZE" value="0" type="string"/>
      <att name="NODE_CUSTOMGRAPHICS_7" value="org.cytoscape.ding.customgraphics.NullCustomGraphics,0,[ Remove Graphics ]," type="string"/>
      <att name="NODE_LABEL_FONT_FACE" value="Dialog.plain,plain,0" type="string"/>
      <att name="NODE_CUSTOMGRAPHICS_SIZE_4" value="70.0" type="string"/>
      <att name="NODE_CUSTOMGRAPHICS_2" value="org.cytoscape.ding.customgraphics.NullCustomGraphics,0,[ Remove Graphics ]," type="string"/>
      <att name="NODE_CUSTOMGRAPHICS_SIZE_8" value="70.0" type="string"/>
      <att name="NODE_CUSTOMGRAPHICS_POSITION_8" value="C,C,c,0.00,0.00" type="string"/>
      <att name="NODE_CUSTOMGRAPHICS_POSITION_3" value="C,C,c,0.00,0.00" type="string"/>
      <att name="NODE_NESTED_NETWORK_IMAGE_VISIBLE" value="true" type="string"/>
      <att name="NODE_CUSTOMGRAPHICS_SIZE_3" value="70.0" type="string"/>
      <att name="NODE_CUSTOMGRAPHICS_9" value="org.cytoscape.ding.customgraphics.NullCustomGraphics,0,[ Remove Graphics ]," type="string"/>
      <att name="NODE_VISIBLE" value="true" type="string"/>
      <att name="NODE_BORDER_TRANSPARENCY" value="255" type="string"/>
      <att name="NODE_BORDER_STROKE" value="SOLID" type="string"/>
      <att name="NODE_DEPTH" value="70.0" type="string"/>
      <att name="NODE_LABEL" value="mup-4" type="string"/>
      <att name="NODE_CUSTOMGRAPHICS_SIZE_2" value="70.0" type="string"/>
      <att name="NODE_CUSTOMGRAPHICS_SIZE_5" value="70.0" type="string"/>
      <att name="NODE_SELECTED_PAINT" value="#ffff00" type="string"/>
      <att name="NODE_CUSTOMGRAPHICS_SIZE_6" value="70.0" type="string"/>
      <att name="NODE_CUSTOMGRAPHICS_POSITION_1" value="C,C,c,0.00,0.00" type="string"/>
      <att name="NODE_CUSTOMGRAPHICS_POSITION_7" value="C,C,c,0.00,0.00" type="string"/>
      <att name="NODE_CUSTOMGRAPHICS_SIZE_7" value="70.0" type="string"/>
      <att name="NODE_CUSTOMGRAPHICS_6" value="org.cytoscape.ding.customgraphics.NullCustomGraphics,0,[ Remove Graphics ]," type="string"/>
      <att name="NODE_CUSTOMGRAPHICS_8" value="org.cytoscape.ding.customgraphics.NullCustomGraphics,0,[ Remove Graphics ]," type="string"/>
      <att name="NODE_CUSTOMGRAPHICS_SIZE_1" value="70.0" type="string"/>
      <att name="NODE_TOOLTIP" value="" type="string"/>
      <att name="NODE_LABEL_POSITION" value="C,C,c,0.00,0.00" type="string"/>
      <att name="z" value="0.0" type="string"/>
    </graphics>
  </node>
  <node id="1363" label="nhr-9">
    <att name="shared name" value="nhr-9" type="string"/>
    <att name="name" value="nhr-9" type="string"/>
    <att name="selected" value="0" type="boolean"/>
    <att name="Betweenness" value="30.37591" type="real"/>
    <att name="BottleNeck" value="1.0" type="real"/>
    <att name="Closeness" value="594.93333" type="real"/>
    <att name="Clustering coefficient" value="0.66667" type="real"/>
    <att name="Color" value="" type="string"/>
    <att name="DMNC" value="0.30898" type="real"/>
    <att name="Degree" value="3.0" type="real"/>
    <att name="EPC" value="42.897" type="real"/>
    <att name="EcCentricity" value="0.11781" type="real"/>
    <att name="MCC" value="4.0" type="real"/>
    <att name="MNC" value="3.0" type="real"/>
    <att name="Radiality" value="8.95712" type="real"/>
    <att name="Stress" value="3710.0" type="real"/>
    <att name="canonicalName" value="nhr-9" type="string"/>
    <att name="colouring" value="blue" type="string"/>
    <att name="glayConnectedComponent_3" value="1" type="integer"/>
    <att name="SUBNETWORK_NODE_TYPE" value="" type="string"/>
    <att name="node.fillColor" value="" type="string"/>
    <att name="node.fontSize" value="" type="string"/>
    <graphics width="1.0" outline="#333333" h="70.0" w="70.0" y="-6373.92138671875" x="-19693.977028603826" fill="#eeb9a8" z="0.0" type="ELLIPSE">
      <att name="NODE_CUSTOMGRAPHICS_POSITION_6" value="C,C,c,0.00,0.00" type="string"/>
      <att name="NODE_CUSTOMGRAPHICS_POSITION_5" value="C,C,c,0.00,0.00" type="string"/>
      <att name="NODE_CUSTOMGRAPHICS_4" value="org.cytoscape.ding.customgraphics.NullCustomGraphics,0,[ Remove Graphics ]," type="string"/>
      <att name="NODE_CUSTOMGRAPHICS_SIZE_9" value="70.0" type="string"/>
      <att name="NODE_SELECTED" value="false" type="string"/>
      <att name="NODE_LABEL_TRANSPARENCY" value="255" type="string"/>
      <att name="NODE_CUSTOMGRAPHICS_POSITION_2" value="C,C,c,0.00,0.00" type="string"/>
      <att name="NODE_CUSTOMGRAPHICS_POSITION_4" value="C,C,c,0.00,0.00" type="string"/>
      <att name="NODE_LABEL_WIDTH" value="100.0" type="string"/>
      <att name="NODE_CUSTOMGRAPHICS_5" value="org.cytoscape.ding.customgraphics.NullCustomGraphics,0,[ Remove Graphics ]," type="string"/>
      <att name="NODE_CUSTOMGRAPHICS_3" value="org.cytoscape.ding.customgraphics.NullCustomGraphics,0,[ Remove Graphics ]," type="string"/>
      <att name="NODE_TRANSPARENCY" value="255" type="string"/>
      <att name="NODE_CUSTOMGRAPHICS_1" value="org.cytoscape.ding.customgraphics.NullCustomGraphics,0,[ Remove Graphics ]," type="string"/>
      <att name="NODE_CUSTOMGRAPHICS_POSITION_9" value="C,C,c,0.00,0.00" type="string"/>
      <att name="NODE_LABEL_COLOR" value="#000000" type="string"/>
      <att name="NODE_LABEL_FONT_SIZE" value="0" type="string"/>
      <att name="NODE_CUSTOMGRAPHICS_7" value="org.cytoscape.ding.customgraphics.NullCustomGraphics,0,[ Remove Graphics ]," type="string"/>
      <att name="NODE_LABEL_FONT_FACE" value="Dialog.plain,plain,0" type="string"/>
      <att name="NODE_CUSTOMGRAPHICS_SIZE_4" value="70.0" type="string"/>
      <att name="NODE_CUSTOMGRAPHICS_2" value="org.cytoscape.ding.customgraphics.NullCustomGraphics,0,[ Remove Graphics ]," type="string"/>
      <att name="NODE_CUSTOMGRAPHICS_SIZE_8" value="70.0" type="string"/>
      <att name="NODE_CUSTOMGRAPHICS_POSITION_8" value="C,C,c,0.00,0.00" type="string"/>
      <att name="NODE_CUSTOMGRAPHICS_POSITION_3" value="C,C,c,0.00,0.00" type="string"/>
      <att name="NODE_NESTED_NETWORK_IMAGE_VISIBLE" value="true" type="string"/>
      <att name="NODE_CUSTOMGRAPHICS_SIZE_3" value="70.0" type="string"/>
      <att name="NODE_CUSTOMGRAPHICS_9" value="org.cytoscape.ding.customgraphics.NullCustomGraphics,0,[ Remove Graphics ]," type="string"/>
      <att name="NODE_VISIBLE" value="true" type="string"/>
      <att name="NODE_BORDER_TRANSPARENCY" value="255" type="string"/>
      <att name="NODE_BORDER_STROKE" value="SOLID" type="string"/>
      <att name="NODE_DEPTH" value="70.0" type="string"/>
      <att name="NODE_LABEL" value="nhr-9" type="string"/>
      <att name="NODE_CUSTOMGRAPHICS_SIZE_2" value="70.0" type="string"/>
      <att name="NODE_CUSTOMGRAPHICS_SIZE_5" value="70.0" type="string"/>
      <att name="NODE_SELECTED_PAINT" value="#ffff00" type="string"/>
      <att name="NODE_CUSTOMGRAPHICS_SIZE_6" value="70.0" type="string"/>
      <att name="NODE_CUSTOMGRAPHICS_POSITION_1" value="C,C,c,0.00,0.00" type="string"/>
      <att name="NODE_CUSTOMGRAPHICS_POSITION_7" value="C,C,c,0.00,0.00" type="string"/>
      <att name="NODE_CUSTOMGRAPHICS_SIZE_7" value="70.0" type="string"/>
      <att name="NODE_CUSTOMGRAPHICS_6" value="org.cytoscape.ding.customgraphics.NullCustomGraphics,0,[ Remove Graphics ]," type="string"/>
      <att name="NODE_CUSTOMGRAPHICS_8" value="org.cytoscape.ding.customgraphics.NullCustomGraphics,0,[ Remove Graphics ]," type="string"/>
      <att name="NODE_CUSTOMGRAPHICS_SIZE_1" value="70.0" type="string"/>
      <att name="NODE_TOOLTIP" value="" type="string"/>
      <att name="NODE_LABEL_POSITION" value="C,C,c,0.00,0.00" type="string"/>
      <att name="z" value="0.0" type="string"/>
    </graphics>
  </node>
  <node id="2093" label="ndg-4">
    <att name="shared name" value="ndg-4" type="string"/>
    <att name="name" value="ndg-4" type="string"/>
    <att name="selected" value="0" type="boolean"/>
    <att name="Betweenness" value="0.0" type="real"/>
    <att name="BottleNeck" value="1.0" type="real"/>
    <att name="Closeness" value="571.76667" type="real"/>
    <att name="Clustering coefficient" value="0.0" type="real"/>
    <att name="Color" value="" type="string"/>
    <att name="DMNC" value="0.0" type="real"/>
    <att name="Degree" value="1.0" type="real"/>
    <att name="EPC" value="17.821" type="real"/>
    <att name="EcCentricity" value="0.11781" type="real"/>
    <att name="MCC" value="1.0" type="real"/>
    <att name="MNC" value="1.0" type="real"/>
    <att name="Radiality" value="8.8708" type="real"/>
    <att name="Stress" value="0.0" type="real"/>
    <att name="canonicalName" value="ndg-4" type="string"/>
    <att name="colouring" value="blue" type="string"/>
    <att name="glayConnectedComponent_3" value="1" type="integer"/>
    <att name="SUBNETWORK_NODE_TYPE" value="" type="string"/>
    <att name="node.fillColor" value="" type="string"/>
    <att name="node.fontSize" value="" type="string"/>
    <graphics width="1.0" outline="#333333" h="70.0" w="70.0" y="-4024.4619140625" x="-19394.717262978826" fill="#eeb9a8" z="0.0" type="ELLIPSE">
      <att name="NODE_CUSTOMGRAPHICS_POSITION_6" value="C,C,c,0.00,0.00" type="string"/>
      <att name="NODE_CUSTOMGRAPHICS_POSITION_5" value="C,C,c,0.00,0.00" type="string"/>
      <att name="NODE_CUSTOMGRAPHICS_4" value="org.cytoscape.ding.customgraphics.NullCustomGraphics,0,[ Remove Graphics ]," type="string"/>
      <att name="NODE_CUSTOMGRAPHICS_SIZE_9" value="70.0" type="string"/>
      <att name="NODE_SELECTED" value="false" type="string"/>
      <att name="NODE_LABEL_TRANSPARENCY" value="255" type="string"/>
      <att name="NODE_CUSTOMGRAPHICS_POSITION_2" value="C,C,c,0.00,0.00" type="string"/>
      <att name="NODE_CUSTOMGRAPHICS_POSITION_4" value="C,C,c,0.00,0.00" type="string"/>
      <att name="NODE_LABEL_WIDTH" value="100.0" type="string"/>
      <att name="NODE_CUSTOMGRAPHICS_5" value="org.cytoscape.ding.customgraphics.NullCustomGraphics,0,[ Remove Graphics ]," type="string"/>
      <att name="NODE_CUSTOMGRAPHICS_3" value="org.cytoscape.ding.customgraphics.NullCustomGraphics,0,[ Remove Graphics ]," type="string"/>
      <att name="NODE_TRANSPARENCY" value="255" type="string"/>
      <att name="NODE_CUSTOMGRAPHICS_1" value="org.cytoscape.ding.customgraphics.NullCustomGraphics,0,[ Remove Graphics ]," type="string"/>
      <att name="NODE_CUSTOMGRAPHICS_POSITION_9" value="C,C,c,0.00,0.00" type="string"/>
      <att name="NODE_LABEL_COLOR" value="#000000" type="string"/>
      <att name="NODE_LABEL_FONT_SIZE" value="0" type="string"/>
      <att name="NODE_CUSTOMGRAPHICS_7" value="org.cytoscape.ding.customgraphics.NullCustomGraphics,0,[ Remove Graphics ]," type="string"/>
      <att name="NODE_LABEL_FONT_FACE" value="Dialog.plain,plain,0" type="string"/>
      <att name="NODE_CUSTOMGRAPHICS_SIZE_4" value="70.0" type="string"/>
      <att name="NODE_CUSTOMGRAPHICS_2" value="org.cytoscape.ding.customgraphics.NullCustomGraphics,0,[ Remove Graphics ]," type="string"/>
      <att name="NODE_CUSTOMGRAPHICS_SIZE_8" value="70.0" type="string"/>
      <att name="NODE_CUSTOMGRAPHICS_POSITION_8" value="C,C,c,0.00,0.00" type="string"/>
      <att name="NODE_CUSTOMGRAPHICS_POSITION_3" value="C,C,c,0.00,0.00" type="string"/>
      <att name="NODE_NESTED_NETWORK_IMAGE_VISIBLE" value="true" type="string"/>
      <att name="NODE_CUSTOMGRAPHICS_SIZE_3" value="70.0" type="string"/>
      <att name="NODE_CUSTOMGRAPHICS_9" value="org.cytoscape.ding.customgraphics.NullCustomGraphics,0,[ Remove Graphics ]," type="string"/>
      <att name="NODE_VISIBLE" value="true" type="string"/>
      <att name="NODE_BORDER_TRANSPARENCY" value="255" type="string"/>
      <att name="NODE_BORDER_STROKE" value="SOLID" type="string"/>
      <att name="NODE_DEPTH" value="70.0" type="string"/>
      <att name="NODE_LABEL" value="ndg-4" type="string"/>
      <att name="NODE_CUSTOMGRAPHICS_SIZE_2" value="70.0" type="string"/>
      <att name="NODE_CUSTOMGRAPHICS_SIZE_5" value="70.0" type="string"/>
      <att name="NODE_SELECTED_PAINT" value="#ffff00" type="string"/>
      <att name="NODE_CUSTOMGRAPHICS_SIZE_6" value="70.0" type="string"/>
      <att name="NODE_CUSTOMGRAPHICS_POSITION_1" value="C,C,c,0.00,0.00" type="string"/>
      <att name="NODE_CUSTOMGRAPHICS_POSITION_7" value="C,C,c,0.00,0.00" type="string"/>
      <att name="NODE_CUSTOMGRAPHICS_SIZE_7" value="70.0" type="string"/>
      <att name="NODE_CUSTOMGRAPHICS_6" value="org.cytoscape.ding.customgraphics.NullCustomGraphics,0,[ Remove Graphics ]," type="string"/>
      <att name="NODE_CUSTOMGRAPHICS_8" value="org.cytoscape.ding.customgraphics.NullCustomGraphics,0,[ Remove Graphics ]," type="string"/>
      <att name="NODE_CUSTOMGRAPHICS_SIZE_1" value="70.0" type="string"/>
      <att name="NODE_TOOLTIP" value="" type="string"/>
      <att name="NODE_LABEL_POSITION" value="C,C,c,0.00,0.00" type="string"/>
      <att name="z" value="0.0" type="string"/>
    </graphics>
  </node>
  <node id="1599" label="morc-1">
    <att name="shared name" value="morc-1" type="string"/>
    <att name="name" value="morc-1" type="string"/>
    <att name="selected" value="0" type="boolean"/>
    <att name="Betweenness" value="0.0" type="real"/>
    <att name="BottleNeck" value="1.0" type="real"/>
    <att name="Closeness" value="571.76667" type="real"/>
    <att name="Clustering coefficient" value="0.0" type="real"/>
    <att name="Color" value="" type="string"/>
    <att name="DMNC" value="0.0" type="real"/>
    <att name="Degree" value="1.0" type="real"/>
    <att name="EPC" value="18.42" type="real"/>
    <att name="EcCentricity" value="0.11781" type="real"/>
    <att name="MCC" value="1.0" type="real"/>
    <att name="MNC" value="1.0" type="real"/>
    <att name="Radiality" value="8.8708" type="real"/>
    <att name="Stress" value="0.0" type="real"/>
    <att name="canonicalName" value="morc-1" type="string"/>
    <att name="colouring" value="blue" type="string"/>
    <att name="glayConnectedComponent_3" value="1" type="integer"/>
    <att name="SUBNETWORK_NODE_TYPE" value="" type="string"/>
    <att name="node.fillColor" value="" type="string"/>
    <att name="node.fontSize" value="" type="string"/>
    <graphics width="1.0" outline="#333333" h="70.0" w="70.0" y="-3545.682373046875" x="-19951.678200478826" fill="#eeb9a8" z="0.0" type="ELLIPSE">
      <att name="NODE_CUSTOMGRAPHICS_POSITION_6" value="C,C,c,0.00,0.00" type="string"/>
      <att name="NODE_CUSTOMGRAPHICS_POSITION_5" value="C,C,c,0.00,0.00" type="string"/>
      <att name="NODE_CUSTOMGRAPHICS_4" value="org.cytoscape.ding.customgraphics.NullCustomGraphics,0,[ Remove Graphics ]," type="string"/>
      <att name="NODE_CUSTOMGRAPHICS_SIZE_9" value="70.0" type="string"/>
      <att name="NODE_SELECTED" value="false" type="string"/>
      <att name="NODE_LABEL_TRANSPARENCY" value="255" type="string"/>
      <att name="NODE_CUSTOMGRAPHICS_POSITION_2" value="C,C,c,0.00,0.00" type="string"/>
      <att name="NODE_CUSTOMGRAPHICS_POSITION_4" value="C,C,c,0.00,0.00" type="string"/>
      <att name="NODE_LABEL_WIDTH" value="100.0" type="string"/>
      <att name="NODE_CUSTOMGRAPHICS_5" value="org.cytoscape.ding.customgraphics.NullCustomGraphics,0,[ Remove Graphics ]," type="string"/>
      <att name="NODE_CUSTOMGRAPHICS_3" value="org.cytoscape.ding.customgraphics.NullCustomGraphics,0,[ Remove Graphics ]," type="string"/>
      <att name="NODE_TRANSPARENCY" value="255" type="string"/>
      <att name="NODE_CUSTOMGRAPHICS_1" value="org.cytoscape.ding.customgraphics.NullCustomGraphics,0,[ Remove Graphics ]," type="string"/>
      <att name="NODE_CUSTOMGRAPHICS_POSITION_9" value="C,C,c,0.00,0.00" type="string"/>
      <att name="NODE_LABEL_COLOR" value="#000000" type="string"/>
      <att name="NODE_LABEL_FONT_SIZE" value="0" type="string"/>
      <att name="NODE_CUSTOMGRAPHICS_7" value="org.cytoscape.ding.customgraphics.NullCustomGraphics,0,[ Remove Graphics ]," type="string"/>
      <att name="NODE_LABEL_FONT_FACE" value="Dialog.plain,plain,0" type="string"/>
      <att name="NODE_CUSTOMGRAPHICS_SIZE_4" value="70.0" type="string"/>
      <att name="NODE_CUSTOMGRAPHICS_2" value="org.cytoscape.ding.customgraphics.NullCustomGraphics,0,[ Remove Graphics ]," type="string"/>
      <att name="NODE_CUSTOMGRAPHICS_SIZE_8" value="70.0" type="string"/>
      <att name="NODE_CUSTOMGRAPHICS_POSITION_8" value="C,C,c,0.00,0.00" type="string"/>
      <att name="NODE_CUSTOMGRAPHICS_POSITION_3" value="C,C,c,0.00,0.00" type="string"/>
      <att name="NODE_NESTED_NETWORK_IMAGE_VISIBLE" value="true" type="string"/>
      <att name="NODE_CUSTOMGRAPHICS_SIZE_3" value="70.0" type="string"/>
      <att name="NODE_CUSTOMGRAPHICS_9" value="org.cytoscape.ding.customgraphics.NullCustomGraphics,0,[ Remove Graphics ]," type="string"/>
      <att name="NODE_VISIBLE" value="true" type="string"/>
      <att name="NODE_BORDER_TRANSPARENCY" value="255" type="string"/>
      <att name="NODE_BORDER_STROKE" value="SOLID" type="string"/>
      <att name="NODE_DEPTH" value="70.0" type="string"/>
      <att name="NODE_LABEL" value="morc-1" type="string"/>
      <att name="NODE_CUSTOMGRAPHICS_SIZE_2" value="70.0" type="string"/>
      <att name="NODE_CUSTOMGRAPHICS_SIZE_5" value="70.0" type="string"/>
      <att name="NODE_SELECTED_PAINT" value="#ffff00" type="string"/>
      <att name="NODE_CUSTOMGRAPHICS_SIZE_6" value="70.0" type="string"/>
      <att name="NODE_CUSTOMGRAPHICS_POSITION_1" value="C,C,c,0.00,0.00" type="string"/>
      <att name="NODE_CUSTOMGRAPHICS_POSITION_7" value="C,C,c,0.00,0.00" type="string"/>
      <att name="NODE_CUSTOMGRAPHICS_SIZE_7" value="70.0" type="string"/>
      <att name="NODE_CUSTOMGRAPHICS_6" value="org.cytoscape.ding.customgraphics.NullCustomGraphics,0,[ Remove Graphics ]," type="string"/>
      <att name="NODE_CUSTOMGRAPHICS_8" value="org.cytoscape.ding.customgraphics.NullCustomGraphics,0,[ Remove Graphics ]," type="string"/>
      <att name="NODE_CUSTOMGRAPHICS_SIZE_1" value="70.0" type="string"/>
      <att name="NODE_TOOLTIP" value="" type="string"/>
      <att name="NODE_LABEL_POSITION" value="C,C,c,0.00,0.00" type="string"/>
      <att name="z" value="0.0" type="string"/>
    </graphics>
  </node>
  <node id="344" label="mom-5">
    <att name="shared name" value="mom-5" type="string"/>
    <att name="name" value="mom-5" type="string"/>
    <att name="selected" value="0" type="boolean"/>
    <att name="Betweenness" value="7360.33882" type="real"/>
    <att name="BottleNeck" value="9.0" type="real"/>
    <att name="Closeness" value="592.57381" type="real"/>
    <att name="Clustering coefficient" value="0.2" type="real"/>
    <att name="Color" value="" type="string"/>
    <att name="DMNC" value="0.61557" type="real"/>
    <att name="Degree" value="5.0" type="real"/>
    <att name="EPC" value="33.54" type="real"/>
    <att name="EcCentricity" value="0.11781" type="real"/>
    <att name="MCC" value="5.0" type="real"/>
    <att name="MNC" value="2.0" type="real"/>
    <att name="Radiality" value="8.9586" type="real"/>
    <att name="Stress" value="68814.0" type="real"/>
    <att name="canonicalName" value="mom-5" type="string"/>
    <att name="colouring" value="red" type="string"/>
    <att name="glayConnectedComponent_3" value="1" type="integer"/>
    <att name="SUBNETWORK_NODE_TYPE" value="" type="string"/>
    <att name="node.fillColor" value="" type="string"/>
    <att name="node.fontSize" value="" type="string"/>
    <graphics width="1.0" outline="#333333" h="70.0" w="70.0" y="-6984.01708984375" x="-16861.881325478826" fill="#dbd3c6" z="0.0" type="ELLIPSE">
      <att name="NODE_CUSTOMGRAPHICS_POSITION_6" value="C,C,c,0.00,0.00" type="string"/>
      <att name="NODE_CUSTOMGRAPHICS_POSITION_5" value="C,C,c,0.00,0.00" type="string"/>
      <att name="NODE_CUSTOMGRAPHICS_4" value="org.cytoscape.ding.customgraphics.NullCustomGraphics,0,[ Remove Graphics ]," type="string"/>
      <att name="NODE_CUSTOMGRAPHICS_SIZE_9" value="70.0" type="string"/>
      <att name="NODE_SELECTED" value="false" type="string"/>
      <att name="NODE_LABEL_TRANSPARENCY" value="255" type="string"/>
      <att name="NODE_CUSTOMGRAPHICS_POSITION_2" value="C,C,c,0.00,0.00" type="string"/>
      <att name="NODE_CUSTOMGRAPHICS_POSITION_4" value="C,C,c,0.00,0.00" type="string"/>
      <att name="NODE_LABEL_WIDTH" value="100.0" type="string"/>
      <att name="NODE_CUSTOMGRAPHICS_5" value="org.cytoscape.ding.customgraphics.NullCustomGraphics,0,[ Remove Graphics ]," type="string"/>
      <att name="NODE_CUSTOMGRAPHICS_3" value="org.cytoscape.ding.customgraphics.NullCustomGraphics,0,[ Remove Graphics ]," type="string"/>
      <att name="NODE_TRANSPARENCY" value="255" type="string"/>
      <att name="NODE_CUSTOMGRAPHICS_1" value="org.cytoscape.ding.customgraphics.NullCustomGraphics,0,[ Remove Graphics ]," type="string"/>
      <att name="NODE_CUSTOMGRAPHICS_POSITION_9" value="C,C,c,0.00,0.00" type="string"/>
      <att name="NODE_LABEL_COLOR" value="#000000" type="string"/>
      <att name="NODE_LABEL_FONT_SIZE" value="0" type="string"/>
      <att name="NODE_CUSTOMGRAPHICS_7" value="org.cytoscape.ding.customgraphics.NullCustomGraphics,0,[ Remove Graphics ]," type="string"/>
      <att name="NODE_LABEL_FONT_FACE" value="Dialog.plain,plain,0" type="string"/>
      <att name="NODE_CUSTOMGRAPHICS_SIZE_4" value="70.0" type="string"/>
      <att name="NODE_CUSTOMGRAPHICS_2" value="org.cytoscape.ding.customgraphics.NullCustomGraphics,0,[ Remove Graphics ]," type="string"/>
      <att name="NODE_CUSTOMGRAPHICS_SIZE_8" value="70.0" type="string"/>
      <att name="NODE_CUSTOMGRAPHICS_POSITION_8" value="C,C,c,0.00,0.00" type="string"/>
      <att name="NODE_CUSTOMGRAPHICS_POSITION_3" value="C,C,c,0.00,0.00" type="string"/>
      <att name="NODE_NESTED_NETWORK_IMAGE_VISIBLE" value="true" type="string"/>
      <att name="NODE_CUSTOMGRAPHICS_SIZE_3" value="70.0" type="string"/>
      <att name="NODE_CUSTOMGRAPHICS_9" value="org.cytoscape.ding.customgraphics.NullCustomGraphics,0,[ Remove Graphics ]," type="string"/>
      <att name="NODE_VISIBLE" value="true" type="string"/>
      <att name="NODE_BORDER_TRANSPARENCY" value="255" type="string"/>
      <att name="NODE_BORDER_STROKE" value="SOLID" type="string"/>
      <att name="NODE_DEPTH" value="70.0" type="string"/>
      <att name="NODE_LABEL" value="mom-5" type="string"/>
      <att name="NODE_CUSTOMGRAPHICS_SIZE_2" value="70.0" type="string"/>
      <att name="NODE_CUSTOMGRAPHICS_SIZE_5" value="70.0" type="string"/>
      <att name="NODE_SELECTED_PAINT" value="#ffff00" type="string"/>
      <att name="NODE_CUSTOMGRAPHICS_SIZE_6" value="70.0" type="string"/>
      <att name="NODE_CUSTOMGRAPHICS_POSITION_1" value="C,C,c,0.00,0.00" type="string"/>
      <att name="NODE_CUSTOMGRAPHICS_POSITION_7" value="C,C,c,0.00,0.00" type="string"/>
      <att name="NODE_CUSTOMGRAPHICS_SIZE_7" value="70.0" type="string"/>
      <att name="NODE_CUSTOMGRAPHICS_6" value="org.cytoscape.ding.customgraphics.NullCustomGraphics,0,[ Remove Graphics ]," type="string"/>
      <att name="NODE_CUSTOMGRAPHICS_8" value="org.cytoscape.ding.customgraphics.NullCustomGraphics,0,[ Remove Graphics ]," type="string"/>
      <att name="NODE_CUSTOMGRAPHICS_SIZE_1" value="70.0" type="string"/>
      <att name="NODE_TOOLTIP" value="" type="string"/>
      <att name="NODE_LABEL_POSITION" value="C,C,c,0.00,0.00" type="string"/>
      <att name="z" value="0.0" type="string"/>
    </graphics>
  </node>
  <node id="1458" label="mua-3">
    <att name="shared name" value="mua-3" type="string"/>
    <att name="name" value="mua-3" type="string"/>
    <att name="selected" value="0" type="boolean"/>
    <att name="Betweenness" value="152.30634" type="real"/>
    <att name="BottleNeck" value="1.0" type="real"/>
    <att name="Closeness" value="620.46429" type="real"/>
    <att name="Clustering coefficient" value="1.0" type="real"/>
    <att name="Color" value="" type="string"/>
    <att name="DMNC" value="0.64826" type="real"/>
    <att name="Degree" value="5.0" type="real"/>
    <att name="EPC" value="68.087" type="real"/>
    <att name="EcCentricity" value="0.11781" type="real"/>
    <att name="MCC" value="2.0" type="real"/>
    <att name="MNC" value="5.0" type="real"/>
    <att name="Radiality" value="9.07369" type="real"/>
    <att name="Stress" value="22436.0" type="real"/>
    <att name="canonicalName" value="mua-3" type="string"/>
    <att name="colouring" value="blue" type="string"/>
    <att name="glayConnectedComponent_3" value="1" type="integer"/>
    <att name="SUBNETWORK_NODE_TYPE" value="" type="string"/>
    <att name="node.fillColor" value="" type="string"/>
    <att name="node.fontSize" value="" type="string"/>
    <graphics width="1.0" outline="#333333" h="70.0" w="70.0" y="-5561.50830078125" x="-18545.131325478826" fill="#eeb9a8" z="0.0" type="ELLIPSE">
      <att name="NODE_CUSTOMGRAPHICS_POSITION_6" value="C,C,c,0.00,0.00" type="string"/>
      <att name="NODE_CUSTOMGRAPHICS_POSITION_5" value="C,C,c,0.00,0.00" type="string"/>
      <att name="NODE_CUSTOMGRAPHICS_4" value="org.cytoscape.ding.customgraphics.NullCustomGraphics,0,[ Remove Graphics ]," type="string"/>
      <att name="NODE_CUSTOMGRAPHICS_SIZE_9" value="70.0" type="string"/>
      <att name="NODE_SELECTED" value="false" type="string"/>
      <att name="NODE_LABEL_TRANSPARENCY" value="255" type="string"/>
      <att name="NODE_CUSTOMGRAPHICS_POSITION_2" value="C,C,c,0.00,0.00" type="string"/>
      <att name="NODE_CUSTOMGRAPHICS_POSITION_4" value="C,C,c,0.00,0.00" type="string"/>
      <att name="NODE_LABEL_WIDTH" value="100.0" type="string"/>
      <att name="NODE_CUSTOMGRAPHICS_5" value="org.cytoscape.ding.customgraphics.NullCustomGraphics,0,[ Remove Graphics ]," type="string"/>
      <att name="NODE_CUSTOMGRAPHICS_3" value="org.cytoscape.ding.customgraphics.NullCustomGraphics,0,[ Remove Graphics ]," type="string"/>
      <att name="NODE_TRANSPARENCY" value="255" type="string"/>
      <att name="NODE_CUSTOMGRAPHICS_1" value="org.cytoscape.ding.customgraphics.NullCustomGraphics,0,[ Remove Graphics ]," type="string"/>
      <att name="NODE_CUSTOMGRAPHICS_POSITION_9" value="C,C,c,0.00,0.00" type="string"/>
      <att name="NODE_LABEL_COLOR" value="#000000" type="string"/>
      <att name="NODE_LABEL_FONT_SIZE" value="0" type="string"/>
      <att name="NODE_CUSTOMGRAPHICS_7" value="org.cytoscape.ding.customgraphics.NullCustomGraphics,0,[ Remove Graphics ]," type="string"/>
      <att name="NODE_LABEL_FONT_FACE" value="Dialog.plain,plain,0" type="string"/>
      <att name="NODE_CUSTOMGRAPHICS_SIZE_4" value="70.0" type="string"/>
      <att name="NODE_CUSTOMGRAPHICS_2" value="org.cytoscape.ding.customgraphics.NullCustomGraphics,0,[ Remove Graphics ]," type="string"/>
      <att name="NODE_CUSTOMGRAPHICS_SIZE_8" value="70.0" type="string"/>
      <att name="NODE_CUSTOMGRAPHICS_POSITION_8" value="C,C,c,0.00,0.00" type="string"/>
      <att name="NODE_CUSTOMGRAPHICS_POSITION_3" value="C,C,c,0.00,0.00" type="string"/>
      <att name="NODE_NESTED_NETWORK_IMAGE_VISIBLE" value="true" type="string"/>
      <att name="NODE_CUSTOMGRAPHICS_SIZE_3" value="70.0" type="string"/>
      <att name="NODE_CUSTOMGRAPHICS_9" value="org.cytoscape.ding.customgraphics.NullCustomGraphics,0,[ Remove Graphics ]," type="string"/>
      <att name="NODE_VISIBLE" value="true" type="string"/>
      <att name="NODE_BORDER_TRANSPARENCY" value="255" type="string"/>
      <att name="NODE_BORDER_STROKE" value="SOLID" type="string"/>
      <att name="NODE_DEPTH" value="70.0" type="string"/>
      <att name="NODE_LABEL" value="mua-3" type="string"/>
      <att name="NODE_CUSTOMGRAPHICS_SIZE_2" value="70.0" type="string"/>
      <att name="NODE_CUSTOMGRAPHICS_SIZE_5" value="70.0" type="string"/>
      <att name="NODE_SELECTED_PAINT" value="#ffff00" type="string"/>
      <att name="NODE_CUSTOMGRAPHICS_SIZE_6" value="70.0" type="string"/>
      <att name="NODE_CUSTOMGRAPHICS_POSITION_1" value="C,C,c,0.00,0.00" type="string"/>
      <att name="NODE_CUSTOMGRAPHICS_POSITION_7" value="C,C,c,0.00,0.00" type="string"/>
      <att name="NODE_CUSTOMGRAPHICS_SIZE_7" value="70.0" type="string"/>
      <att name="NODE_CUSTOMGRAPHICS_6" value="org.cytoscape.ding.customgraphics.NullCustomGraphics,0,[ Remove Graphics ]," type="string"/>
      <att name="NODE_CUSTOMGRAPHICS_8" value="org.cytoscape.ding.customgraphics.NullCustomGraphics,0,[ Remove Graphics ]," type="string"/>
      <att name="NODE_CUSTOMGRAPHICS_SIZE_1" value="70.0" type="string"/>
      <att name="NODE_TOOLTIP" value="" type="string"/>
      <att name="NODE_LABEL_POSITION" value="C,C,c,0.00,0.00" type="string"/>
      <att name="z" value="0.0" type="string"/>
    </graphics>
  </node>
  <node id="254" label="mpk-1">
    <att name="shared name" value="mpk-1" type="string"/>
    <att name="name" value="mpk-1" type="string"/>
    <att name="selected" value="0" type="boolean"/>
    <att name="Betweenness" value="156384.74006" type="real"/>
    <att name="BottleNeck" value="180.0" type="real"/>
    <att name="Closeness" value="790.62143" type="real"/>
    <att name="Clustering coefficient" value="0.01683" type="real"/>
    <att name="Color" value="red" type="string"/>
    <att name="DMNC" value="0.24241" type="real"/>
    <att name="Degree" value="65.0" type="real"/>
    <att name="EPC" value="109.776" type="real"/>
    <att name="EcCentricity" value="0.13464" type="real"/>
    <att name="MCC" value="143.0" type="real"/>
    <att name="MNC" value="18.0" type="real"/>
    <att name="Radiality" value="9.71706" type="real"/>
    <att name="Stress" value="1356946.0" type="real"/>
    <att name="canonicalName" value="mpk-1" type="string"/>
    <att name="colouring" value="red" type="string"/>
    <att name="glayConnectedComponent_3" value="1" type="integer"/>
    <att name="SUBNETWORK_NODE_TYPE" value="" type="string"/>
    <att name="node.fillColor" value="" type="string"/>
    <att name="node.fontSize" value="" type="string"/>
    <graphics width="1.0" outline="#333333" h="70.0" w="70.0" y="-563.2662353515625" x="-17568.244606728826" fill="#f8c3b2" z="0.0" type="ELLIPSE">
      <att name="NODE_CUSTOMGRAPHICS_POSITION_6" value="C,C,c,0.00,0.00" type="string"/>
      <att name="NODE_CUSTOMGRAPHICS_POSITION_5" value="C,C,c,0.00,0.00" type="string"/>
      <att name="NODE_CUSTOMGRAPHICS_4" value="org.cytoscape.ding.customgraphics.NullCustomGraphics,0,[ Remove Graphics ]," type="string"/>
      <att name="NODE_CUSTOMGRAPHICS_SIZE_9" value="70.0" type="string"/>
      <att name="NODE_SELECTED" value="false" type="string"/>
      <att name="NODE_LABEL_TRANSPARENCY" value="255" type="string"/>
      <att name="NODE_CUSTOMGRAPHICS_POSITION_2" value="C,C,c,0.00,0.00" type="string"/>
      <att name="NODE_CUSTOMGRAPHICS_POSITION_4" value="C,C,c,0.00,0.00" type="string"/>
      <att name="NODE_LABEL_WIDTH" value="100.0" type="string"/>
      <att name="NODE_CUSTOMGRAPHICS_5" value="org.cytoscape.ding.customgraphics.NullCustomGraphics,0,[ Remove Graphics ]," type="string"/>
      <att name="NODE_CUSTOMGRAPHICS_3" value="org.cytoscape.ding.customgraphics.NullCustomGraphics,0,[ Remove Graphics ]," type="string"/>
      <att name="NODE_TRANSPARENCY" value="255" type="string"/>
      <att name="NODE_CUSTOMGRAPHICS_1" value="org.cytoscape.ding.customgraphics.NullCustomGraphics,0,[ Remove Graphics ]," type="string"/>
      <att name="NODE_CUSTOMGRAPHICS_POSITION_9" value="C,C,c,0.00,0.00" type="string"/>
      <att name="NODE_LABEL_COLOR" value="#000000" type="string"/>
      <att name="NODE_LABEL_FONT_SIZE" value="0" type="string"/>
      <att name="NODE_CUSTOMGRAPHICS_7" value="org.cytoscape.ding.customgraphics.NullCustomGraphics,0,[ Remove Graphics ]," type="string"/>
      <att name="NODE_LABEL_FONT_FACE" value="Dialog.plain,plain,0" type="string"/>
      <att name="NODE_CUSTOMGRAPHICS_SIZE_4" value="70.0" type="string"/>
      <att name="NODE_CUSTOMGRAPHICS_2" value="org.cytoscape.ding.customgraphics.NullCustomGraphics,0,[ Remove Graphics ]," type="string"/>
      <att name="NODE_CUSTOMGRAPHICS_SIZE_8" value="70.0" type="string"/>
      <att name="NODE_CUSTOMGRAPHICS_POSITION_8" value="C,C,c,0.00,0.00" type="string"/>
      <att name="NODE_CUSTOMGRAPHICS_POSITION_3" value="C,C,c,0.00,0.00" type="string"/>
      <att name="NODE_NESTED_NETWORK_IMAGE_VISIBLE" value="true" type="string"/>
      <att name="NODE_CUSTOMGRAPHICS_SIZE_3" value="70.0" type="string"/>
      <att name="NODE_CUSTOMGRAPHICS_9" value="org.cytoscape.ding.customgraphics.NullCustomGraphics,0,[ Remove Graphics ]," type="string"/>
      <att name="NODE_VISIBLE" value="true" type="string"/>
      <att name="NODE_BORDER_TRANSPARENCY" value="255" type="string"/>
      <att name="NODE_BORDER_STROKE" value="SOLID" type="string"/>
      <att name="NODE_DEPTH" value="70.0" type="string"/>
      <att name="NODE_LABEL" value="mpk-1" type="string"/>
      <att name="NODE_CUSTOMGRAPHICS_SIZE_2" value="70.0" type="string"/>
      <att name="NODE_CUSTOMGRAPHICS_SIZE_5" value="70.0" type="string"/>
      <att name="NODE_SELECTED_PAINT" value="#ffff00" type="string"/>
      <att name="NODE_CUSTOMGRAPHICS_SIZE_6" value="70.0" type="string"/>
      <att name="NODE_CUSTOMGRAPHICS_POSITION_1" value="C,C,c,0.00,0.00" type="string"/>
      <att name="NODE_CUSTOMGRAPHICS_POSITION_7" value="C,C,c,0.00,0.00" type="string"/>
      <att name="NODE_CUSTOMGRAPHICS_SIZE_7" value="70.0" type="string"/>
      <att name="NODE_CUSTOMGRAPHICS_6" value="org.cytoscape.ding.customgraphics.NullCustomGraphics,0,[ Remove Graphics ]," type="string"/>
      <att name="NODE_CUSTOMGRAPHICS_8" value="org.cytoscape.ding.customgraphics.NullCustomGraphics,0,[ Remove Graphics ]," type="string"/>
      <att name="NODE_CUSTOMGRAPHICS_SIZE_1" value="70.0" type="string"/>
      <att name="NODE_TOOLTIP" value="" type="string"/>
      <att name="NODE_LABEL_POSITION" value="C,C,c,0.00,0.00" type="string"/>
      <att name="z" value="0.0" type="string"/>
    </graphics>
  </node>
  <node id="1754" label="mog-5">
    <att name="shared name" value="mog-5" type="string"/>
    <att name="name" value="mog-5" type="string"/>
    <att name="selected" value="0" type="boolean"/>
    <att name="Betweenness" value="31.5839" type="real"/>
    <att name="BottleNeck" value="1.0" type="real"/>
    <att name="Closeness" value="610.54048" type="real"/>
    <att name="Clustering coefficient" value="1.5" type="real"/>
    <att name="Color" value="" type="string"/>
    <att name="DMNC" value="0.85259" type="real"/>
    <att name="Degree" value="4.0" type="real"/>
    <att name="EPC" value="60.848" type="real"/>
    <att name="EcCentricity" value="0.11781" type="real"/>
    <att name="MCC" value="0.0" type="real"/>
    <att name="MNC" value="4.0" type="real"/>
    <att name="Radiality" value="9.02805" type="real"/>
    <att name="Stress" value="4980.0" type="real"/>
    <att name="canonicalName" value="mog-5" type="string"/>
    <att name="colouring" value="blue" type="string"/>
    <att name="glayConnectedComponent_3" value="1" type="integer"/>
    <att name="SUBNETWORK_NODE_TYPE" value="" type="string"/>
    <att name="node.fillColor" value="" type="string"/>
    <att name="node.fontSize" value="" type="string"/>
    <graphics width="1.0" outline="#333333" h="70.0" w="70.0" y="-3976.40625" x="-19881.541481728826" fill="#eeb9a8" z="0.0" type="ELLIPSE">
      <att name="NODE_CUSTOMGRAPHICS_POSITION_6" value="C,C,c,0.00,0.00" type="string"/>
      <att name="NODE_CUSTOMGRAPHICS_POSITION_5" value="C,C,c,0.00,0.00" type="string"/>
      <att name="NODE_CUSTOMGRAPHICS_4" value="org.cytoscape.ding.customgraphics.NullCustomGraphics,0,[ Remove Graphics ]," type="string"/>
      <att name="NODE_CUSTOMGRAPHICS_SIZE_9" value="70.0" type="string"/>
      <att name="NODE_SELECTED" value="false" type="string"/>
      <att name="NODE_LABEL_TRANSPARENCY" value="255" type="string"/>
      <att name="NODE_CUSTOMGRAPHICS_POSITION_2" value="C,C,c,0.00,0.00" type="string"/>
      <att name="NODE_CUSTOMGRAPHICS_POSITION_4" value="C,C,c,0.00,0.00" type="string"/>
      <att name="NODE_LABEL_WIDTH" value="100.0" type="string"/>
      <att name="NODE_CUSTOMGRAPHICS_5" value="org.cytoscape.ding.customgraphics.NullCustomGraphics,0,[ Remove Graphics ]," type="string"/>
      <att name="NODE_CUSTOMGRAPHICS_3" value="org.cytoscape.ding.customgraphics.NullCustomGraphics,0,[ Remove Graphics ]," type="string"/>
      <att name="NODE_TRANSPARENCY" value="255" type="string"/>
      <att name="NODE_CUSTOMGRAPHICS_1" value="org.cytoscape.ding.customgraphics.NullCustomGraphics,0,[ Remove Graphics ]," type="string"/>
      <att name="NODE_CUSTOMGRAPHICS_POSITION_9" value="C,C,c,0.00,0.00" type="string"/>
      <att name="NODE_LABEL_COLOR" value="#000000" type="string"/>
      <att name="NODE_LABEL_FONT_SIZE" value="0" type="string"/>
      <att name="NODE_CUSTOMGRAPHICS_7" value="org.cytoscape.ding.customgraphics.NullCustomGraphics,0,[ Remove Graphics ]," type="string"/>
      <att name="NODE_LABEL_FONT_FACE" value="Dialog.plain,plain,0" type="string"/>
      <att name="NODE_CUSTOMGRAPHICS_SIZE_4" value="70.0" type="string"/>
      <att name="NODE_CUSTOMGRAPHICS_2" value="org.cytoscape.ding.customgraphics.NullCustomGraphics,0,[ Remove Graphics ]," type="string"/>
      <att name="NODE_CUSTOMGRAPHICS_SIZE_8" value="70.0" type="string"/>
      <att name="NODE_CUSTOMGRAPHICS_POSITION_8" value="C,C,c,0.00,0.00" type="string"/>
      <att name="NODE_CUSTOMGRAPHICS_POSITION_3" value="C,C,c,0.00,0.00" type="string"/>
      <att name="NODE_NESTED_NETWORK_IMAGE_VISIBLE" value="true" type="string"/>
      <att name="NODE_CUSTOMGRAPHICS_SIZE_3" value="70.0" type="string"/>
      <att name="NODE_CUSTOMGRAPHICS_9" value="org.cytoscape.ding.customgraphics.NullCustomGraphics,0,[ Remove Graphics ]," type="string"/>
      <att name="NODE_VISIBLE" value="true" type="string"/>
      <att name="NODE_BORDER_TRANSPARENCY" value="255" type="string"/>
      <att name="NODE_BORDER_STROKE" value="SOLID" type="string"/>
      <att name="NODE_DEPTH" value="70.0" type="string"/>
      <att name="NODE_LABEL" value="mog-5" type="string"/>
      <att name="NODE_CUSTOMGRAPHICS_SIZE_2" value="70.0" type="string"/>
      <att name="NODE_CUSTOMGRAPHICS_SIZE_5" value="70.0" type="string"/>
      <att name="NODE_SELECTED_PAINT" value="#ffff00" type="string"/>
      <att name="NODE_CUSTOMGRAPHICS_SIZE_6" value="70.0" type="string"/>
      <att name="NODE_CUSTOMGRAPHICS_POSITION_1" value="C,C,c,0.00,0.00" type="string"/>
      <att name="NODE_CUSTOMGRAPHICS_POSITION_7" value="C,C,c,0.00,0.00" type="string"/>
      <att name="NODE_CUSTOMGRAPHICS_SIZE_7" value="70.0" type="string"/>
      <att name="NODE_CUSTOMGRAPHICS_6" value="org.cytoscape.ding.customgraphics.NullCustomGraphics,0,[ Remove Graphics ]," type="string"/>
      <att name="NODE_CUSTOMGRAPHICS_8" value="org.cytoscape.ding.customgraphics.NullCustomGraphics,0,[ Remove Graphics ]," type="string"/>
      <att name="NODE_CUSTOMGRAPHICS_SIZE_1" value="70.0" type="string"/>
      <att name="NODE_TOOLTIP" value="" type="string"/>
      <att name="NODE_LABEL_POSITION" value="C,C,c,0.00,0.00" type="string"/>
      <att name="z" value="0.0" type="string"/>
    </graphics>
  </node>
  <node id="1341" label="mog-4">
    <att name="shared name" value="mog-4" type="string"/>
    <att name="name" value="mog-4" type="string"/>
    <att name="selected" value="0" type="boolean"/>
    <att name="Betweenness" value="152.30634" type="real"/>
    <att name="BottleNeck" value="1.0" type="real"/>
    <att name="Closeness" value="620.46429" type="real"/>
    <att name="Clustering coefficient" value="1.0" type="real"/>
    <att name="Color" value="" type="string"/>
    <att name="DMNC" value="0.64826" type="real"/>
    <att name="Degree" value="5.0" type="real"/>
    <att name="EPC" value="69.864" type="real"/>
    <att name="EcCentricity" value="0.11781" type="real"/>
    <att name="MCC" value="2.0" type="real"/>
    <att name="MNC" value="5.0" type="real"/>
    <att name="Radiality" value="9.07369" type="real"/>
    <att name="Stress" value="22436.0" type="real"/>
    <att name="canonicalName" value="mog-4" type="string"/>
    <att name="colouring" value="blue" type="string"/>
    <att name="glayConnectedComponent_3" value="1" type="integer"/>
    <att name="SUBNETWORK_NODE_TYPE" value="" type="string"/>
    <att name="node.fillColor" value="" type="string"/>
    <att name="node.fontSize" value="" type="string"/>
    <graphics width="1.0" outline="#333333" h="70.0" w="70.0" y="-5217.3759765625" x="-20891.582497353826" fill="#eeb9a8" z="0.0" type="ELLIPSE">
      <att name="NODE_CUSTOMGRAPHICS_POSITION_6" value="C,C,c,0.00,0.00" type="string"/>
      <att name="NODE_CUSTOMGRAPHICS_POSITION_5" value="C,C,c,0.00,0.00" type="string"/>
      <att name="NODE_CUSTOMGRAPHICS_4" value="org.cytoscape.ding.customgraphics.NullCustomGraphics,0,[ Remove Graphics ]," type="string"/>
      <att name="NODE_CUSTOMGRAPHICS_SIZE_9" value="70.0" type="string"/>
      <att name="NODE_SELECTED" value="false" type="string"/>
      <att name="NODE_LABEL_TRANSPARENCY" value="255" type="string"/>
      <att name="NODE_CUSTOMGRAPHICS_POSITION_2" value="C,C,c,0.00,0.00" type="string"/>
      <att name="NODE_CUSTOMGRAPHICS_POSITION_4" value="C,C,c,0.00,0.00" type="string"/>
      <att name="NODE_LABEL_WIDTH" value="100.0" type="string"/>
      <att name="NODE_CUSTOMGRAPHICS_5" value="org.cytoscape.ding.customgraphics.NullCustomGraphics,0,[ Remove Graphics ]," type="string"/>
      <att name="NODE_CUSTOMGRAPHICS_3" value="org.cytoscape.ding.customgraphics.NullCustomGraphics,0,[ Remove Graphics ]," type="string"/>
      <att name="NODE_TRANSPARENCY" value="255" type="string"/>
      <att name="NODE_CUSTOMGRAPHICS_1" value="org.cytoscape.ding.customgraphics.NullCustomGraphics,0,[ Remove Graphics ]," type="string"/>
      <att name="NODE_CUSTOMGRAPHICS_POSITION_9" value="C,C,c,0.00,0.00" type="string"/>
      <att name="NODE_LABEL_COLOR" value="#000000" type="string"/>
      <att name="NODE_LABEL_FONT_SIZE" value="0" type="string"/>
      <att name="NODE_CUSTOMGRAPHICS_7" value="org.cytoscape.ding.customgraphics.NullCustomGraphics,0,[ Remove Graphics ]," type="string"/>
      <att name="NODE_LABEL_FONT_FACE" value="Dialog.plain,plain,0" type="string"/>
      <att name="NODE_CUSTOMGRAPHICS_SIZE_4" value="70.0" type="string"/>
      <att name="NODE_CUSTOMGRAPHICS_2" value="org.cytoscape.ding.customgraphics.NullCustomGraphics,0,[ Remove Graphics ]," type="string"/>
      <att name="NODE_CUSTOMGRAPHICS_SIZE_8" value="70.0" type="string"/>
      <att name="NODE_CUSTOMGRAPHICS_POSITION_8" value="C,C,c,0.00,0.00" type="string"/>
      <att name="NODE_CUSTOMGRAPHICS_POSITION_3" value="C,C,c,0.00,0.00" type="string"/>
      <att name="NODE_NESTED_NETWORK_IMAGE_VISIBLE" value="true" type="string"/>
      <att name="NODE_CUSTOMGRAPHICS_SIZE_3" value="70.0" type="string"/>
      <att name="NODE_CUSTOMGRAPHICS_9" value="org.cytoscape.ding.customgraphics.NullCustomGraphics,0,[ Remove Graphics ]," type="string"/>
      <att name="NODE_VISIBLE" value="true" type="string"/>
      <att name="NODE_BORDER_TRANSPARENCY" value="255" type="string"/>
      <att name="NODE_BORDER_STROKE" value="SOLID" type="string"/>
      <att name="NODE_DEPTH" value="70.0" type="string"/>
      <att name="NODE_LABEL" value="mog-4" type="string"/>
      <att name="NODE_CUSTOMGRAPHICS_SIZE_2" value="70.0" type="string"/>
      <att name="NODE_CUSTOMGRAPHICS_SIZE_5" value="70.0" type="string"/>
      <att name="NODE_SELECTED_PAINT" value="#ffff00" type="string"/>
      <att name="NODE_CUSTOMGRAPHICS_SIZE_6" value="70.0" type="string"/>
      <att name="NODE_CUSTOMGRAPHICS_POSITION_1" value="C,C,c,0.00,0.00" type="string"/>
      <att name="NODE_CUSTOMGRAPHICS_POSITION_7" value="C,C,c,0.00,0.00" type="string"/>
      <att name="NODE_CUSTOMGRAPHICS_SIZE_7" value="70.0" type="string"/>
      <att name="NODE_CUSTOMGRAPHICS_6" value="org.cytoscape.ding.customgraphics.NullCustomGraphics,0,[ Remove Graphics ]," type="string"/>
      <att name="NODE_CUSTOMGRAPHICS_8" value="org.cytoscape.ding.customgraphics.NullCustomGraphics,0,[ Remove Graphics ]," type="string"/>
      <att name="NODE_CUSTOMGRAPHICS_SIZE_1" value="70.0" type="string"/>
      <att name="NODE_TOOLTIP" value="" type="string"/>
      <att name="NODE_LABEL_POSITION" value="C,C,c,0.00,0.00" type="string"/>
      <att name="z" value="0.0" type="string"/>
    </graphics>
  </node>
  <node id="109" label="mom-2">
    <att name="shared name" value="mom-2" type="string"/>
    <att name="name" value="mom-2" type="string"/>
    <att name="selected" value="0" type="boolean"/>
    <att name="Betweenness" value="6719.44369" type="real"/>
    <att name="BottleNeck" value="3.0" type="real"/>
    <att name="Closeness" value="724.14762" type="real"/>
    <att name="Clustering coefficient" value="0.28788" type="real"/>
    <att name="Color" value="" type="string"/>
    <att name="DMNC" value="0.3791" type="real"/>
    <att name="Degree" value="12.0" type="real"/>
    <att name="EPC" value="102.477" type="real"/>
    <att name="EcCentricity" value="0.13464" type="real"/>
    <att name="MCC" value="39.0" type="real"/>
    <att name="MNC" value="10.0" type="real"/>
    <att name="Radiality" value="9.45366" type="real"/>
    <att name="Stress" value="212906.0" type="real"/>
    <att name="canonicalName" value="mom-2" type="string"/>
    <att name="colouring" value="red" type="string"/>
    <att name="glayConnectedComponent_3" value="1" type="integer"/>
    <att name="SUBNETWORK_NODE_TYPE" value="" type="string"/>
    <att name="node.fillColor" value="" type="string"/>
    <att name="node.fontSize" value="" type="string"/>
    <graphics width="1.0" outline="#333333" h="70.0" w="70.0" y="-7753.125" x="-15738.670387978826" fill="#dbd3c6" z="0.0" type="ELLIPSE">
      <att name="NODE_CUSTOMGRAPHICS_POSITION_6" value="C,C,c,0.00,0.00" type="string"/>
      <att name="NODE_CUSTOMGRAPHICS_POSITION_5" value="C,C,c,0.00,0.00" type="string"/>
      <att name="NODE_CUSTOMGRAPHICS_4" value="org.cytoscape.ding.customgraphics.NullCustomGraphics,0,[ Remove Graphics ]," type="string"/>
      <att name="NODE_CUSTOMGRAPHICS_SIZE_9" value="70.0" type="string"/>
      <att name="NODE_SELECTED" value="false" type="string"/>
      <att name="NODE_LABEL_TRANSPARENCY" value="255" type="string"/>
      <att name="NODE_CUSTOMGRAPHICS_POSITION_2" value="C,C,c,0.00,0.00" type="string"/>
      <att name="NODE_CUSTOMGRAPHICS_POSITION_4" value="C,C,c,0.00,0.00" type="string"/>
      <att name="NODE_LABEL_WIDTH" value="100.0" type="string"/>
      <att name="NODE_CUSTOMGRAPHICS_5" value="org.cytoscape.ding.customgraphics.NullCustomGraphics,0,[ Remove Graphics ]," type="string"/>
      <att name="NODE_CUSTOMGRAPHICS_3" value="org.cytoscape.ding.customgraphics.NullCustomGraphics,0,[ Remove Graphics ]," type="string"/>
      <att name="NODE_TRANSPARENCY" value="255" type="string"/>
      <att name="NODE_CUSTOMGRAPHICS_1" value="org.cytoscape.ding.customgraphics.NullCustomGraphics,0,[ Remove Graphics ]," type="string"/>
      <att name="NODE_CUSTOMGRAPHICS_POSITION_9" value="C,C,c,0.00,0.00" type="string"/>
      <att name="NODE_LABEL_COLOR" value="#000000" type="string"/>
      <att name="NODE_LABEL_FONT_SIZE" value="0" type="string"/>
      <att name="NODE_CUSTOMGRAPHICS_7" value="org.cytoscape.ding.customgraphics.NullCustomGraphics,0,[ Remove Graphics ]," type="string"/>
      <att name="NODE_LABEL_FONT_FACE" value="Dialog.plain,plain,0" type="string"/>
      <att name="NODE_CUSTOMGRAPHICS_SIZE_4" value="70.0" type="string"/>
      <att name="NODE_CUSTOMGRAPHICS_2" value="org.cytoscape.ding.customgraphics.NullCustomGraphics,0,[ Remove Graphics ]," type="string"/>
      <att name="NODE_CUSTOMGRAPHICS_SIZE_8" value="70.0" type="string"/>
      <att name="NODE_CUSTOMGRAPHICS_POSITION_8" value="C,C,c,0.00,0.00" type="string"/>
      <att name="NODE_CUSTOMGRAPHICS_POSITION_3" value="C,C,c,0.00,0.00" type="string"/>
      <att name="NODE_NESTED_NETWORK_IMAGE_VISIBLE" value="true" type="string"/>
      <att name="NODE_CUSTOMGRAPHICS_SIZE_3" value="70.0" type="string"/>
      <att name="NODE_CUSTOMGRAPHICS_9" value="org.cytoscape.ding.customgraphics.NullCustomGraphics,0,[ Remove Graphics ]," type="string"/>
      <att name="NODE_VISIBLE" value="true" type="string"/>
      <att name="NODE_BORDER_TRANSPARENCY" value="255" type="string"/>
      <att name="NODE_BORDER_STROKE" value="SOLID" type="string"/>
      <att name="NODE_DEPTH" value="70.0" type="string"/>
      <att name="NODE_LABEL" value="mom-2" type="string"/>
      <att name="NODE_CUSTOMGRAPHICS_SIZE_2" value="70.0" type="string"/>
      <att name="NODE_CUSTOMGRAPHICS_SIZE_5" value="70.0" type="string"/>
      <att name="NODE_SELECTED_PAINT" value="#ffff00" type="string"/>
      <att name="NODE_CUSTOMGRAPHICS_SIZE_6" value="70.0" type="string"/>
      <att name="NODE_CUSTOMGRAPHICS_POSITION_1" value="C,C,c,0.00,0.00" type="string"/>
      <att name="NODE_CUSTOMGRAPHICS_POSITION_7" value="C,C,c,0.00,0.00" type="string"/>
      <att name="NODE_CUSTOMGRAPHICS_SIZE_7" value="70.0" type="string"/>
      <att name="NODE_CUSTOMGRAPHICS_6" value="org.cytoscape.ding.customgraphics.NullCustomGraphics,0,[ Remove Graphics ]," type="string"/>
      <att name="NODE_CUSTOMGRAPHICS_8" value="org.cytoscape.ding.customgraphics.NullCustomGraphics,0,[ Remove Graphics ]," type="string"/>
      <att name="NODE_CUSTOMGRAPHICS_SIZE_1" value="70.0" type="string"/>
      <att name="NODE_TOOLTIP" value="" type="string"/>
      <att name="NODE_LABEL_POSITION" value="C,C,c,0.00,0.00" type="string"/>
      <att name="z" value="0.0" type="string"/>
    </graphics>
  </node>
  <node id="1673" label="mom-1">
    <att name="shared name" value="mom-1" type="string"/>
    <att name="name" value="mom-1" type="string"/>
    <att name="selected" value="0" type="boolean"/>
    <att name="Betweenness" value="0.0" type="real"/>
    <att name="BottleNeck" value="1.0" type="real"/>
    <att name="Closeness" value="571.76667" type="real"/>
    <att name="Clustering coefficient" value="0.0" type="real"/>
    <att name="Color" value="" type="string"/>
    <att name="DMNC" value="0.0" type="real"/>
    <att name="Degree" value="1.0" type="real"/>
    <att name="EPC" value="19.605" type="real"/>
    <att name="EcCentricity" value="0.11781" type="real"/>
    <att name="MCC" value="1.0" type="real"/>
    <att name="MNC" value="1.0" type="real"/>
    <att name="Radiality" value="8.8708" type="real"/>
    <att name="Stress" value="0.0" type="real"/>
    <att name="canonicalName" value="mom-1" type="string"/>
    <att name="colouring" value="blue" type="string"/>
    <att name="glayConnectedComponent_3" value="1" type="integer"/>
    <att name="SUBNETWORK_NODE_TYPE" value="" type="string"/>
    <att name="node.fillColor" value="" type="string"/>
    <att name="node.fontSize" value="" type="string"/>
    <graphics width="1.0" outline="#333333" h="70.0" w="70.0" y="-3873.44384765625" x="-21019.392067666326" fill="#eeb9a8" z="0.0" type="ELLIPSE">
      <att name="NODE_CUSTOMGRAPHICS_POSITION_6" value="C,C,c,0.00,0.00" type="string"/>
      <att name="NODE_CUSTOMGRAPHICS_POSITION_5" value="C,C,c,0.00,0.00" type="string"/>
      <att name="NODE_CUSTOMGRAPHICS_4" value="org.cytoscape.ding.customgraphics.NullCustomGraphics,0,[ Remove Graphics ]," type="string"/>
      <att name="NODE_CUSTOMGRAPHICS_SIZE_9" value="70.0" type="string"/>
      <att name="NODE_SELECTED" value="false" type="string"/>
      <att name="NODE_LABEL_TRANSPARENCY" value="255" type="string"/>
      <att name="NODE_CUSTOMGRAPHICS_POSITION_2" value="C,C,c,0.00,0.00" type="string"/>
      <att name="NODE_CUSTOMGRAPHICS_POSITION_4" value="C,C,c,0.00,0.00" type="string"/>
      <att name="NODE_LABEL_WIDTH" value="100.0" type="string"/>
      <att name="NODE_CUSTOMGRAPHICS_5" value="org.cytoscape.ding.customgraphics.NullCustomGraphics,0,[ Remove Graphics ]," type="string"/>
      <att name="NODE_CUSTOMGRAPHICS_3" value="org.cytoscape.ding.customgraphics.NullCustomGraphics,0,[ Remove Graphics ]," type="string"/>
      <att name="NODE_TRANSPARENCY" value="255" type="string"/>
      <att name="NODE_CUSTOMGRAPHICS_1" value="org.cytoscape.ding.customgraphics.NullCustomGraphics,0,[ Remove Graphics ]," type="string"/>
      <att name="NODE_CUSTOMGRAPHICS_POSITION_9" value="C,C,c,0.00,0.00" type="string"/>
      <att name="NODE_LABEL_COLOR" value="#000000" type="string"/>
      <att name="NODE_LABEL_FONT_SIZE" value="0" type="string"/>
      <att name="NODE_CUSTOMGRAPHICS_7" value="org.cytoscape.ding.customgraphics.NullCustomGraphics,0,[ Remove Graphics ]," type="string"/>
      <att name="NODE_LABEL_FONT_FACE" value="Dialog.plain,plain,0" type="string"/>
      <att name="NODE_CUSTOMGRAPHICS_SIZE_4" value="70.0" type="string"/>
      <att name="NODE_CUSTOMGRAPHICS_2" value="org.cytoscape.ding.customgraphics.NullCustomGraphics,0,[ Remove Graphics ]," type="string"/>
      <att name="NODE_CUSTOMGRAPHICS_SIZE_8" value="70.0" type="string"/>
      <att name="NODE_CUSTOMGRAPHICS_POSITION_8" value="C,C,c,0.00,0.00" type="string"/>
      <att name="NODE_CUSTOMGRAPHICS_POSITION_3" value="C,C,c,0.00,0.00" type="string"/>
      <att name="NODE_NESTED_NETWORK_IMAGE_VISIBLE" value="true" type="string"/>
      <att name="NODE_CUSTOMGRAPHICS_SIZE_3" value="70.0" type="string"/>
      <att name="NODE_CUSTOMGRAPHICS_9" value="org.cytoscape.ding.customgraphics.NullCustomGraphics,0,[ Remove Graphics ]," type="string"/>
      <att name="NODE_VISIBLE" value="true" type="string"/>
      <att name="NODE_BORDER_TRANSPARENCY" value="255" type="string"/>
      <att name="NODE_BORDER_STROKE" value="SOLID" type="string"/>
      <att name="NODE_DEPTH" value="70.0" type="string"/>
      <att name="NODE_LABEL" value="mom-1" type="string"/>
      <att name="NODE_CUSTOMGRAPHICS_SIZE_2" value="70.0" type="string"/>
      <att name="NODE_CUSTOMGRAPHICS_SIZE_5" value="70.0" type="string"/>
      <att name="NODE_SELECTED_PAINT" value="#ffff00" type="string"/>
      <att name="NODE_CUSTOMGRAPHICS_SIZE_6" value="70.0" type="string"/>
      <att name="NODE_CUSTOMGRAPHICS_POSITION_1" value="C,C,c,0.00,0.00" type="string"/>
      <att name="NODE_CUSTOMGRAPHICS_POSITION_7" value="C,C,c,0.00,0.00" type="string"/>
      <att name="NODE_CUSTOMGRAPHICS_SIZE_7" value="70.0" type="string"/>
      <att name="NODE_CUSTOMGRAPHICS_6" value="org.cytoscape.ding.customgraphics.NullCustomGraphics,0,[ Remove Graphics ]," type="string"/>
      <att name="NODE_CUSTOMGRAPHICS_8" value="org.cytoscape.ding.customgraphics.NullCustomGraphics,0,[ Remove Graphics ]," type="string"/>
      <att name="NODE_CUSTOMGRAPHICS_SIZE_1" value="70.0" type="string"/>
      <att name="NODE_TOOLTIP" value="" type="string"/>
      <att name="NODE_LABEL_POSITION" value="C,C,c,0.00,0.00" type="string"/>
      <att name="z" value="0.0" type="string"/>
    </graphics>
  </node>
  <node id="238" label="mes-1">
    <att name="shared name" value="mes-1" type="string"/>
    <att name="name" value="mes-1" type="string"/>
    <att name="selected" value="0" type="boolean"/>
    <att name="Betweenness" value="2711.2909" type="real"/>
    <att name="BottleNeck" value="2.0" type="real"/>
    <att name="Closeness" value="607.26429" type="real"/>
    <att name="Clustering coefficient" value="0.3" type="real"/>
    <att name="Color" value="green" type="string"/>
    <att name="DMNC" value="0.46346" type="real"/>
    <att name="Degree" value="5.0" type="real"/>
    <att name="EPC" value="49.691" type="real"/>
    <att name="EcCentricity" value="0.11781" type="real"/>
    <att name="MCC" value="4.0" type="real"/>
    <att name="MNC" value="3.0" type="real"/>
    <att name="Radiality" value="9.035" type="real"/>
    <att name="Stress" value="65928.0" type="real"/>
    <att name="canonicalName" value="mes-1" type="string"/>
    <att name="colouring" value="red" type="string"/>
    <att name="glayConnectedComponent_3" value="1" type="integer"/>
    <att name="SUBNETWORK_NODE_TYPE" value="" type="string"/>
    <att name="node.fillColor" value="" type="string"/>
    <att name="node.fontSize" value="" type="string"/>
    <graphics width="1.0" outline="#333333" h="70.0" w="70.0" y="551.626953125" x="-18134.254372353826" fill="#f8c3b2" z="0.0" type="ELLIPSE">
      <att name="NODE_CUSTOMGRAPHICS_POSITION_6" value="C,C,c,0.00,0.00" type="string"/>
      <att name="NODE_CUSTOMGRAPHICS_POSITION_5" value="C,C,c,0.00,0.00" type="string"/>
      <att name="NODE_CUSTOMGRAPHICS_4" value="org.cytoscape.ding.customgraphics.NullCustomGraphics,0,[ Remove Graphics ]," type="string"/>
      <att name="NODE_CUSTOMGRAPHICS_SIZE_9" value="70.0" type="string"/>
      <att name="NODE_SELECTED" value="false" type="string"/>
      <att name="NODE_LABEL_TRANSPARENCY" value="255" type="string"/>
      <att name="NODE_CUSTOMGRAPHICS_POSITION_2" value="C,C,c,0.00,0.00" type="string"/>
      <att name="NODE_CUSTOMGRAPHICS_POSITION_4" value="C,C,c,0.00,0.00" type="string"/>
      <att name="NODE_LABEL_WIDTH" value="100.0" type="string"/>
      <att name="NODE_CUSTOMGRAPHICS_5" value="org.cytoscape.ding.customgraphics.NullCustomGraphics,0,[ Remove Graphics ]," type="string"/>
      <att name="NODE_CUSTOMGRAPHICS_3" value="org.cytoscape.ding.customgraphics.NullCustomGraphics,0,[ Remove Graphics ]," type="string"/>
      <att name="NODE_TRANSPARENCY" value="255" type="string"/>
      <att name="NODE_CUSTOMGRAPHICS_1" value="org.cytoscape.ding.customgraphics.NullCustomGraphics,0,[ Remove Graphics ]," type="string"/>
      <att name="NODE_CUSTOMGRAPHICS_POSITION_9" value="C,C,c,0.00,0.00" type="string"/>
      <att name="NODE_LABEL_COLOR" value="#000000" type="string"/>
      <att name="NODE_LABEL_FONT_SIZE" value="0" type="string"/>
      <att name="NODE_CUSTOMGRAPHICS_7" value="org.cytoscape.ding.customgraphics.NullCustomGraphics,0,[ Remove Graphics ]," type="string"/>
      <att name="NODE_LABEL_FONT_FACE" value="Dialog.plain,plain,0" type="string"/>
      <att name="NODE_CUSTOMGRAPHICS_SIZE_4" value="70.0" type="string"/>
      <att name="NODE_CUSTOMGRAPHICS_2" value="org.cytoscape.ding.customgraphics.NullCustomGraphics,0,[ Remove Graphics ]," type="string"/>
      <att name="NODE_CUSTOMGRAPHICS_SIZE_8" value="70.0" type="string"/>
      <att name="NODE_CUSTOMGRAPHICS_POSITION_8" value="C,C,c,0.00,0.00" type="string"/>
      <att name="NODE_CUSTOMGRAPHICS_POSITION_3" value="C,C,c,0.00,0.00" type="string"/>
      <att name="NODE_NESTED_NETWORK_IMAGE_VISIBLE" value="true" type="string"/>
      <att name="NODE_CUSTOMGRAPHICS_SIZE_3" value="70.0" type="string"/>
      <att name="NODE_CUSTOMGRAPHICS_9" value="org.cytoscape.ding.customgraphics.NullCustomGraphics,0,[ Remove Graphics ]," type="string"/>
      <att name="NODE_VISIBLE" value="true" type="string"/>
      <att name="NODE_BORDER_TRANSPARENCY" value="255" type="string"/>
      <att name="NODE_BORDER_STROKE" value="SOLID" type="string"/>
      <att name="NODE_DEPTH" value="70.0" type="string"/>
      <att name="NODE_LABEL" value="mes-1" type="string"/>
      <att name="NODE_CUSTOMGRAPHICS_SIZE_2" value="70.0" type="string"/>
      <att name="NODE_CUSTOMGRAPHICS_SIZE_5" value="70.0" type="string"/>
      <att name="NODE_SELECTED_PAINT" value="#ffff00" type="string"/>
      <att name="NODE_CUSTOMGRAPHICS_SIZE_6" value="70.0" type="string"/>
      <att name="NODE_CUSTOMGRAPHICS_POSITION_1" value="C,C,c,0.00,0.00" type="string"/>
      <att name="NODE_CUSTOMGRAPHICS_POSITION_7" value="C,C,c,0.00,0.00" type="string"/>
      <att name="NODE_CUSTOMGRAPHICS_SIZE_7" value="70.0" type="string"/>
      <att name="NODE_CUSTOMGRAPHICS_6" value="org.cytoscape.ding.customgraphics.NullCustomGraphics,0,[ Remove Graphics ]," type="string"/>
      <att name="NODE_CUSTOMGRAPHICS_8" value="org.cytoscape.ding.customgraphics.NullCustomGraphics,0,[ Remove Graphics ]," type="string"/>
      <att name="NODE_CUSTOMGRAPHICS_SIZE_1" value="70.0" type="string"/>
      <att name="NODE_TOOLTIP" value="" type="string"/>
      <att name="NODE_LABEL_POSITION" value="C,C,c,0.00,0.00" type="string"/>
      <att name="z" value="0.0" type="string"/>
    </graphics>
  </node>
  <node id="521" label="mel-11">
    <att name="shared name" value="mel-11" type="string"/>
    <att name="name" value="mel-11" type="string"/>
    <att name="selected" value="0" type="boolean"/>
    <att name="Betweenness" value="1460.01893" type="real"/>
    <att name="BottleNeck" value="1.0" type="real"/>
    <att name="Closeness" value="641.44048" type="real"/>
    <att name="Clustering coefficient" value="0.66667" type="real"/>
    <att name="Color" value="" type="string"/>
    <att name="DMNC" value="0.51223" type="real"/>
    <att name="Degree" value="7.0" type="real"/>
    <att name="EPC" value="88.226" type="real"/>
    <att name="EcCentricity" value="0.11781" type="real"/>
    <att name="MCC" value="14.0" type="real"/>
    <att name="MNC" value="7.0" type="real"/>
    <att name="Radiality" value="9.17885" type="real"/>
    <att name="Stress" value="51864.0" type="real"/>
    <att name="canonicalName" value="mel-11" type="string"/>
    <att name="colouring" value="red" type="string"/>
    <att name="glayConnectedComponent_3" value="1" type="integer"/>
    <att name="SUBNETWORK_NODE_TYPE" value="" type="string"/>
    <att name="node.fillColor" value="" type="string"/>
    <att name="node.fontSize" value="" type="string"/>
    <graphics width="1.0" outline="#333333" h="70.0" w="70.0" y="-7626.349609375" x="-15778.125466103826" fill="#dbd3c6" z="0.0" type="ELLIPSE">
      <att name="NODE_CUSTOMGRAPHICS_POSITION_6" value="C,C,c,0.00,0.00" type="string"/>
      <att name="NODE_CUSTOMGRAPHICS_POSITION_5" value="C,C,c,0.00,0.00" type="string"/>
      <att name="NODE_CUSTOMGRAPHICS_4" value="org.cytoscape.ding.customgraphics.NullCustomGraphics,0,[ Remove Graphics ]," type="string"/>
      <att name="NODE_CUSTOMGRAPHICS_SIZE_9" value="70.0" type="string"/>
      <att name="NODE_SELECTED" value="false" type="string"/>
      <att name="NODE_LABEL_TRANSPARENCY" value="255" type="string"/>
      <att name="NODE_CUSTOMGRAPHICS_POSITION_2" value="C,C,c,0.00,0.00" type="string"/>
      <att name="NODE_CUSTOMGRAPHICS_POSITION_4" value="C,C,c,0.00,0.00" type="string"/>
      <att name="NODE_LABEL_WIDTH" value="100.0" type="string"/>
      <att name="NODE_CUSTOMGRAPHICS_5" value="org.cytoscape.ding.customgraphics.NullCustomGraphics,0,[ Remove Graphics ]," type="string"/>
      <att name="NODE_CUSTOMGRAPHICS_3" value="org.cytoscape.ding.customgraphics.NullCustomGraphics,0,[ Remove Graphics ]," type="string"/>
      <att name="NODE_TRANSPARENCY" value="255" type="string"/>
      <att name="NODE_CUSTOMGRAPHICS_1" value="org.cytoscape.ding.customgraphics.NullCustomGraphics,0,[ Remove Graphics ]," type="string"/>
      <att name="NODE_CUSTOMGRAPHICS_POSITION_9" value="C,C,c,0.00,0.00" type="string"/>
      <att name="NODE_LABEL_COLOR" value="#000000" type="string"/>
      <att name="NODE_LABEL_FONT_SIZE" value="0" type="string"/>
      <att name="NODE_CUSTOMGRAPHICS_7" value="org.cytoscape.ding.customgraphics.NullCustomGraphics,0,[ Remove Graphics ]," type="string"/>
      <att name="NODE_LABEL_FONT_FACE" value="Dialog.plain,plain,0" type="string"/>
      <att name="NODE_CUSTOMGRAPHICS_SIZE_4" value="70.0" type="string"/>
      <att name="NODE_CUSTOMGRAPHICS_2" value="org.cytoscape.ding.customgraphics.NullCustomGraphics,0,[ Remove Graphics ]," type="string"/>
      <att name="NODE_CUSTOMGRAPHICS_SIZE_8" value="70.0" type="string"/>
      <att name="NODE_CUSTOMGRAPHICS_POSITION_8" value="C,C,c,0.00,0.00" type="string"/>
      <att name="NODE_CUSTOMGRAPHICS_POSITION_3" value="C,C,c,0.00,0.00" type="string"/>
      <att name="NODE_NESTED_NETWORK_IMAGE_VISIBLE" value="true" type="string"/>
      <att name="NODE_CUSTOMGRAPHICS_SIZE_3" value="70.0" type="string"/>
      <att name="NODE_CUSTOMGRAPHICS_9" value="org.cytoscape.ding.customgraphics.NullCustomGraphics,0,[ Remove Graphics ]," type="string"/>
      <att name="NODE_VISIBLE" value="true" type="string"/>
      <att name="NODE_BORDER_TRANSPARENCY" value="255" type="string"/>
      <att name="NODE_BORDER_STROKE" value="SOLID" type="string"/>
      <att name="NODE_DEPTH" value="70.0" type="string"/>
      <att name="NODE_LABEL" value="mel-11" type="string"/>
      <att name="NODE_CUSTOMGRAPHICS_SIZE_2" value="70.0" type="string"/>
      <att name="NODE_CUSTOMGRAPHICS_SIZE_5" value="70.0" type="string"/>
      <att name="NODE_SELECTED_PAINT" value="#ffff00" type="string"/>
      <att name="NODE_CUSTOMGRAPHICS_SIZE_6" value="70.0" type="string"/>
      <att name="NODE_CUSTOMGRAPHICS_POSITION_1" value="C,C,c,0.00,0.00" type="string"/>
      <att name="NODE_CUSTOMGRAPHICS_POSITION_7" value="C,C,c,0.00,0.00" type="string"/>
      <att name="NODE_CUSTOMGRAPHICS_SIZE_7" value="70.0" type="string"/>
      <att name="NODE_CUSTOMGRAPHICS_6" value="org.cytoscape.ding.customgraphics.NullCustomGraphics,0,[ Remove Graphics ]," type="string"/>
      <att name="NODE_CUSTOMGRAPHICS_8" value="org.cytoscape.ding.customgraphics.NullCustomGraphics,0,[ Remove Graphics ]," type="string"/>
      <att name="NODE_CUSTOMGRAPHICS_SIZE_1" value="70.0" type="string"/>
      <att name="NODE_TOOLTIP" value="" type="string"/>
      <att name="NODE_LABEL_POSITION" value="C,C,c,0.00,0.00" type="string"/>
      <att name="z" value="0.0" type="string"/>
    </graphics>
  </node>
  <node id="315" label="mml-1">
    <att name="shared name" value="mml-1" type="string"/>
    <att name="name" value="mml-1" type="string"/>
    <att name="selected" value="0" type="boolean"/>
    <att name="Betweenness" value="0.0" type="real"/>
    <att name="BottleNeck" value="1.0" type="real"/>
    <att name="Closeness" value="688.13333" type="real"/>
    <att name="Clustering coefficient" value="1.0" type="real"/>
    <att name="Color" value="" type="string"/>
    <att name="DMNC" value="0.46346" type="real"/>
    <att name="Degree" value="3.0" type="real"/>
    <att name="EPC" value="50.012" type="real"/>
    <att name="EcCentricity" value="0.13464" type="real"/>
    <att name="MCC" value="6.0" type="real"/>
    <att name="MNC" value="3.0" type="real"/>
    <att name="Radiality" value="9.31377" type="real"/>
    <att name="Stress" value="0.0" type="real"/>
    <att name="canonicalName" value="mml-1" type="string"/>
    <att name="colouring" value="red" type="string"/>
    <att name="glayConnectedComponent_3" value="1" type="integer"/>
    <att name="SUBNETWORK_NODE_TYPE" value="" type="string"/>
    <att name="node.fillColor" value="" type="string"/>
    <att name="node.fontSize" value="" type="string"/>
    <graphics width="1.0" outline="#333333" h="70.0" w="70.0" y="-7753.125" x="-15738.670387978826" fill="#dbd3c6" z="0.0" type="ELLIPSE">
      <att name="NODE_CUSTOMGRAPHICS_POSITION_6" value="C,C,c,0.00,0.00" type="string"/>
      <att name="NODE_CUSTOMGRAPHICS_POSITION_5" value="C,C,c,0.00,0.00" type="string"/>
      <att name="NODE_CUSTOMGRAPHICS_4" value="org.cytoscape.ding.customgraphics.NullCustomGraphics,0,[ Remove Graphics ]," type="string"/>
      <att name="NODE_CUSTOMGRAPHICS_SIZE_9" value="70.0" type="string"/>
      <att name="NODE_SELECTED" value="false" type="string"/>
      <att name="NODE_LABEL_TRANSPARENCY" value="255" type="string"/>
      <att name="NODE_CUSTOMGRAPHICS_POSITION_2" value="C,C,c,0.00,0.00" type="string"/>
      <att name="NODE_CUSTOMGRAPHICS_POSITION_4" value="C,C,c,0.00,0.00" type="string"/>
      <att name="NODE_LABEL_WIDTH" value="100.0" type="string"/>
      <att name="NODE_CUSTOMGRAPHICS_5" value="org.cytoscape.ding.customgraphics.NullCustomGraphics,0,[ Remove Graphics ]," type="string"/>
      <att name="NODE_CUSTOMGRAPHICS_3" value="org.cytoscape.ding.customgraphics.NullCustomGraphics,0,[ Remove Graphics ]," type="string"/>
      <att name="NODE_TRANSPARENCY" value="255" type="string"/>
      <att name="NODE_CUSTOMGRAPHICS_1" value="org.cytoscape.ding.customgraphics.NullCustomGraphics,0,[ Remove Graphics ]," type="string"/>
      <att name="NODE_CUSTOMGRAPHICS_POSITION_9" value="C,C,c,0.00,0.00" type="string"/>
      <att name="NODE_LABEL_COLOR" value="#000000" type="string"/>
      <att name="NODE_LABEL_FONT_SIZE" value="0" type="string"/>
      <att name="NODE_CUSTOMGRAPHICS_7" value="org.cytoscape.ding.customgraphics.NullCustomGraphics,0,[ Remove Graphics ]," type="string"/>
      <att name="NODE_LABEL_FONT_FACE" value="Dialog.plain,plain,0" type="string"/>
      <att name="NODE_CUSTOMGRAPHICS_SIZE_4" value="70.0" type="string"/>
      <att name="NODE_CUSTOMGRAPHICS_2" value="org.cytoscape.ding.customgraphics.NullCustomGraphics,0,[ Remove Graphics ]," type="string"/>
      <att name="NODE_CUSTOMGRAPHICS_SIZE_8" value="70.0" type="string"/>
      <att name="NODE_CUSTOMGRAPHICS_POSITION_8" value="C,C,c,0.00,0.00" type="string"/>
      <att name="NODE_CUSTOMGRAPHICS_POSITION_3" value="C,C,c,0.00,0.00" type="string"/>
      <att name="NODE_NESTED_NETWORK_IMAGE_VISIBLE" value="true" type="string"/>
      <att name="NODE_CUSTOMGRAPHICS_SIZE_3" value="70.0" type="string"/>
      <att name="NODE_CUSTOMGRAPHICS_9" value="org.cytoscape.ding.customgraphics.NullCustomGraphics,0,[ Remove Graphics ]," type="string"/>
      <att name="NODE_VISIBLE" value="true" type="string"/>
      <att name="NODE_BORDER_TRANSPARENCY" value="255" type="string"/>
      <att name="NODE_BORDER_STROKE" value="SOLID" type="string"/>
      <att name="NODE_DEPTH" value="70.0" type="string"/>
      <att name="NODE_LABEL" value="mml-1" type="string"/>
      <att name="NODE_CUSTOMGRAPHICS_SIZE_2" value="70.0" type="string"/>
      <att name="NODE_CUSTOMGRAPHICS_SIZE_5" value="70.0" type="string"/>
      <att name="NODE_SELECTED_PAINT" value="#ffff00" type="string"/>
      <att name="NODE_CUSTOMGRAPHICS_SIZE_6" value="70.0" type="string"/>
      <att name="NODE_CUSTOMGRAPHICS_POSITION_1" value="C,C,c,0.00,0.00" type="string"/>
      <att name="NODE_CUSTOMGRAPHICS_POSITION_7" value="C,C,c,0.00,0.00" type="string"/>
      <att name="NODE_CUSTOMGRAPHICS_SIZE_7" value="70.0" type="string"/>
      <att name="NODE_CUSTOMGRAPHICS_6" value="org.cytoscape.ding.customgraphics.NullCustomGraphics,0,[ Remove Graphics ]," type="string"/>
      <att name="NODE_CUSTOMGRAPHICS_8" value="org.cytoscape.ding.customgraphics.NullCustomGraphics,0,[ Remove Graphics ]," type="string"/>
      <att name="NODE_CUSTOMGRAPHICS_SIZE_1" value="70.0" type="string"/>
      <att name="NODE_TOOLTIP" value="" type="string"/>
      <att name="NODE_LABEL_POSITION" value="C,C,c,0.00,0.00" type="string"/>
      <att name="z" value="0.0" type="string"/>
    </graphics>
  </node>
  <node id="1823" label="mex-5">
    <att name="shared name" value="mex-5" type="string"/>
    <att name="name" value="mex-5" type="string"/>
    <att name="selected" value="0" type="boolean"/>
    <att name="Betweenness" value="77.05272" type="real"/>
    <att name="BottleNeck" value="1.0" type="real"/>
    <att name="Closeness" value="610.46429" type="real"/>
    <att name="Clustering coefficient" value="1.16667" type="real"/>
    <att name="Color" value="" type="string"/>
    <att name="DMNC" value="0.66313" type="real"/>
    <att name="Degree" value="4.0" type="real"/>
    <att name="EPC" value="59.553" type="real"/>
    <att name="EcCentricity" value="0.11781" type="real"/>
    <att name="MCC" value="2.0" type="real"/>
    <att name="MNC" value="4.0" type="real"/>
    <att name="Radiality" value="9.04293" type="real"/>
    <att name="Stress" value="11134.0" type="real"/>
    <att name="canonicalName" value="mex-5" type="string"/>
    <att name="colouring" value="blue" type="string"/>
    <att name="glayConnectedComponent_3" value="1" type="integer"/>
    <att name="SUBNETWORK_NODE_TYPE" value="" type="string"/>
    <att name="node.fillColor" value="" type="string"/>
    <att name="node.fontSize" value="" type="string"/>
    <graphics width="1.0" outline="#333333" h="70.0" w="70.0" y="-4033.1201171875" x="-20885.410622353826" fill="#eeb9a8" z="0.0" type="ELLIPSE">
      <att name="NODE_CUSTOMGRAPHICS_POSITION_6" value="C,C,c,0.00,0.00" type="string"/>
      <att name="NODE_CUSTOMGRAPHICS_POSITION_5" value="C,C,c,0.00,0.00" type="string"/>
      <att name="NODE_CUSTOMGRAPHICS_4" value="org.cytoscape.ding.customgraphics.NullCustomGraphics,0,[ Remove Graphics ]," type="string"/>
      <att name="NODE_CUSTOMGRAPHICS_SIZE_9" value="70.0" type="string"/>
      <att name="NODE_SELECTED" value="false" type="string"/>
      <att name="NODE_LABEL_TRANSPARENCY" value="255" type="string"/>
      <att name="NODE_CUSTOMGRAPHICS_POSITION_2" value="C,C,c,0.00,0.00" type="string"/>
      <att name="NODE_CUSTOMGRAPHICS_POSITION_4" value="C,C,c,0.00,0.00" type="string"/>
      <att name="NODE_LABEL_WIDTH" value="100.0" type="string"/>
      <att name="NODE_CUSTOMGRAPHICS_5" value="org.cytoscape.ding.customgraphics.NullCustomGraphics,0,[ Remove Graphics ]," type="string"/>
      <att name="NODE_CUSTOMGRAPHICS_3" value="org.cytoscape.ding.customgraphics.NullCustomGraphics,0,[ Remove Graphics ]," type="string"/>
      <att name="NODE_TRANSPARENCY" value="255" type="string"/>
      <att name="NODE_CUSTOMGRAPHICS_1" value="org.cytoscape.ding.customgraphics.NullCustomGraphics,0,[ Remove Graphics ]," type="string"/>
      <att name="NODE_CUSTOMGRAPHICS_POSITION_9" value="C,C,c,0.00,0.00" type="string"/>
      <att name="NODE_LABEL_COLOR" value="#000000" type="string"/>
      <att name="NODE_LABEL_FONT_SIZE" value="0" type="string"/>
      <att name="NODE_CUSTOMGRAPHICS_7" value="org.cytoscape.ding.customgraphics.NullCustomGraphics,0,[ Remove Graphics ]," type="string"/>
      <att name="NODE_LABEL_FONT_FACE" value="Dialog.plain,plain,0" type="string"/>
      <att name="NODE_CUSTOMGRAPHICS_SIZE_4" value="70.0" type="string"/>
      <att name="NODE_CUSTOMGRAPHICS_2" value="org.cytoscape.ding.customgraphics.NullCustomGraphics,0,[ Remove Graphics ]," type="string"/>
      <att name="NODE_CUSTOMGRAPHICS_SIZE_8" value="70.0" type="string"/>
      <att name="NODE_CUSTOMGRAPHICS_POSITION_8" value="C,C,c,0.00,0.00" type="string"/>
      <att name="NODE_CUSTOMGRAPHICS_POSITION_3" value="C,C,c,0.00,0.00" type="string"/>
      <att name="NODE_NESTED_NETWORK_IMAGE_VISIBLE" value="true" type="string"/>
      <att name="NODE_CUSTOMGRAPHICS_SIZE_3" value="70.0" type="string"/>
      <att name="NODE_CUSTOMGRAPHICS_9" value="org.cytoscape.ding.customgraphics.NullCustomGraphics,0,[ Remove Graphics ]," type="string"/>
      <att name="NODE_VISIBLE" value="true" type="string"/>
      <att name="NODE_BORDER_TRANSPARENCY" value="255" type="string"/>
      <att name="NODE_BORDER_STROKE" value="SOLID" type="string"/>
      <att name="NODE_DEPTH" value="70.0" type="string"/>
      <att name="NODE_LABEL" value="mex-5" type="string"/>
      <att name="NODE_CUSTOMGRAPHICS_SIZE_2" value="70.0" type="string"/>
      <att name="NODE_CUSTOMGRAPHICS_SIZE_5" value="70.0" type="string"/>
      <att name="NODE_SELECTED_PAINT" value="#ffff00" type="string"/>
      <att name="NODE_CUSTOMGRAPHICS_SIZE_6" value="70.0" type="string"/>
      <att name="NODE_CUSTOMGRAPHICS_POSITION_1" value="C,C,c,0.00,0.00" type="string"/>
      <att name="NODE_CUSTOMGRAPHICS_POSITION_7" value="C,C,c,0.00,0.00" type="string"/>
      <att name="NODE_CUSTOMGRAPHICS_SIZE_7" value="70.0" type="string"/>
      <att name="NODE_CUSTOMGRAPHICS_6" value="org.cytoscape.ding.customgraphics.NullCustomGraphics,0,[ Remove Graphics ]," type="string"/>
      <att name="NODE_CUSTOMGRAPHICS_8" value="org.cytoscape.ding.customgraphics.NullCustomGraphics,0,[ Remove Graphics ]," type="string"/>
      <att name="NODE_CUSTOMGRAPHICS_SIZE_1" value="70.0" type="string"/>
      <att name="NODE_TOOLTIP" value="" type="string"/>
      <att name="NODE_LABEL_POSITION" value="C,C,c,0.00,0.00" type="string"/>
      <att name="z" value="0.0" type="string"/>
    </graphics>
  </node>
  <node id="274" label="plc-1">
    <att name="shared name" value="plc-1" type="string"/>
    <att name="name" value="plc-1" type="string"/>
    <att name="selected" value="0" type="boolean"/>
    <att name="Betweenness" value="198.53026" type="real"/>
    <att name="BottleNeck" value="1.0" type="real"/>
    <att name="Closeness" value="618.51429" type="real"/>
    <att name="Clustering coefficient" value="0.69444" type="real"/>
    <att name="Color" value="blue" type="string"/>
    <att name="DMNC" value="0.59666" type="real"/>
    <att name="Degree" value="9.0" type="real"/>
    <att name="EPC" value="94.424" type="real"/>
    <att name="EcCentricity" value="0.11781" type="real"/>
    <att name="MCC" value="2.0" type="real"/>
    <att name="MNC" value="9.0" type="real"/>
    <att name="Radiality" value="9.06724" type="real"/>
    <att name="Stress" value="18720.0" type="real"/>
    <att name="canonicalName" value="plc-1" type="string"/>
    <att name="colouring" value="red" type="string"/>
    <att name="glayConnectedComponent_3" value="1" type="integer"/>
    <att name="SUBNETWORK_NODE_TYPE" value="" type="string"/>
    <att name="node.fillColor" value="" type="string"/>
    <att name="node.fontSize" value="" type="string"/>
    <graphics width="1.0" outline="#333333" h="70.0" w="70.0" y="-53.77290344238281" x="-13469.374001260076" fill="#b3d9d0" z="0.0" type="ELLIPSE">
      <att name="NODE_CUSTOMGRAPHICS_POSITION_6" value="C,C,c,0.00,0.00" type="string"/>
      <att name="NODE_CUSTOMGRAPHICS_POSITION_5" value="C,C,c,0.00,0.00" type="string"/>
      <att name="NODE_CUSTOMGRAPHICS_4" value="org.cytoscape.ding.customgraphics.NullCustomGraphics,0,[ Remove Graphics ]," type="string"/>
      <att name="NODE_CUSTOMGRAPHICS_SIZE_9" value="70.0" type="string"/>
      <att name="NODE_SELECTED" value="false" type="string"/>
      <att name="NODE_LABEL_TRANSPARENCY" value="255" type="string"/>
      <att name="NODE_CUSTOMGRAPHICS_POSITION_2" value="C,C,c,0.00,0.00" type="string"/>
      <att name="NODE_CUSTOMGRAPHICS_POSITION_4" value="C,C,c,0.00,0.00" type="string"/>
      <att name="NODE_LABEL_WIDTH" value="100.0" type="string"/>
      <att name="NODE_CUSTOMGRAPHICS_5" value="org.cytoscape.ding.customgraphics.NullCustomGraphics,0,[ Remove Graphics ]," type="string"/>
      <att name="NODE_CUSTOMGRAPHICS_3" value="org.cytoscape.ding.customgraphics.NullCustomGraphics,0,[ Remove Graphics ]," type="string"/>
      <att name="NODE_TRANSPARENCY" value="255" type="string"/>
      <att name="NODE_CUSTOMGRAPHICS_1" value="org.cytoscape.ding.customgraphics.NullCustomGraphics,0,[ Remove Graphics ]," type="string"/>
      <att name="NODE_CUSTOMGRAPHICS_POSITION_9" value="C,C,c,0.00,0.00" type="string"/>
      <att name="NODE_LABEL_COLOR" value="#000000" type="string"/>
      <att name="NODE_LABEL_FONT_SIZE" value="0" type="string"/>
      <att name="NODE_CUSTOMGRAPHICS_7" value="org.cytoscape.ding.customgraphics.NullCustomGraphics,0,[ Remove Graphics ]," type="string"/>
      <att name="NODE_LABEL_FONT_FACE" value="Dialog.plain,plain,0" type="string"/>
      <att name="NODE_CUSTOMGRAPHICS_SIZE_4" value="70.0" type="string"/>
      <att name="NODE_CUSTOMGRAPHICS_2" value="org.cytoscape.ding.customgraphics.NullCustomGraphics,0,[ Remove Graphics ]," type="string"/>
      <att name="NODE_CUSTOMGRAPHICS_SIZE_8" value="70.0" type="string"/>
      <att name="NODE_CUSTOMGRAPHICS_POSITION_8" value="C,C,c,0.00,0.00" type="string"/>
      <att name="NODE_CUSTOMGRAPHICS_POSITION_3" value="C,C,c,0.00,0.00" type="string"/>
      <att name="NODE_NESTED_NETWORK_IMAGE_VISIBLE" value="true" type="string"/>
      <att name="NODE_CUSTOMGRAPHICS_SIZE_3" value="70.0" type="string"/>
      <att name="NODE_CUSTOMGRAPHICS_9" value="org.cytoscape.ding.customgraphics.NullCustomGraphics,0,[ Remove Graphics ]," type="string"/>
      <att name="NODE_VISIBLE" value="true" type="string"/>
      <att name="NODE_BORDER_TRANSPARENCY" value="255" type="string"/>
      <att name="NODE_BORDER_STROKE" value="SOLID" type="string"/>
      <att name="NODE_DEPTH" value="70.0" type="string"/>
      <att name="NODE_LABEL" value="plc-1" type="string"/>
      <att name="NODE_CUSTOMGRAPHICS_SIZE_2" value="70.0" type="string"/>
      <att name="NODE_CUSTOMGRAPHICS_SIZE_5" value="70.0" type="string"/>
      <att name="NODE_SELECTED_PAINT" value="#ffff00" type="string"/>
      <att name="NODE_CUSTOMGRAPHICS_SIZE_6" value="70.0" type="string"/>
      <att name="NODE_CUSTOMGRAPHICS_POSITION_1" value="C,C,c,0.00,0.00" type="string"/>
      <att name="NODE_CUSTOMGRAPHICS_POSITION_7" value="C,C,c,0.00,0.00" type="string"/>
      <att name="NODE_CUSTOMGRAPHICS_SIZE_7" value="70.0" type="string"/>
      <att name="NODE_CUSTOMGRAPHICS_6" value="org.cytoscape.ding.customgraphics.NullCustomGraphics,0,[ Remove Graphics ]," type="string"/>
      <att name="NODE_CUSTOMGRAPHICS_8" value="org.cytoscape.ding.customgraphics.NullCustomGraphics,0,[ Remove Graphics ]," type="string"/>
      <att name="NODE_CUSTOMGRAPHICS_SIZE_1" value="70.0" type="string"/>
      <att name="NODE_TOOLTIP" value="" type="string"/>
      <att name="NODE_LABEL_POSITION" value="C,C,c,0.00,0.00" type="string"/>
      <att name="z" value="0.0" type="string"/>
    </graphics>
  </node>
  <node id="101" label="plx-1">
    <att name="shared name" value="plx-1" type="string"/>
    <att name="name" value="plx-1" type="string"/>
    <att name="selected" value="0" type="boolean"/>
    <att name="Betweenness" value="0.0" type="real"/>
    <att name="BottleNeck" value="1.0" type="real"/>
    <att name="Closeness" value="571.76667" type="real"/>
    <att name="Clustering coefficient" value="0.0" type="real"/>
    <att name="Color" value="blue" type="string"/>
    <att name="DMNC" value="0.0" type="real"/>
    <att name="Degree" value="1.0" type="real"/>
    <att name="EPC" value="20.686" type="real"/>
    <att name="EcCentricity" value="0.11781" type="real"/>
    <att name="MCC" value="1.0" type="real"/>
    <att name="MNC" value="1.0" type="real"/>
    <att name="Radiality" value="8.8708" type="real"/>
    <att name="Stress" value="0.0" type="real"/>
    <att name="canonicalName" value="plx-1" type="string"/>
    <att name="colouring" value="red" type="string"/>
    <att name="glayConnectedComponent_3" value="1" type="integer"/>
    <att name="SUBNETWORK_NODE_TYPE" value="" type="string"/>
    <att name="node.fillColor" value="" type="string"/>
    <att name="node.fontSize" value="" type="string"/>
    <graphics width="1.0" outline="#333333" h="70.0" w="70.0" y="145.14517211914062" x="-13500.858864541326" fill="#b3d9d0" z="0.0" type="ELLIPSE">
      <att name="NODE_CUSTOMGRAPHICS_POSITION_6" value="C,C,c,0.00,0.00" type="string"/>
      <att name="NODE_CUSTOMGRAPHICS_POSITION_5" value="C,C,c,0.00,0.00" type="string"/>
      <att name="NODE_CUSTOMGRAPHICS_4" value="org.cytoscape.ding.customgraphics.NullCustomGraphics,0,[ Remove Graphics ]," type="string"/>
      <att name="NODE_CUSTOMGRAPHICS_SIZE_9" value="70.0" type="string"/>
      <att name="NODE_SELECTED" value="false" type="string"/>
      <att name="NODE_LABEL_TRANSPARENCY" value="255" type="string"/>
      <att name="NODE_CUSTOMGRAPHICS_POSITION_2" value="C,C,c,0.00,0.00" type="string"/>
      <att name="NODE_CUSTOMGRAPHICS_POSITION_4" value="C,C,c,0.00,0.00" type="string"/>
      <att name="NODE_LABEL_WIDTH" value="100.0" type="string"/>
      <att name="NODE_CUSTOMGRAPHICS_5" value="org.cytoscape.ding.customgraphics.NullCustomGraphics,0,[ Remove Graphics ]," type="string"/>
      <att name="NODE_CUSTOMGRAPHICS_3" value="org.cytoscape.ding.customgraphics.NullCustomGraphics,0,[ Remove Graphics ]," type="string"/>
      <att name="NODE_TRANSPARENCY" value="255" type="string"/>
      <att name="NODE_CUSTOMGRAPHICS_1" value="org.cytoscape.ding.customgraphics.NullCustomGraphics,0,[ Remove Graphics ]," type="string"/>
      <att name="NODE_CUSTOMGRAPHICS_POSITION_9" value="C,C,c,0.00,0.00" type="string"/>
      <att name="NODE_LABEL_COLOR" value="#000000" type="string"/>
      <att name="NODE_LABEL_FONT_SIZE" value="0" type="string"/>
      <att name="NODE_CUSTOMGRAPHICS_7" value="org.cytoscape.ding.customgraphics.NullCustomGraphics,0,[ Remove Graphics ]," type="string"/>
      <att name="NODE_LABEL_FONT_FACE" value="Dialog.plain,plain,0" type="string"/>
      <att name="NODE_CUSTOMGRAPHICS_SIZE_4" value="70.0" type="string"/>
      <att name="NODE_CUSTOMGRAPHICS_2" value="org.cytoscape.ding.customgraphics.NullCustomGraphics,0,[ Remove Graphics ]," type="string"/>
      <att name="NODE_CUSTOMGRAPHICS_SIZE_8" value="70.0" type="string"/>
      <att name="NODE_CUSTOMGRAPHICS_POSITION_8" value="C,C,c,0.00,0.00" type="string"/>
      <att name="NODE_CUSTOMGRAPHICS_POSITION_3" value="C,C,c,0.00,0.00" type="string"/>
      <att name="NODE_NESTED_NETWORK_IMAGE_VISIBLE" value="true" type="string"/>
      <att name="NODE_CUSTOMGRAPHICS_SIZE_3" value="70.0" type="string"/>
      <att name="NODE_CUSTOMGRAPHICS_9" value="org.cytoscape.ding.customgraphics.NullCustomGraphics,0,[ Remove Graphics ]," type="string"/>
      <att name="NODE_VISIBLE" value="true" type="string"/>
      <att name="NODE_BORDER_TRANSPARENCY" value="255" type="string"/>
      <att name="NODE_BORDER_STROKE" value="SOLID" type="string"/>
      <att name="NODE_DEPTH" value="70.0" type="string"/>
      <att name="NODE_LABEL" value="plx-1" type="string"/>
      <att name="NODE_CUSTOMGRAPHICS_SIZE_2" value="70.0" type="string"/>
      <att name="NODE_CUSTOMGRAPHICS_SIZE_5" value="70.0" type="string"/>
      <att name="NODE_SELECTED_PAINT" value="#ffff00" type="string"/>
      <att name="NODE_CUSTOMGRAPHICS_SIZE_6" value="70.0" type="string"/>
      <att name="NODE_CUSTOMGRAPHICS_POSITION_1" value="C,C,c,0.00,0.00" type="string"/>
      <att name="NODE_CUSTOMGRAPHICS_POSITION_7" value="C,C,c,0.00,0.00" type="string"/>
      <att name="NODE_CUSTOMGRAPHICS_SIZE_7" value="70.0" type="string"/>
      <att name="NODE_CUSTOMGRAPHICS_6" value="org.cytoscape.ding.customgraphics.NullCustomGraphics,0,[ Remove Graphics ]," type="string"/>
      <att name="NODE_CUSTOMGRAPHICS_8" value="org.cytoscape.ding.customgraphics.NullCustomGraphics,0,[ Remove Graphics ]," type="string"/>
      <att name="NODE_CUSTOMGRAPHICS_SIZE_1" value="70.0" type="string"/>
      <att name="NODE_TOOLTIP" value="" type="string"/>
      <att name="NODE_LABEL_POSITION" value="C,C,c,0.00,0.00" type="string"/>
      <att name="z" value="0.0" type="string"/>
    </graphics>
  </node>
  <node id="1372" label="pnk-1">
    <att name="shared name" value="pnk-1" type="string"/>
    <att name="name" value="pnk-1" type="string"/>
    <att name="selected" value="0" type="boolean"/>
    <att name="Betweenness" value="1526.01421" type="real"/>
    <att name="BottleNeck" value="1.0" type="real"/>
    <att name="Closeness" value="610.71429" type="real"/>
    <att name="Clustering coefficient" value="0.61905" type="real"/>
    <att name="Color" value="red" type="string"/>
    <att name="DMNC" value="0.61814" type="real"/>
    <att name="Degree" value="7.0" type="real"/>
    <att name="EPC" value="72.356" type="real"/>
    <att name="EcCentricity" value="0.11781" type="real"/>
    <att name="MCC" value="25.0" type="real"/>
    <att name="MNC" value="6.0" type="real"/>
    <att name="Radiality" value="9.02706" type="real"/>
    <att name="Stress" value="52664.0" type="real"/>
    <att name="canonicalName" value="pnk-1" type="string"/>
    <att name="colouring" value="blue" type="string"/>
    <att name="glayConnectedComponent_3" value="1" type="integer"/>
    <att name="SUBNETWORK_NODE_TYPE" value="" type="string"/>
    <att name="node.fillColor" value="" type="string"/>
    <att name="node.fontSize" value="" type="string"/>
    <graphics width="1.0" outline="#333333" h="70.0" w="70.0" y="1988.7239990234375" x="-20400.535622353826" fill="#f39b7f" z="0.0" type="ELLIPSE">
      <att name="NODE_CUSTOMGRAPHICS_POSITION_6" value="C,C,c,0.00,0.00" type="string"/>
      <att name="NODE_CUSTOMGRAPHICS_POSITION_5" value="C,C,c,0.00,0.00" type="string"/>
      <att name="NODE_CUSTOMGRAPHICS_4" value="org.cytoscape.ding.customgraphics.NullCustomGraphics,0,[ Remove Graphics ]," type="string"/>
      <att name="NODE_CUSTOMGRAPHICS_SIZE_9" value="70.0" type="string"/>
      <att name="NODE_SELECTED" value="false" type="string"/>
      <att name="NODE_LABEL_TRANSPARENCY" value="255" type="string"/>
      <att name="NODE_CUSTOMGRAPHICS_POSITION_2" value="C,C,c,0.00,0.00" type="string"/>
      <att name="NODE_CUSTOMGRAPHICS_POSITION_4" value="C,C,c,0.00,0.00" type="string"/>
      <att name="NODE_LABEL_WIDTH" value="100.0" type="string"/>
      <att name="NODE_CUSTOMGRAPHICS_5" value="org.cytoscape.ding.customgraphics.NullCustomGraphics,0,[ Remove Graphics ]," type="string"/>
      <att name="NODE_CUSTOMGRAPHICS_3" value="org.cytoscape.ding.customgraphics.NullCustomGraphics,0,[ Remove Graphics ]," type="string"/>
      <att name="NODE_TRANSPARENCY" value="255" type="string"/>
      <att name="NODE_CUSTOMGRAPHICS_1" value="org.cytoscape.ding.customgraphics.NullCustomGraphics,0,[ Remove Graphics ]," type="string"/>
      <att name="NODE_CUSTOMGRAPHICS_POSITION_9" value="C,C,c,0.00,0.00" type="string"/>
      <att name="NODE_LABEL_COLOR" value="#000000" type="string"/>
      <att name="NODE_LABEL_FONT_SIZE" value="0" type="string"/>
      <att name="NODE_CUSTOMGRAPHICS_7" value="org.cytoscape.ding.customgraphics.NullCustomGraphics,0,[ Remove Graphics ]," type="string"/>
      <att name="NODE_LABEL_FONT_FACE" value="Dialog.plain,plain,0" type="string"/>
      <att name="NODE_CUSTOMGRAPHICS_SIZE_4" value="70.0" type="string"/>
      <att name="NODE_CUSTOMGRAPHICS_2" value="org.cytoscape.ding.customgraphics.NullCustomGraphics,0,[ Remove Graphics ]," type="string"/>
      <att name="NODE_CUSTOMGRAPHICS_SIZE_8" value="70.0" type="string"/>
      <att name="NODE_CUSTOMGRAPHICS_POSITION_8" value="C,C,c,0.00,0.00" type="string"/>
      <att name="NODE_CUSTOMGRAPHICS_POSITION_3" value="C,C,c,0.00,0.00" type="string"/>
      <att name="NODE_NESTED_NETWORK_IMAGE_VISIBLE" value="true" type="string"/>
      <att name="NODE_CUSTOMGRAPHICS_SIZE_3" value="70.0" type="string"/>
      <att name="NODE_CUSTOMGRAPHICS_9" value="org.cytoscape.ding.customgraphics.NullCustomGraphics,0,[ Remove Graphics ]," type="string"/>
      <att name="NODE_VISIBLE" value="true" type="string"/>
      <att name="NODE_BORDER_TRANSPARENCY" value="255" type="string"/>
      <att name="NODE_BORDER_STROKE" value="SOLID" type="string"/>
      <att name="NODE_DEPTH" value="70.0" type="string"/>
      <att name="NODE_LABEL" value="pnk-1" type="string"/>
      <att name="NODE_CUSTOMGRAPHICS_SIZE_2" value="70.0" type="string"/>
      <att name="NODE_CUSTOMGRAPHICS_SIZE_5" value="70.0" type="string"/>
      <att name="NODE_SELECTED_PAINT" value="#ffff00" type="string"/>
      <att name="NODE_CUSTOMGRAPHICS_SIZE_6" value="70.0" type="string"/>
      <att name="NODE_CUSTOMGRAPHICS_POSITION_1" value="C,C,c,0.00,0.00" type="string"/>
      <att name="NODE_CUSTOMGRAPHICS_POSITION_7" value="C,C,c,0.00,0.00" type="string"/>
      <att name="NODE_CUSTOMGRAPHICS_SIZE_7" value="70.0" type="string"/>
      <att name="NODE_CUSTOMGRAPHICS_6" value="org.cytoscape.ding.customgraphics.NullCustomGraphics,0,[ Remove Graphics ]," type="string"/>
      <att name="NODE_CUSTOMGRAPHICS_8" value="org.cytoscape.ding.customgraphics.NullCustomGraphics,0,[ Remove Graphics ]," type="string"/>
      <att name="NODE_CUSTOMGRAPHICS_SIZE_1" value="70.0" type="string"/>
      <att name="NODE_TOOLTIP" value="" type="string"/>
      <att name="NODE_LABEL_POSITION" value="C,C,c,0.00,0.00" type="string"/>
      <att name="z" value="0.0" type="string"/>
    </graphics>
  </node>
  <node id="504" label="pop-1">
    <att name="shared name" value="pop-1" type="string"/>
    <att name="name" value="pop-1" type="string"/>
    <att name="selected" value="0" type="boolean"/>
    <att name="Betweenness" value="6731.697" type="real"/>
    <att name="BottleNeck" value="5.0" type="real"/>
    <att name="Closeness" value="716.67381" type="real"/>
    <att name="Clustering coefficient" value="0.42222" type="real"/>
    <att name="Color" value="" type="string"/>
    <att name="DMNC" value="0.55399" type="real"/>
    <att name="Degree" value="10.0" type="real"/>
    <att name="EPC" value="97.432" type="real"/>
    <att name="EcCentricity" value="0.13464" type="real"/>
    <att name="MCC" value="17.0" type="real"/>
    <att name="MNC" value="8.0" type="real"/>
    <att name="Radiality" value="9.42241" type="real"/>
    <att name="Stress" value="186000.0" type="real"/>
    <att name="canonicalName" value="pop-1" type="string"/>
    <att name="colouring" value="red" type="string"/>
    <att name="glayConnectedComponent_3" value="1" type="integer"/>
    <att name="SUBNETWORK_NODE_TYPE" value="" type="string"/>
    <att name="node.fillColor" value="" type="string"/>
    <att name="node.fontSize" value="" type="string"/>
    <graphics width="1.0" outline="#333333" h="70.0" w="70.0" y="-7265.404296875" x="-14476.678200478826" fill="#dbd3c6" z="0.0" type="ELLIPSE">
      <att name="NODE_CUSTOMGRAPHICS_POSITION_6" value="C,C,c,0.00,0.00" type="string"/>
      <att name="NODE_CUSTOMGRAPHICS_POSITION_5" value="C,C,c,0.00,0.00" type="string"/>
      <att name="NODE_CUSTOMGRAPHICS_4" value="org.cytoscape.ding.customgraphics.NullCustomGraphics,0,[ Remove Graphics ]," type="string"/>
      <att name="NODE_CUSTOMGRAPHICS_SIZE_9" value="70.0" type="string"/>
      <att name="NODE_SELECTED" value="false" type="string"/>
      <att name="NODE_LABEL_TRANSPARENCY" value="255" type="string"/>
      <att name="NODE_CUSTOMGRAPHICS_POSITION_2" value="C,C,c,0.00,0.00" type="string"/>
      <att name="NODE_CUSTOMGRAPHICS_POSITION_4" value="C,C,c,0.00,0.00" type="string"/>
      <att name="NODE_LABEL_WIDTH" value="100.0" type="string"/>
      <att name="NODE_CUSTOMGRAPHICS_5" value="org.cytoscape.ding.customgraphics.NullCustomGraphics,0,[ Remove Graphics ]," type="string"/>
      <att name="NODE_CUSTOMGRAPHICS_3" value="org.cytoscape.ding.customgraphics.NullCustomGraphics,0,[ Remove Graphics ]," type="string"/>
      <att name="NODE_TRANSPARENCY" value="255" type="string"/>
      <att name="NODE_CUSTOMGRAPHICS_1" value="org.cytoscape.ding.customgraphics.NullCustomGraphics,0,[ Remove Graphics ]," type="string"/>
      <att name="NODE_CUSTOMGRAPHICS_POSITION_9" value="C,C,c,0.00,0.00" type="string"/>
      <att name="NODE_LABEL_COLOR" value="#000000" type="string"/>
      <att name="NODE_LABEL_FONT_SIZE" value="0" type="string"/>
      <att name="NODE_CUSTOMGRAPHICS_7" value="org.cytoscape.ding.customgraphics.NullCustomGraphics,0,[ Remove Graphics ]," type="string"/>
      <att name="NODE_LABEL_FONT_FACE" value="Dialog.plain,plain,0" type="string"/>
      <att name="NODE_CUSTOMGRAPHICS_SIZE_4" value="70.0" type="string"/>
      <att name="NODE_CUSTOMGRAPHICS_2" value="org.cytoscape.ding.customgraphics.NullCustomGraphics,0,[ Remove Graphics ]," type="string"/>
      <att name="NODE_CUSTOMGRAPHICS_SIZE_8" value="70.0" type="string"/>
      <att name="NODE_CUSTOMGRAPHICS_POSITION_8" value="C,C,c,0.00,0.00" type="string"/>
      <att name="NODE_CUSTOMGRAPHICS_POSITION_3" value="C,C,c,0.00,0.00" type="string"/>
      <att name="NODE_NESTED_NETWORK_IMAGE_VISIBLE" value="true" type="string"/>
      <att name="NODE_CUSTOMGRAPHICS_SIZE_3" value="70.0" type="string"/>
      <att name="NODE_CUSTOMGRAPHICS_9" value="org.cytoscape.ding.customgraphics.NullCustomGraphics,0,[ Remove Graphics ]," type="string"/>
      <att name="NODE_VISIBLE" value="true" type="string"/>
      <att name="NODE_BORDER_TRANSPARENCY" value="255" type="string"/>
      <att name="NODE_BORDER_STROKE" value="SOLID" type="string"/>
      <att name="NODE_DEPTH" value="70.0" type="string"/>
      <att name="NODE_LABEL" value="pop-1" type="string"/>
      <att name="NODE_CUSTOMGRAPHICS_SIZE_2" value="70.0" type="string"/>
      <att name="NODE_CUSTOMGRAPHICS_SIZE_5" value="70.0" type="string"/>
      <att name="NODE_SELECTED_PAINT" value="#ffff00" type="string"/>
      <att name="NODE_CUSTOMGRAPHICS_SIZE_6" value="70.0" type="string"/>
      <att name="NODE_CUSTOMGRAPHICS_POSITION_1" value="C,C,c,0.00,0.00" type="string"/>
      <att name="NODE_CUSTOMGRAPHICS_POSITION_7" value="C,C,c,0.00,0.00" type="string"/>
      <att name="NODE_CUSTOMGRAPHICS_SIZE_7" value="70.0" type="string"/>
      <att name="NODE_CUSTOMGRAPHICS_6" value="org.cytoscape.ding.customgraphics.NullCustomGraphics,0,[ Remove Graphics ]," type="string"/>
      <att name="NODE_CUSTOMGRAPHICS_8" value="org.cytoscape.ding.customgraphics.NullCustomGraphics,0,[ Remove Graphics ]," type="string"/>
      <att name="NODE_CUSTOMGRAPHICS_SIZE_1" value="70.0" type="string"/>
      <att name="NODE_TOOLTIP" value="" type="string"/>
      <att name="NODE_LABEL_POSITION" value="C,C,c,0.00,0.00" type="string"/>
      <att name="z" value="0.0" type="string"/>
    </graphics>
  </node>
  <node id="1902" label="pax-3">
    <att name="shared name" value="pax-3" type="string"/>
    <att name="name" value="pax-3" type="string"/>
    <att name="selected" value="0" type="boolean"/>
    <att name="Betweenness" value="77.05272" type="real"/>
    <att name="BottleNeck" value="1.0" type="real"/>
    <att name="Closeness" value="600.23095" type="real"/>
    <att name="Clustering coefficient" value="0.66667" type="real"/>
    <att name="Color" value="" type="string"/>
    <att name="DMNC" value="0.61557" type="real"/>
    <att name="Degree" value="3.0" type="real"/>
    <att name="EPC" value="44.976" type="real"/>
    <att name="EcCentricity" value="0.11781" type="real"/>
    <att name="MCC" value="1.0" type="real"/>
    <att name="MNC" value="2.0" type="real"/>
    <att name="Radiality" value="9.00275" type="real"/>
    <att name="Stress" value="11134.0" type="real"/>
    <att name="canonicalName" value="pax-3" type="string"/>
    <att name="colouring" value="blue" type="string"/>
    <att name="glayConnectedComponent_3" value="1" type="integer"/>
    <att name="SUBNETWORK_NODE_TYPE" value="" type="string"/>
    <att name="node.fillColor" value="" type="string"/>
    <att name="node.fontSize" value="" type="string"/>
    <graphics width="1.0" outline="#333333" h="70.0" w="70.0" y="-4779.18212890625" x="-19733.519020791326" fill="#eeb9a8" z="0.0" type="ELLIPSE">
      <att name="NODE_CUSTOMGRAPHICS_POSITION_6" value="C,C,c,0.00,0.00" type="string"/>
      <att name="NODE_CUSTOMGRAPHICS_POSITION_5" value="C,C,c,0.00,0.00" type="string"/>
      <att name="NODE_CUSTOMGRAPHICS_4" value="org.cytoscape.ding.customgraphics.NullCustomGraphics,0,[ Remove Graphics ]," type="string"/>
      <att name="NODE_CUSTOMGRAPHICS_SIZE_9" value="70.0" type="string"/>
      <att name="NODE_SELECTED" value="false" type="string"/>
      <att name="NODE_LABEL_TRANSPARENCY" value="255" type="string"/>
      <att name="NODE_CUSTOMGRAPHICS_POSITION_2" value="C,C,c,0.00,0.00" type="string"/>
      <att name="NODE_CUSTOMGRAPHICS_POSITION_4" value="C,C,c,0.00,0.00" type="string"/>
      <att name="NODE_LABEL_WIDTH" value="100.0" type="string"/>
      <att name="NODE_CUSTOMGRAPHICS_5" value="org.cytoscape.ding.customgraphics.NullCustomGraphics,0,[ Remove Graphics ]," type="string"/>
      <att name="NODE_CUSTOMGRAPHICS_3" value="org.cytoscape.ding.customgraphics.NullCustomGraphics,0,[ Remove Graphics ]," type="string"/>
      <att name="NODE_TRANSPARENCY" value="255" type="string"/>
      <att name="NODE_CUSTOMGRAPHICS_1" value="org.cytoscape.ding.customgraphics.NullCustomGraphics,0,[ Remove Graphics ]," type="string"/>
      <att name="NODE_CUSTOMGRAPHICS_POSITION_9" value="C,C,c,0.00,0.00" type="string"/>
      <att name="NODE_LABEL_COLOR" value="#000000" type="string"/>
      <att name="NODE_LABEL_FONT_SIZE" value="0" type="string"/>
      <att name="NODE_CUSTOMGRAPHICS_7" value="org.cytoscape.ding.customgraphics.NullCustomGraphics,0,[ Remove Graphics ]," type="string"/>
      <att name="NODE_LABEL_FONT_FACE" value="Dialog.plain,plain,0" type="string"/>
      <att name="NODE_CUSTOMGRAPHICS_SIZE_4" value="70.0" type="string"/>
      <att name="NODE_CUSTOMGRAPHICS_2" value="org.cytoscape.ding.customgraphics.NullCustomGraphics,0,[ Remove Graphics ]," type="string"/>
      <att name="NODE_CUSTOMGRAPHICS_SIZE_8" value="70.0" type="string"/>
      <att name="NODE_CUSTOMGRAPHICS_POSITION_8" value="C,C,c,0.00,0.00" type="string"/>
      <att name="NODE_CUSTOMGRAPHICS_POSITION_3" value="C,C,c,0.00,0.00" type="string"/>
      <att name="NODE_NESTED_NETWORK_IMAGE_VISIBLE" value="true" type="string"/>
      <att name="NODE_CUSTOMGRAPHICS_SIZE_3" value="70.0" type="string"/>
      <att name="NODE_CUSTOMGRAPHICS_9" value="org.cytoscape.ding.customgraphics.NullCustomGraphics,0,[ Remove Graphics ]," type="string"/>
      <att name="NODE_VISIBLE" value="true" type="string"/>
      <att name="NODE_BORDER_TRANSPARENCY" value="255" type="string"/>
      <att name="NODE_BORDER_STROKE" value="SOLID" type="string"/>
      <att name="NODE_DEPTH" value="70.0" type="string"/>
      <att name="NODE_LABEL" value="pax-3" type="string"/>
      <att name="NODE_CUSTOMGRAPHICS_SIZE_2" value="70.0" type="string"/>
      <att name="NODE_CUSTOMGRAPHICS_SIZE_5" value="70.0" type="string"/>
      <att name="NODE_SELECTED_PAINT" value="#ffff00" type="string"/>
      <att name="NODE_CUSTOMGRAPHICS_SIZE_6" value="70.0" type="string"/>
      <att name="NODE_CUSTOMGRAPHICS_POSITION_1" value="C,C,c,0.00,0.00" type="string"/>
      <att name="NODE_CUSTOMGRAPHICS_POSITION_7" value="C,C,c,0.00,0.00" type="string"/>
      <att name="NODE_CUSTOMGRAPHICS_SIZE_7" value="70.0" type="string"/>
      <att name="NODE_CUSTOMGRAPHICS_6" value="org.cytoscape.ding.customgraphics.NullCustomGraphics,0,[ Remove Graphics ]," type="string"/>
      <att name="NODE_CUSTOMGRAPHICS_8" value="org.cytoscape.ding.customgraphics.NullCustomGraphics,0,[ Remove Graphics ]," type="string"/>
      <att name="NODE_CUSTOMGRAPHICS_SIZE_1" value="70.0" type="string"/>
      <att name="NODE_TOOLTIP" value="" type="string"/>
      <att name="NODE_LABEL_POSITION" value="C,C,c,0.00,0.00" type="string"/>
      <att name="z" value="0.0" type="string"/>
    </graphics>
  </node>
  <node id="1957" label="pdi-2">
    <att name="shared name" value="pdi-2" type="string"/>
    <att name="name" value="pdi-2" type="string"/>
    <att name="selected" value="0" type="boolean"/>
    <att name="Betweenness" value="3247.69581" type="real"/>
    <att name="BottleNeck" value="1.0" type="real"/>
    <att name="Closeness" value="595.86429" type="real"/>
    <att name="Clustering coefficient" value="0.33333" type="real"/>
    <att name="Color" value="" type="string"/>
    <att name="DMNC" value="0.61557" type="real"/>
    <att name="Degree" value="4.0" type="real"/>
    <att name="EPC" value="38.248" type="real"/>
    <att name="EcCentricity" value="0.11781" type="real"/>
    <att name="MCC" value="4.0" type="real"/>
    <att name="MNC" value="2.0" type="real"/>
    <att name="Radiality" value="8.98936" type="real"/>
    <att name="Stress" value="48622.0" type="real"/>
    <att name="canonicalName" value="pdi-2" type="string"/>
    <att name="colouring" value="blue" type="string"/>
    <att name="glayConnectedComponent_3" value="1" type="integer"/>
    <att name="SUBNETWORK_NODE_TYPE" value="" type="string"/>
    <att name="node.fillColor" value="" type="string"/>
    <att name="node.fontSize" value="" type="string"/>
    <graphics width="1.0" outline="#333333" h="70.0" w="70.0" y="-4092.2509765625" x="-21453.945778603826" fill="#eeb9a8" z="0.0" type="ELLIPSE">
      <att name="NODE_CUSTOMGRAPHICS_POSITION_6" value="C,C,c,0.00,0.00" type="string"/>
      <att name="NODE_CUSTOMGRAPHICS_POSITION_5" value="C,C,c,0.00,0.00" type="string"/>
      <att name="NODE_CUSTOMGRAPHICS_4" value="org.cytoscape.ding.customgraphics.NullCustomGraphics,0,[ Remove Graphics ]," type="string"/>
      <att name="NODE_CUSTOMGRAPHICS_SIZE_9" value="70.0" type="string"/>
      <att name="NODE_SELECTED" value="false" type="string"/>
      <att name="NODE_LABEL_TRANSPARENCY" value="255" type="string"/>
      <att name="NODE_CUSTOMGRAPHICS_POSITION_2" value="C,C,c,0.00,0.00" type="string"/>
      <att name="NODE_CUSTOMGRAPHICS_POSITION_4" value="C,C,c,0.00,0.00" type="string"/>
      <att name="NODE_LABEL_WIDTH" value="100.0" type="string"/>
      <att name="NODE_CUSTOMGRAPHICS_5" value="org.cytoscape.ding.customgraphics.NullCustomGraphics,0,[ Remove Graphics ]," type="string"/>
      <att name="NODE_CUSTOMGRAPHICS_3" value="org.cytoscape.ding.customgraphics.NullCustomGraphics,0,[ Remove Graphics ]," type="string"/>
      <att name="NODE_TRANSPARENCY" value="255" type="string"/>
      <att name="NODE_CUSTOMGRAPHICS_1" value="org.cytoscape.ding.customgraphics.NullCustomGraphics,0,[ Remove Graphics ]," type="string"/>
      <att name="NODE_CUSTOMGRAPHICS_POSITION_9" value="C,C,c,0.00,0.00" type="string"/>
      <att name="NODE_LABEL_COLOR" value="#000000" type="string"/>
      <att name="NODE_LABEL_FONT_SIZE" value="0" type="string"/>
      <att name="NODE_CUSTOMGRAPHICS_7" value="org.cytoscape.ding.customgraphics.NullCustomGraphics,0,[ Remove Graphics ]," type="string"/>
      <att name="NODE_LABEL_FONT_FACE" value="Dialog.plain,plain,0" type="string"/>
      <att name="NODE_CUSTOMGRAPHICS_SIZE_4" value="70.0" type="string"/>
      <att name="NODE_CUSTOMGRAPHICS_2" value="org.cytoscape.ding.customgraphics.NullCustomGraphics,0,[ Remove Graphics ]," type="string"/>
      <att name="NODE_CUSTOMGRAPHICS_SIZE_8" value="70.0" type="string"/>
      <att name="NODE_CUSTOMGRAPHICS_POSITION_8" value="C,C,c,0.00,0.00" type="string"/>
      <att name="NODE_CUSTOMGRAPHICS_POSITION_3" value="C,C,c,0.00,0.00" type="string"/>
      <att name="NODE_NESTED_NETWORK_IMAGE_VISIBLE" value="true" type="string"/>
      <att name="NODE_CUSTOMGRAPHICS_SIZE_3" value="70.0" type="string"/>
      <att name="NODE_CUSTOMGRAPHICS_9" value="org.cytoscape.ding.customgraphics.NullCustomGraphics,0,[ Remove Graphics ]," type="string"/>
      <att name="NODE_VISIBLE" value="true" type="string"/>
      <att name="NODE_BORDER_TRANSPARENCY" value="255" type="string"/>
      <att name="NODE_BORDER_STROKE" value="SOLID" type="string"/>
      <att name="NODE_DEPTH" value="70.0" type="string"/>
      <att name="NODE_LABEL" value="pdi-2" type="string"/>
      <att name="NODE_CUSTOMGRAPHICS_SIZE_2" value="70.0" type="string"/>
      <att name="NODE_CUSTOMGRAPHICS_SIZE_5" value="70.0" type="string"/>
      <att name="NODE_SELECTED_PAINT" value="#ffff00" type="string"/>
      <att name="NODE_CUSTOMGRAPHICS_SIZE_6" value="70.0" type="string"/>
      <att name="NODE_CUSTOMGRAPHICS_POSITION_1" value="C,C,c,0.00,0.00" type="string"/>
      <att name="NODE_CUSTOMGRAPHICS_POSITION_7" value="C,C,c,0.00,0.00" type="string"/>
      <att name="NODE_CUSTOMGRAPHICS_SIZE_7" value="70.0" type="string"/>
      <att name="NODE_CUSTOMGRAPHICS_6" value="org.cytoscape.ding.customgraphics.NullCustomGraphics,0,[ Remove Graphics ]," type="string"/>
      <att name="NODE_CUSTOMGRAPHICS_8" value="org.cytoscape.ding.customgraphics.NullCustomGraphics,0,[ Remove Graphics ]," type="string"/>
      <att name="NODE_CUSTOMGRAPHICS_SIZE_1" value="70.0" type="string"/>
      <att name="NODE_TOOLTIP" value="" type="string"/>
      <att name="NODE_LABEL_POSITION" value="C,C,c,0.00,0.00" type="string"/>
      <att name="z" value="0.0" type="string"/>
    </graphics>
  </node>
  <node id="469" label="pha-4">
    <att name="shared name" value="pha-4" type="string"/>
    <att name="name" value="pha-4" type="string"/>
    <att name="selected" value="0" type="boolean"/>
    <att name="Betweenness" value="51325.0919" type="real"/>
    <att name="BottleNeck" value="37.0" type="real"/>
    <att name="Closeness" value="766.52857" type="real"/>
    <att name="Clustering coefficient" value="0.10591" type="real"/>
    <att name="Color" value="red" type="string"/>
    <att name="DMNC" value="0.3481" type="real"/>
    <att name="Degree" value="29.0" type="real"/>
    <att name="EPC" value="123.365" type="real"/>
    <att name="EcCentricity" value="0.13464" type="real"/>
    <att name="MCC" value="112.0" type="real"/>
    <att name="MNC" value="17.0" type="real"/>
    <att name="Radiality" value="9.64563" type="real"/>
    <att name="Stress" value="770520.0" type="real"/>
    <att name="canonicalName" value="pha-4" type="string"/>
    <att name="colouring" value="red" type="string"/>
    <att name="glayConnectedComponent_3" value="1" type="integer"/>
    <att name="SUBNETWORK_NODE_TYPE" value="" type="string"/>
    <att name="node.fillColor" value="" type="string"/>
    <att name="node.fontSize" value="" type="string"/>
    <graphics width="1.0" outline="#333333" h="70.0" w="70.0" y="-58.577430725097656" x="-17568.579567666326" fill="#f8c3b2" z="0.0" type="ELLIPSE">
      <att name="NODE_CUSTOMGRAPHICS_POSITION_6" value="C,C,c,0.00,0.00" type="string"/>
      <att name="NODE_CUSTOMGRAPHICS_POSITION_5" value="C,C,c,0.00,0.00" type="string"/>
      <att name="NODE_CUSTOMGRAPHICS_4" value="org.cytoscape.ding.customgraphics.NullCustomGraphics,0,[ Remove Graphics ]," type="string"/>
      <att name="NODE_CUSTOMGRAPHICS_SIZE_9" value="70.0" type="string"/>
      <att name="NODE_SELECTED" value="false" type="string"/>
      <att name="NODE_LABEL_TRANSPARENCY" value="255" type="string"/>
      <att name="NODE_CUSTOMGRAPHICS_POSITION_2" value="C,C,c,0.00,0.00" type="string"/>
      <att name="NODE_CUSTOMGRAPHICS_POSITION_4" value="C,C,c,0.00,0.00" type="string"/>
      <att name="NODE_LABEL_WIDTH" value="100.0" type="string"/>
      <att name="NODE_CUSTOMGRAPHICS_5" value="org.cytoscape.ding.customgraphics.NullCustomGraphics,0,[ Remove Graphics ]," type="string"/>
      <att name="NODE_CUSTOMGRAPHICS_3" value="org.cytoscape.ding.customgraphics.NullCustomGraphics,0,[ Remove Graphics ]," type="string"/>
      <att name="NODE_TRANSPARENCY" value="255" type="string"/>
      <att name="NODE_CUSTOMGRAPHICS_1" value="org.cytoscape.ding.customgraphics.NullCustomGraphics,0,[ Remove Graphics ]," type="string"/>
      <att name="NODE_CUSTOMGRAPHICS_POSITION_9" value="C,C,c,0.00,0.00" type="string"/>
      <att name="NODE_LABEL_COLOR" value="#000000" type="string"/>
      <att name="NODE_LABEL_FONT_SIZE" value="0" type="string"/>
      <att name="NODE_CUSTOMGRAPHICS_7" value="org.cytoscape.ding.customgraphics.NullCustomGraphics,0,[ Remove Graphics ]," type="string"/>
      <att name="NODE_LABEL_FONT_FACE" value="Dialog.plain,plain,0" type="string"/>
      <att name="NODE_CUSTOMGRAPHICS_SIZE_4" value="70.0" type="string"/>
      <att name="NODE_CUSTOMGRAPHICS_2" value="org.cytoscape.ding.customgraphics.NullCustomGraphics,0,[ Remove Graphics ]," type="string"/>
      <att name="NODE_CUSTOMGRAPHICS_SIZE_8" value="70.0" type="string"/>
      <att name="NODE_CUSTOMGRAPHICS_POSITION_8" value="C,C,c,0.00,0.00" type="string"/>
      <att name="NODE_CUSTOMGRAPHICS_POSITION_3" value="C,C,c,0.00,0.00" type="string"/>
      <att name="NODE_NESTED_NETWORK_IMAGE_VISIBLE" value="true" type="string"/>
      <att name="NODE_CUSTOMGRAPHICS_SIZE_3" value="70.0" type="string"/>
      <att name="NODE_CUSTOMGRAPHICS_9" value="org.cytoscape.ding.customgraphics.NullCustomGraphics,0,[ Remove Graphics ]," type="string"/>
      <att name="NODE_VISIBLE" value="true" type="string"/>
      <att name="NODE_BORDER_TRANSPARENCY" value="255" type="string"/>
      <att name="NODE_BORDER_STROKE" value="SOLID" type="string"/>
      <att name="NODE_DEPTH" value="70.0" type="string"/>
      <att name="NODE_LABEL" value="pha-4" type="string"/>
      <att name="NODE_CUSTOMGRAPHICS_SIZE_2" value="70.0" type="string"/>
      <att name="NODE_CUSTOMGRAPHICS_SIZE_5" value="70.0" type="string"/>
      <att name="NODE_SELECTED_PAINT" value="#ffff00" type="string"/>
      <att name="NODE_CUSTOMGRAPHICS_SIZE_6" value="70.0" type="string"/>
      <att name="NODE_CUSTOMGRAPHICS_POSITION_1" value="C,C,c,0.00,0.00" type="string"/>
      <att name="NODE_CUSTOMGRAPHICS_POSITION_7" value="C,C,c,0.00,0.00" type="string"/>
      <att name="NODE_CUSTOMGRAPHICS_SIZE_7" value="70.0" type="string"/>
      <att name="NODE_CUSTOMGRAPHICS_6" value="org.cytoscape.ding.customgraphics.NullCustomGraphics,0,[ Remove Graphics ]," type="string"/>
      <att name="NODE_CUSTOMGRAPHICS_8" value="org.cytoscape.ding.customgraphics.NullCustomGraphics,0,[ Remove Graphics ]," type="string"/>
      <att name="NODE_CUSTOMGRAPHICS_SIZE_1" value="70.0" type="string"/>
      <att name="NODE_TOOLTIP" value="" type="string"/>
      <att name="NODE_LABEL_POSITION" value="C,C,c,0.00,0.00" type="string"/>
      <att name="z" value="0.0" type="string"/>
    </graphics>
  </node>
  <node id="245" label="pie-1">
    <att name="shared name" value="pie-1" type="string"/>
    <att name="name" value="pie-1" type="string"/>
    <att name="selected" value="0" type="boolean"/>
    <att name="Betweenness" value="1191.01842" type="real"/>
    <att name="BottleNeck" value="2.0" type="real"/>
    <att name="Closeness" value="614.45476" type="real"/>
    <att name="Clustering coefficient" value="0.2381" type="real"/>
    <att name="Color" value="" type="string"/>
    <att name="DMNC" value="0.37893" type="real"/>
    <att name="Degree" value="7.0" type="real"/>
    <att name="EPC" value="59.803" type="real"/>
    <att name="EcCentricity" value="0.11781" type="real"/>
    <att name="MCC" value="8.0" type="real"/>
    <att name="MNC" value="4.0" type="real"/>
    <att name="Radiality" value="9.06476" type="real"/>
    <att name="Stress" value="29388.0" type="real"/>
    <att name="canonicalName" value="pie-1" type="string"/>
    <att name="colouring" value="red" type="string"/>
    <att name="glayConnectedComponent_3" value="1" type="integer"/>
    <att name="SUBNETWORK_NODE_TYPE" value="" type="string"/>
    <att name="node.fillColor" value="" type="string"/>
    <att name="node.fontSize" value="" type="string"/>
    <graphics width="1.0" outline="#333333" h="70.0" w="70.0" y="-7983.71826171875" x="-15528.070778603826" fill="#dbd3c6" z="0.0" type="ELLIPSE">
      <att name="NODE_CUSTOMGRAPHICS_POSITION_6" value="C,C,c,0.00,0.00" type="string"/>
      <att name="NODE_CUSTOMGRAPHICS_POSITION_5" value="C,C,c,0.00,0.00" type="string"/>
      <att name="NODE_CUSTOMGRAPHICS_4" value="org.cytoscape.ding.customgraphics.NullCustomGraphics,0,[ Remove Graphics ]," type="string"/>
      <att name="NODE_CUSTOMGRAPHICS_SIZE_9" value="70.0" type="string"/>
      <att name="NODE_SELECTED" value="false" type="string"/>
      <att name="NODE_LABEL_TRANSPARENCY" value="255" type="string"/>
      <att name="NODE_CUSTOMGRAPHICS_POSITION_2" value="C,C,c,0.00,0.00" type="string"/>
      <att name="NODE_CUSTOMGRAPHICS_POSITION_4" value="C,C,c,0.00,0.00" type="string"/>
      <att name="NODE_LABEL_WIDTH" value="100.0" type="string"/>
      <att name="NODE_CUSTOMGRAPHICS_5" value="org.cytoscape.ding.customgraphics.NullCustomGraphics,0,[ Remove Graphics ]," type="string"/>
      <att name="NODE_CUSTOMGRAPHICS_3" value="org.cytoscape.ding.customgraphics.NullCustomGraphics,0,[ Remove Graphics ]," type="string"/>
      <att name="NODE_TRANSPARENCY" value="255" type="string"/>
      <att name="NODE_CUSTOMGRAPHICS_1" value="org.cytoscape.ding.customgraphics.NullCustomGraphics,0,[ Remove Graphics ]," type="string"/>
      <att name="NODE_CUSTOMGRAPHICS_POSITION_9" value="C,C,c,0.00,0.00" type="string"/>
      <att name="NODE_LABEL_COLOR" value="#000000" type="string"/>
      <att name="NODE_LABEL_FONT_SIZE" value="0" type="string"/>
      <att name="NODE_CUSTOMGRAPHICS_7" value="org.cytoscape.ding.customgraphics.NullCustomGraphics,0,[ Remove Graphics ]," type="string"/>
      <att name="NODE_LABEL_FONT_FACE" value="Dialog.plain,plain,0" type="string"/>
      <att name="NODE_CUSTOMGRAPHICS_SIZE_4" value="70.0" type="string"/>
      <att name="NODE_CUSTOMGRAPHICS_2" value="org.cytoscape.ding.customgraphics.NullCustomGraphics,0,[ Remove Graphics ]," type="string"/>
      <att name="NODE_CUSTOMGRAPHICS_SIZE_8" value="70.0" type="string"/>
      <att name="NODE_CUSTOMGRAPHICS_POSITION_8" value="C,C,c,0.00,0.00" type="string"/>
      <att name="NODE_CUSTOMGRAPHICS_POSITION_3" value="C,C,c,0.00,0.00" type="string"/>
      <att name="NODE_NESTED_NETWORK_IMAGE_VISIBLE" value="true" type="string"/>
      <att name="NODE_CUSTOMGRAPHICS_SIZE_3" value="70.0" type="string"/>
      <att name="NODE_CUSTOMGRAPHICS_9" value="org.cytoscape.ding.customgraphics.NullCustomGraphics,0,[ Remove Graphics ]," type="string"/>
      <att name="NODE_VISIBLE" value="true" type="string"/>
      <att name="NODE_BORDER_TRANSPARENCY" value="255" type="string"/>
      <att name="NODE_BORDER_STROKE" value="SOLID" type="string"/>
      <att name="NODE_DEPTH" value="70.0" type="string"/>
      <att name="NODE_LABEL" value="pie-1" type="string"/>
      <att name="NODE_CUSTOMGRAPHICS_SIZE_2" value="70.0" type="string"/>
      <att name="NODE_CUSTOMGRAPHICS_SIZE_5" value="70.0" type="string"/>
      <att name="NODE_SELECTED_PAINT" value="#ffff00" type="string"/>
      <att name="NODE_CUSTOMGRAPHICS_SIZE_6" value="70.0" type="string"/>
      <att name="NODE_CUSTOMGRAPHICS_POSITION_1" value="C,C,c,0.00,0.00" type="string"/>
      <att name="NODE_CUSTOMGRAPHICS_POSITION_7" value="C,C,c,0.00,0.00" type="string"/>
      <att name="NODE_CUSTOMGRAPHICS_SIZE_7" value="70.0" type="string"/>
      <att name="NODE_CUSTOMGRAPHICS_6" value="org.cytoscape.ding.customgraphics.NullCustomGraphics,0,[ Remove Graphics ]," type="string"/>
      <att name="NODE_CUSTOMGRAPHICS_8" value="org.cytoscape.ding.customgraphics.NullCustomGraphics,0,[ Remove Graphics ]," type="string"/>
      <att name="NODE_CUSTOMGRAPHICS_SIZE_1" value="70.0" type="string"/>
      <att name="NODE_TOOLTIP" value="" type="string"/>
      <att name="NODE_LABEL_POSITION" value="C,C,c,0.00,0.00" type="string"/>
      <att name="z" value="0.0" type="string"/>
    </graphics>
  </node>
  <node id="1636" label="par-2">
    <att name="shared name" value="par-2" type="string"/>
    <att name="name" value="par-2" type="string"/>
    <att name="selected" value="0" type="boolean"/>
    <att name="Betweenness" value="0.0" type="real"/>
    <att name="BottleNeck" value="1.0" type="real"/>
    <att name="Closeness" value="571.76667" type="real"/>
    <att name="Clustering coefficient" value="0.0" type="real"/>
    <att name="Color" value="" type="string"/>
    <att name="DMNC" value="0.0" type="real"/>
    <att name="Degree" value="1.0" type="real"/>
    <att name="EPC" value="13.816" type="real"/>
    <att name="EcCentricity" value="0.11781" type="real"/>
    <att name="MCC" value="1.0" type="real"/>
    <att name="MNC" value="1.0" type="real"/>
    <att name="Radiality" value="8.8708" type="real"/>
    <att name="Stress" value="0.0" type="real"/>
    <att name="canonicalName" value="par-2" type="string"/>
    <att name="colouring" value="blue" type="string"/>
    <att name="glayConnectedComponent_3" value="1" type="integer"/>
    <att name="SUBNETWORK_NODE_TYPE" value="" type="string"/>
    <att name="node.fillColor" value="" type="string"/>
    <att name="node.fontSize" value="" type="string"/>
    <graphics width="1.0" outline="#333333" h="70.0" w="70.0" y="-5424.4130859375" x="-21011.358864541326" fill="#eeb9a8" z="0.0" type="ELLIPSE">
      <att name="NODE_CUSTOMGRAPHICS_POSITION_6" value="C,C,c,0.00,0.00" type="string"/>
      <att name="NODE_CUSTOMGRAPHICS_POSITION_5" value="C,C,c,0.00,0.00" type="string"/>
      <att name="NODE_CUSTOMGRAPHICS_4" value="org.cytoscape.ding.customgraphics.NullCustomGraphics,0,[ Remove Graphics ]," type="string"/>
      <att name="NODE_CUSTOMGRAPHICS_SIZE_9" value="70.0" type="string"/>
      <att name="NODE_SELECTED" value="false" type="string"/>
      <att name="NODE_LABEL_TRANSPARENCY" value="255" type="string"/>
      <att name="NODE_CUSTOMGRAPHICS_POSITION_2" value="C,C,c,0.00,0.00" type="string"/>
      <att name="NODE_CUSTOMGRAPHICS_POSITION_4" value="C,C,c,0.00,0.00" type="string"/>
      <att name="NODE_LABEL_WIDTH" value="100.0" type="string"/>
      <att name="NODE_CUSTOMGRAPHICS_5" value="org.cytoscape.ding.customgraphics.NullCustomGraphics,0,[ Remove Graphics ]," type="string"/>
      <att name="NODE_CUSTOMGRAPHICS_3" value="org.cytoscape.ding.customgraphics.NullCustomGraphics,0,[ Remove Graphics ]," type="string"/>
      <att name="NODE_TRANSPARENCY" value="255" type="string"/>
      <att name="NODE_CUSTOMGRAPHICS_1" value="org.cytoscape.ding.customgraphics.NullCustomGraphics,0,[ Remove Graphics ]," type="string"/>
      <att name="NODE_CUSTOMGRAPHICS_POSITION_9" value="C,C,c,0.00,0.00" type="string"/>
      <att name="NODE_LABEL_COLOR" value="#000000" type="string"/>
      <att name="NODE_LABEL_FONT_SIZE" value="0" type="string"/>
      <att name="NODE_CUSTOMGRAPHICS_7" value="org.cytoscape.ding.customgraphics.NullCustomGraphics,0,[ Remove Graphics ]," type="string"/>
      <att name="NODE_LABEL_FONT_FACE" value="Dialog.plain,plain,0" type="string"/>
      <att name="NODE_CUSTOMGRAPHICS_SIZE_4" value="70.0" type="string"/>
      <att name="NODE_CUSTOMGRAPHICS_2" value="org.cytoscape.ding.customgraphics.NullCustomGraphics,0,[ Remove Graphics ]," type="string"/>
      <att name="NODE_CUSTOMGRAPHICS_SIZE_8" value="70.0" type="string"/>
      <att name="NODE_CUSTOMGRAPHICS_POSITION_8" value="C,C,c,0.00,0.00" type="string"/>
      <att name="NODE_CUSTOMGRAPHICS_POSITION_3" value="C,C,c,0.00,0.00" type="string"/>
      <att name="NODE_NESTED_NETWORK_IMAGE_VISIBLE" value="true" type="string"/>
      <att name="NODE_CUSTOMGRAPHICS_SIZE_3" value="70.0" type="string"/>
      <att name="NODE_CUSTOMGRAPHICS_9" value="org.cytoscape.ding.customgraphics.NullCustomGraphics,0,[ Remove Graphics ]," type="string"/>
      <att name="NODE_VISIBLE" value="true" type="string"/>
      <att name="NODE_BORDER_TRANSPARENCY" value="255" type="string"/>
      <att name="NODE_BORDER_STROKE" value="SOLID" type="string"/>
      <att name="NODE_DEPTH" value="70.0" type="string"/>
      <att name="NODE_LABEL" value="par-2" type="string"/>
      <att name="NODE_CUSTOMGRAPHICS_SIZE_2" value="70.0" type="string"/>
      <att name="NODE_CUSTOMGRAPHICS_SIZE_5" value="70.0" type="string"/>
      <att name="NODE_SELECTED_PAINT" value="#ffff00" type="string"/>
      <att name="NODE_CUSTOMGRAPHICS_SIZE_6" value="70.0" type="string"/>
      <att name="NODE_CUSTOMGRAPHICS_POSITION_1" value="C,C,c,0.00,0.00" type="string"/>
      <att name="NODE_CUSTOMGRAPHICS_POSITION_7" value="C,C,c,0.00,0.00" type="string"/>
      <att name="NODE_CUSTOMGRAPHICS_SIZE_7" value="70.0" type="string"/>
      <att name="NODE_CUSTOMGRAPHICS_6" value="org.cytoscape.ding.customgraphics.NullCustomGraphics,0,[ Remove Graphics ]," type="string"/>
      <att name="NODE_CUSTOMGRAPHICS_8" value="org.cytoscape.ding.customgraphics.NullCustomGraphics,0,[ Remove Graphics ]," type="string"/>
      <att name="NODE_CUSTOMGRAPHICS_SIZE_1" value="70.0" type="string"/>
      <att name="NODE_TOOLTIP" value="" type="string"/>
      <att name="NODE_LABEL_POSITION" value="C,C,c,0.00,0.00" type="string"/>
      <att name="z" value="0.0" type="string"/>
    </graphics>
  </node>
  <node id="102" label="par-5">
    <att name="shared name" value="par-5" type="string"/>
    <att name="name" value="par-5" type="string"/>
    <att name="selected" value="0" type="boolean"/>
    <att name="Betweenness" value="7970.84224" type="real"/>
    <att name="BottleNeck" value="4.0" type="real"/>
    <att name="Closeness" value="646.78095" type="real"/>
    <att name="Clustering coefficient" value="0.38333" type="real"/>
    <att name="Color" value="blue" type="string"/>
    <att name="DMNC" value="0.58756" type="real"/>
    <att name="Degree" value="16.0" type="real"/>
    <att name="EPC" value="117.558" type="real"/>
    <att name="EcCentricity" value="0.11781" type="real"/>
    <att name="MCC" value="33.0" type="real"/>
    <att name="MNC" value="13.0" type="real"/>
    <att name="Radiality" value="9.18827" type="real"/>
    <att name="Stress" value="180522.0" type="real"/>
    <att name="canonicalName" value="par-5" type="string"/>
    <att name="colouring" value="red" type="string"/>
    <att name="glayConnectedComponent_3" value="1" type="integer"/>
    <att name="SUBNETWORK_NODE_TYPE" value="" type="string"/>
    <att name="node.fillColor" value="" type="string"/>
    <att name="node.fontSize" value="" type="string"/>
    <graphics width="1.0" outline="#333333" h="70.0" w="70.0" y="-1570.9140625" x="-15560.461403603826" fill="#d0c3b6" z="0.0" type="ELLIPSE">
      <att name="NODE_CUSTOMGRAPHICS_POSITION_6" value="C,C,c,0.00,0.00" type="string"/>
      <att name="NODE_CUSTOMGRAPHICS_POSITION_5" value="C,C,c,0.00,0.00" type="string"/>
      <att name="NODE_CUSTOMGRAPHICS_4" value="org.cytoscape.ding.customgraphics.NullCustomGraphics,0,[ Remove Graphics ]," type="string"/>
      <att name="NODE_CUSTOMGRAPHICS_SIZE_9" value="70.0" type="string"/>
      <att name="NODE_SELECTED" value="false" type="string"/>
      <att name="NODE_LABEL_TRANSPARENCY" value="255" type="string"/>
      <att name="NODE_CUSTOMGRAPHICS_POSITION_2" value="C,C,c,0.00,0.00" type="string"/>
      <att name="NODE_CUSTOMGRAPHICS_POSITION_4" value="C,C,c,0.00,0.00" type="string"/>
      <att name="NODE_LABEL_WIDTH" value="100.0" type="string"/>
      <att name="NODE_CUSTOMGRAPHICS_5" value="org.cytoscape.ding.customgraphics.NullCustomGraphics,0,[ Remove Graphics ]," type="string"/>
      <att name="NODE_CUSTOMGRAPHICS_3" value="org.cytoscape.ding.customgraphics.NullCustomGraphics,0,[ Remove Graphics ]," type="string"/>
      <att name="NODE_TRANSPARENCY" value="255" type="string"/>
      <att name="NODE_CUSTOMGRAPHICS_1" value="org.cytoscape.ding.customgraphics.NullCustomGraphics,0,[ Remove Graphics ]," type="string"/>
      <att name="NODE_CUSTOMGRAPHICS_POSITION_9" value="C,C,c,0.00,0.00" type="string"/>
      <att name="NODE_LABEL_COLOR" value="#000000" type="string"/>
      <att name="NODE_LABEL_FONT_SIZE" value="0" type="string"/>
      <att name="NODE_CUSTOMGRAPHICS_7" value="org.cytoscape.ding.customgraphics.NullCustomGraphics,0,[ Remove Graphics ]," type="string"/>
      <att name="NODE_LABEL_FONT_FACE" value="Dialog.plain,plain,0" type="string"/>
      <att name="NODE_CUSTOMGRAPHICS_SIZE_4" value="70.0" type="string"/>
      <att name="NODE_CUSTOMGRAPHICS_2" value="org.cytoscape.ding.customgraphics.NullCustomGraphics,0,[ Remove Graphics ]," type="string"/>
      <att name="NODE_CUSTOMGRAPHICS_SIZE_8" value="70.0" type="string"/>
      <att name="NODE_CUSTOMGRAPHICS_POSITION_8" value="C,C,c,0.00,0.00" type="string"/>
      <att name="NODE_CUSTOMGRAPHICS_POSITION_3" value="C,C,c,0.00,0.00" type="string"/>
      <att name="NODE_NESTED_NETWORK_IMAGE_VISIBLE" value="true" type="string"/>
      <att name="NODE_CUSTOMGRAPHICS_SIZE_3" value="70.0" type="string"/>
      <att name="NODE_CUSTOMGRAPHICS_9" value="org.cytoscape.ding.customgraphics.NullCustomGraphics,0,[ Remove Graphics ]," type="string"/>
      <att name="NODE_VISIBLE" value="true" type="string"/>
      <att name="NODE_BORDER_TRANSPARENCY" value="255" type="string"/>
      <att name="NODE_BORDER_STROKE" value="SOLID" type="string"/>
      <att name="NODE_DEPTH" value="70.0" type="string"/>
      <att name="NODE_LABEL" value="par-5" type="string"/>
      <att name="NODE_CUSTOMGRAPHICS_SIZE_2" value="70.0" type="string"/>
      <att name="NODE_CUSTOMGRAPHICS_SIZE_5" value="70.0" type="string"/>
      <att name="NODE_SELECTED_PAINT" value="#ffff00" type="string"/>
      <att name="NODE_CUSTOMGRAPHICS_SIZE_6" value="70.0" type="string"/>
      <att name="NODE_CUSTOMGRAPHICS_POSITION_1" value="C,C,c,0.00,0.00" type="string"/>
      <att name="NODE_CUSTOMGRAPHICS_POSITION_7" value="C,C,c,0.00,0.00" type="string"/>
      <att name="NODE_CUSTOMGRAPHICS_SIZE_7" value="70.0" type="string"/>
      <att name="NODE_CUSTOMGRAPHICS_6" value="org.cytoscape.ding.customgraphics.NullCustomGraphics,0,[ Remove Graphics ]," type="string"/>
      <att name="NODE_CUSTOMGRAPHICS_8" value="org.cytoscape.ding.customgraphics.NullCustomGraphics,0,[ Remove Graphics ]," type="string"/>
      <att name="NODE_CUSTOMGRAPHICS_SIZE_1" value="70.0" type="string"/>
      <att name="NODE_TOOLTIP" value="" type="string"/>
      <att name="NODE_LABEL_POSITION" value="C,C,c,0.00,0.00" type="string"/>
      <att name="z" value="0.0" type="string"/>
    </graphics>
  </node>
  <node id="534" label="par-6">
    <att name="shared name" value="par-6" type="string"/>
    <att name="name" value="par-6" type="string"/>
    <att name="selected" value="0" type="boolean"/>
    <att name="Betweenness" value="3704.7567" type="real"/>
    <att name="BottleNeck" value="2.0" type="real"/>
    <att name="Closeness" value="714.37381" type="real"/>
    <att name="Clustering coefficient" value="0.66667" type="real"/>
    <att name="Color" value="" type="string"/>
    <att name="DMNC" value="0.66569" type="real"/>
    <att name="Degree" value="7.0" type="real"/>
    <att name="EPC" value="78.535" type="real"/>
    <att name="EcCentricity" value="0.13464" type="real"/>
    <att name="MCC" value="27.0" type="real"/>
    <att name="MNC" value="6.0" type="real"/>
    <att name="Radiality" value="9.41596" type="real"/>
    <att name="Stress" value="112910.0" type="real"/>
    <att name="canonicalName" value="par-6" type="string"/>
    <att name="colouring" value="red" type="string"/>
    <att name="glayConnectedComponent_3" value="1" type="integer"/>
    <att name="SUBNETWORK_NODE_TYPE" value="" type="string"/>
    <att name="node.fillColor" value="" type="string"/>
    <att name="node.fontSize" value="" type="string"/>
    <graphics width="1.0" outline="#333333" h="70.0" w="70.0" y="-7092.94775390625" x="-15873.488747353826" fill="#dbd3c6" z="0.0" type="ELLIPSE">
      <att name="NODE_CUSTOMGRAPHICS_POSITION_6" value="C,C,c,0.00,0.00" type="string"/>
      <att name="NODE_CUSTOMGRAPHICS_POSITION_5" value="C,C,c,0.00,0.00" type="string"/>
      <att name="NODE_CUSTOMGRAPHICS_4" value="org.cytoscape.ding.customgraphics.NullCustomGraphics,0,[ Remove Graphics ]," type="string"/>
      <att name="NODE_CUSTOMGRAPHICS_SIZE_9" value="70.0" type="string"/>
      <att name="NODE_SELECTED" value="false" type="string"/>
      <att name="NODE_LABEL_TRANSPARENCY" value="255" type="string"/>
      <att name="NODE_CUSTOMGRAPHICS_POSITION_2" value="C,C,c,0.00,0.00" type="string"/>
      <att name="NODE_CUSTOMGRAPHICS_POSITION_4" value="C,C,c,0.00,0.00" type="string"/>
      <att name="NODE_LABEL_WIDTH" value="100.0" type="string"/>
      <att name="NODE_CUSTOMGRAPHICS_5" value="org.cytoscape.ding.customgraphics.NullCustomGraphics,0,[ Remove Graphics ]," type="string"/>
      <att name="NODE_CUSTOMGRAPHICS_3" value="org.cytoscape.ding.customgraphics.NullCustomGraphics,0,[ Remove Graphics ]," type="string"/>
      <att name="NODE_TRANSPARENCY" value="255" type="string"/>
      <att name="NODE_CUSTOMGRAPHICS_1" value="org.cytoscape.ding.customgraphics.NullCustomGraphics,0,[ Remove Graphics ]," type="string"/>
      <att name="NODE_CUSTOMGRAPHICS_POSITION_9" value="C,C,c,0.00,0.00" type="string"/>
      <att name="NODE_LABEL_COLOR" value="#000000" type="string"/>
      <att name="NODE_LABEL_FONT_SIZE" value="0" type="string"/>
      <att name="NODE_CUSTOMGRAPHICS_7" value="org.cytoscape.ding.customgraphics.NullCustomGraphics,0,[ Remove Graphics ]," type="string"/>
      <att name="NODE_LABEL_FONT_FACE" value="Dialog.plain,plain,0" type="string"/>
      <att name="NODE_CUSTOMGRAPHICS_SIZE_4" value="70.0" type="string"/>
      <att name="NODE_CUSTOMGRAPHICS_2" value="org.cytoscape.ding.customgraphics.NullCustomGraphics,0,[ Remove Graphics ]," type="string"/>
      <att name="NODE_CUSTOMGRAPHICS_SIZE_8" value="70.0" type="string"/>
      <att name="NODE_CUSTOMGRAPHICS_POSITION_8" value="C,C,c,0.00,0.00" type="string"/>
      <att name="NODE_CUSTOMGRAPHICS_POSITION_3" value="C,C,c,0.00,0.00" type="string"/>
      <att name="NODE_NESTED_NETWORK_IMAGE_VISIBLE" value="true" type="string"/>
      <att name="NODE_CUSTOMGRAPHICS_SIZE_3" value="70.0" type="string"/>
      <att name="NODE_CUSTOMGRAPHICS_9" value="org.cytoscape.ding.customgraphics.NullCustomGraphics,0,[ Remove Graphics ]," type="string"/>
      <att name="NODE_VISIBLE" value="true" type="string"/>
      <att name="NODE_BORDER_TRANSPARENCY" value="255" type="string"/>
      <att name="NODE_BORDER_STROKE" value="SOLID" type="string"/>
      <att name="NODE_DEPTH" value="70.0" type="string"/>
      <att name="NODE_LABEL" value="par-6" type="string"/>
      <att name="NODE_CUSTOMGRAPHICS_SIZE_2" value="70.0" type="string"/>
      <att name="NODE_CUSTOMGRAPHICS_SIZE_5" value="70.0" type="string"/>
      <att name="NODE_SELECTED_PAINT" value="#ffff00" type="string"/>
      <att name="NODE_CUSTOMGRAPHICS_SIZE_6" value="70.0" type="string"/>
      <att name="NODE_CUSTOMGRAPHICS_POSITION_1" value="C,C,c,0.00,0.00" type="string"/>
      <att name="NODE_CUSTOMGRAPHICS_POSITION_7" value="C,C,c,0.00,0.00" type="string"/>
      <att name="NODE_CUSTOMGRAPHICS_SIZE_7" value="70.0" type="string"/>
      <att name="NODE_CUSTOMGRAPHICS_6" value="org.cytoscape.ding.customgraphics.NullCustomGraphics,0,[ Remove Graphics ]," type="string"/>
      <att name="NODE_CUSTOMGRAPHICS_8" value="org.cytoscape.ding.customgraphics.NullCustomGraphics,0,[ Remove Graphics ]," type="string"/>
      <att name="NODE_CUSTOMGRAPHICS_SIZE_1" value="70.0" type="string"/>
      <att name="NODE_TOOLTIP" value="" type="string"/>
      <att name="NODE_LABEL_POSITION" value="C,C,c,0.00,0.00" type="string"/>
      <att name="z" value="0.0" type="string"/>
    </graphics>
  </node>
  <node id="611" label="pat-3">
    <att name="shared name" value="pat-3" type="string"/>
    <att name="name" value="pat-3" type="string"/>
    <att name="selected" value="0" type="boolean"/>
    <att name="Betweenness" value="9238.0354" type="real"/>
    <att name="BottleNeck" value="5.0" type="real"/>
    <att name="Closeness" value="625.47262" type="real"/>
    <att name="Clustering coefficient" value="0.50909" type="real"/>
    <att name="Color" value="red" type="string"/>
    <att name="DMNC" value="0.8164" type="real"/>
    <att name="Degree" value="11.0" type="real"/>
    <att name="EPC" value="91.968" type="real"/>
    <att name="EcCentricity" value="0.11781" type="real"/>
    <att name="MCC" value="3.0" type="real"/>
    <att name="MNC" value="8.0" type="real"/>
    <att name="Radiality" value="9.097" type="real"/>
    <att name="Stress" value="124780.0" type="real"/>
    <att name="canonicalName" value="pat-3" type="string"/>
    <att name="colouring" value="red" type="string"/>
    <att name="glayConnectedComponent_3" value="1" type="integer"/>
    <att name="SUBNETWORK_NODE_TYPE" value="" type="string"/>
    <att name="node.fillColor" value="" type="string"/>
    <att name="node.fontSize" value="" type="string"/>
    <graphics width="1.0" outline="#333333" h="70.0" w="70.0" y="-1314.2108154296875" x="-15604.030739541326" fill="#d0c3b6" z="0.0" type="ELLIPSE">
      <att name="NODE_CUSTOMGRAPHICS_POSITION_6" value="C,C,c,0.00,0.00" type="string"/>
      <att name="NODE_CUSTOMGRAPHICS_POSITION_5" value="C,C,c,0.00,0.00" type="string"/>
      <att name="NODE_CUSTOMGRAPHICS_4" value="org.cytoscape.ding.customgraphics.NullCustomGraphics,0,[ Remove Graphics ]," type="string"/>
      <att name="NODE_CUSTOMGRAPHICS_SIZE_9" value="70.0" type="string"/>
      <att name="NODE_SELECTED" value="false" type="string"/>
      <att name="NODE_LABEL_TRANSPARENCY" value="255" type="string"/>
      <att name="NODE_CUSTOMGRAPHICS_POSITION_2" value="C,C,c,0.00,0.00" type="string"/>
      <att name="NODE_CUSTOMGRAPHICS_POSITION_4" value="C,C,c,0.00,0.00" type="string"/>
      <att name="NODE_LABEL_WIDTH" value="100.0" type="string"/>
      <att name="NODE_CUSTOMGRAPHICS_5" value="org.cytoscape.ding.customgraphics.NullCustomGraphics,0,[ Remove Graphics ]," type="string"/>
      <att name="NODE_CUSTOMGRAPHICS_3" value="org.cytoscape.ding.customgraphics.NullCustomGraphics,0,[ Remove Graphics ]," type="string"/>
      <att name="NODE_TRANSPARENCY" value="255" type="string"/>
      <att name="NODE_CUSTOMGRAPHICS_1" value="org.cytoscape.ding.customgraphics.NullCustomGraphics,0,[ Remove Graphics ]," type="string"/>
      <att name="NODE_CUSTOMGRAPHICS_POSITION_9" value="C,C,c,0.00,0.00" type="string"/>
      <att name="NODE_LABEL_COLOR" value="#000000" type="string"/>
      <att name="NODE_LABEL_FONT_SIZE" value="0" type="string"/>
      <att name="NODE_CUSTOMGRAPHICS_7" value="org.cytoscape.ding.customgraphics.NullCustomGraphics,0,[ Remove Graphics ]," type="string"/>
      <att name="NODE_LABEL_FONT_FACE" value="Dialog.plain,plain,0" type="string"/>
      <att name="NODE_CUSTOMGRAPHICS_SIZE_4" value="70.0" type="string"/>
      <att name="NODE_CUSTOMGRAPHICS_2" value="org.cytoscape.ding.customgraphics.NullCustomGraphics,0,[ Remove Graphics ]," type="string"/>
      <att name="NODE_CUSTOMGRAPHICS_SIZE_8" value="70.0" type="string"/>
      <att name="NODE_CUSTOMGRAPHICS_POSITION_8" value="C,C,c,0.00,0.00" type="string"/>
      <att name="NODE_CUSTOMGRAPHICS_POSITION_3" value="C,C,c,0.00,0.00" type="string"/>
      <att name="NODE_NESTED_NETWORK_IMAGE_VISIBLE" value="true" type="string"/>
      <att name="NODE_CUSTOMGRAPHICS_SIZE_3" value="70.0" type="string"/>
      <att name="NODE_CUSTOMGRAPHICS_9" value="org.cytoscape.ding.customgraphics.NullCustomGraphics,0,[ Remove Graphics ]," type="string"/>
      <att name="NODE_VISIBLE" value="true" type="string"/>
      <att name="NODE_BORDER_TRANSPARENCY" value="255" type="string"/>
      <att name="NODE_BORDER_STROKE" value="SOLID" type="string"/>
      <att name="NODE_DEPTH" value="70.0" type="string"/>
      <att name="NODE_LABEL" value="pat-3" type="string"/>
      <att name="NODE_CUSTOMGRAPHICS_SIZE_2" value="70.0" type="string"/>
      <att name="NODE_CUSTOMGRAPHICS_SIZE_5" value="70.0" type="string"/>
      <att name="NODE_SELECTED_PAINT" value="#ffff00" type="string"/>
      <att name="NODE_CUSTOMGRAPHICS_SIZE_6" value="70.0" type="string"/>
      <att name="NODE_CUSTOMGRAPHICS_POSITION_1" value="C,C,c,0.00,0.00" type="string"/>
      <att name="NODE_CUSTOMGRAPHICS_POSITION_7" value="C,C,c,0.00,0.00" type="string"/>
      <att name="NODE_CUSTOMGRAPHICS_SIZE_7" value="70.0" type="string"/>
      <att name="NODE_CUSTOMGRAPHICS_6" value="org.cytoscape.ding.customgraphics.NullCustomGraphics,0,[ Remove Graphics ]," type="string"/>
      <att name="NODE_CUSTOMGRAPHICS_8" value="org.cytoscape.ding.customgraphics.NullCustomGraphics,0,[ Remove Graphics ]," type="string"/>
      <att name="NODE_CUSTOMGRAPHICS_SIZE_1" value="70.0" type="string"/>
      <att name="NODE_TOOLTIP" value="" type="string"/>
      <att name="NODE_LABEL_POSITION" value="C,C,c,0.00,0.00" type="string"/>
      <att name="z" value="0.0" type="string"/>
    </graphics>
  </node>
  <node id="1326" label="nipi-3">
    <att name="shared name" value="nipi-3" type="string"/>
    <att name="name" value="nipi-3" type="string"/>
    <att name="selected" value="0" type="boolean"/>
    <att name="Betweenness" value="0.0" type="real"/>
    <att name="BottleNeck" value="1.0" type="real"/>
    <att name="Closeness" value="571.76667" type="real"/>
    <att name="Clustering coefficient" value="0.0" type="real"/>
    <att name="Color" value="" type="string"/>
    <att name="DMNC" value="0.0" type="real"/>
    <att name="Degree" value="1.0" type="real"/>
    <att name="EPC" value="19.603" type="real"/>
    <att name="EcCentricity" value="0.11781" type="real"/>
    <att name="MCC" value="1.0" type="real"/>
    <att name="MNC" value="1.0" type="real"/>
    <att name="Radiality" value="8.8708" type="real"/>
    <att name="Stress" value="0.0" type="real"/>
    <att name="canonicalName" value="nipi-3" type="string"/>
    <att name="colouring" value="blue" type="string"/>
    <att name="glayConnectedComponent_3" value="1" type="integer"/>
    <att name="SUBNETWORK_NODE_TYPE" value="" type="string"/>
    <att name="node.fillColor" value="" type="string"/>
    <att name="node.fontSize" value="" type="string"/>
    <graphics width="1.0" outline="#333333" h="70.0" w="70.0" y="-3619.950439453125" x="-21349.574684853826" fill="#eeb9a8" z="0.0" type="ELLIPSE">
      <att name="NODE_CUSTOMGRAPHICS_POSITION_6" value="C,C,c,0.00,0.00" type="string"/>
      <att name="NODE_CUSTOMGRAPHICS_POSITION_5" value="C,C,c,0.00,0.00" type="string"/>
      <att name="NODE_CUSTOMGRAPHICS_4" value="org.cytoscape.ding.customgraphics.NullCustomGraphics,0,[ Remove Graphics ]," type="string"/>
      <att name="NODE_CUSTOMGRAPHICS_SIZE_9" value="70.0" type="string"/>
      <att name="NODE_SELECTED" value="false" type="string"/>
      <att name="NODE_LABEL_TRANSPARENCY" value="255" type="string"/>
      <att name="NODE_CUSTOMGRAPHICS_POSITION_2" value="C,C,c,0.00,0.00" type="string"/>
      <att name="NODE_CUSTOMGRAPHICS_POSITION_4" value="C,C,c,0.00,0.00" type="string"/>
      <att name="NODE_LABEL_WIDTH" value="100.0" type="string"/>
      <att name="NODE_CUSTOMGRAPHICS_5" value="org.cytoscape.ding.customgraphics.NullCustomGraphics,0,[ Remove Graphics ]," type="string"/>
      <att name="NODE_CUSTOMGRAPHICS_3" value="org.cytoscape.ding.customgraphics.NullCustomGraphics,0,[ Remove Graphics ]," type="string"/>
      <att name="NODE_TRANSPARENCY" value="255" type="string"/>
      <att name="NODE_CUSTOMGRAPHICS_1" value="org.cytoscape.ding.customgraphics.NullCustomGraphics,0,[ Remove Graphics ]," type="string"/>
      <att name="NODE_CUSTOMGRAPHICS_POSITION_9" value="C,C,c,0.00,0.00" type="string"/>
      <att name="NODE_LABEL_COLOR" value="#000000" type="string"/>
      <att name="NODE_LABEL_FONT_SIZE" value="0" type="string"/>
      <att name="NODE_CUSTOMGRAPHICS_7" value="org.cytoscape.ding.customgraphics.NullCustomGraphics,0,[ Remove Graphics ]," type="string"/>
      <att name="NODE_LABEL_FONT_FACE" value="Dialog.plain,plain,0" type="string"/>
      <att name="NODE_CUSTOMGRAPHICS_SIZE_4" value="70.0" type="string"/>
      <att name="NODE_CUSTOMGRAPHICS_2" value="org.cytoscape.ding.customgraphics.NullCustomGraphics,0,[ Remove Graphics ]," type="string"/>
      <att name="NODE_CUSTOMGRAPHICS_SIZE_8" value="70.0" type="string"/>
      <att name="NODE_CUSTOMGRAPHICS_POSITION_8" value="C,C,c,0.00,0.00" type="string"/>
      <att name="NODE_CUSTOMGRAPHICS_POSITION_3" value="C,C,c,0.00,0.00" type="string"/>
      <att name="NODE_NESTED_NETWORK_IMAGE_VISIBLE" value="true" type="string"/>
      <att name="NODE_CUSTOMGRAPHICS_SIZE_3" value="70.0" type="string"/>
      <att name="NODE_CUSTOMGRAPHICS_9" value="org.cytoscape.ding.customgraphics.NullCustomGraphics,0,[ Remove Graphics ]," type="string"/>
      <att name="NODE_VISIBLE" value="true" type="string"/>
      <att name="NODE_BORDER_TRANSPARENCY" value="255" type="string"/>
      <att name="NODE_BORDER_STROKE" value="SOLID" type="string"/>
      <att name="NODE_DEPTH" value="70.0" type="string"/>
      <att name="NODE_LABEL" value="nipi-3" type="string"/>
      <att name="NODE_CUSTOMGRAPHICS_SIZE_2" value="70.0" type="string"/>
      <att name="NODE_CUSTOMGRAPHICS_SIZE_5" value="70.0" type="string"/>
      <att name="NODE_SELECTED_PAINT" value="#ffff00" type="string"/>
      <att name="NODE_CUSTOMGRAPHICS_SIZE_6" value="70.0" type="string"/>
      <att name="NODE_CUSTOMGRAPHICS_POSITION_1" value="C,C,c,0.00,0.00" type="string"/>
      <att name="NODE_CUSTOMGRAPHICS_POSITION_7" value="C,C,c,0.00,0.00" type="string"/>
      <att name="NODE_CUSTOMGRAPHICS_SIZE_7" value="70.0" type="string"/>
      <att name="NODE_CUSTOMGRAPHICS_6" value="org.cytoscape.ding.customgraphics.NullCustomGraphics,0,[ Remove Graphics ]," type="string"/>
      <att name="NODE_CUSTOMGRAPHICS_8" value="org.cytoscape.ding.customgraphics.NullCustomGraphics,0,[ Remove Graphics ]," type="string"/>
      <att name="NODE_CUSTOMGRAPHICS_SIZE_1" value="70.0" type="string"/>
      <att name="NODE_TOOLTIP" value="" type="string"/>
      <att name="NODE_LABEL_POSITION" value="C,C,c,0.00,0.00" type="string"/>
      <att name="z" value="0.0" type="string"/>
    </graphics>
  </node>
  <node id="1727" label="ogt-1">
    <att name="shared name" value="ogt-1" type="string"/>
    <att name="name" value="ogt-1" type="string"/>
    <att name="selected" value="0" type="boolean"/>
    <att name="Betweenness" value="0.0" type="real"/>
    <att name="BottleNeck" value="1.0" type="real"/>
    <att name="Closeness" value="571.76667" type="real"/>
    <att name="Clustering coefficient" value="0.0" type="real"/>
    <att name="Color" value="" type="string"/>
    <att name="DMNC" value="0.0" type="real"/>
    <att name="Degree" value="1.0" type="real"/>
    <att name="EPC" value="19.516" type="real"/>
    <att name="EcCentricity" value="0.11781" type="real"/>
    <att name="MCC" value="1.0" type="real"/>
    <att name="MNC" value="1.0" type="real"/>
    <att name="Radiality" value="8.8708" type="real"/>
    <att name="Stress" value="0.0" type="real"/>
    <att name="canonicalName" value="ogt-1" type="string"/>
    <att name="colouring" value="blue" type="string"/>
    <att name="glayConnectedComponent_3" value="1" type="integer"/>
    <att name="SUBNETWORK_NODE_TYPE" value="" type="string"/>
    <att name="node.fillColor" value="" type="string"/>
    <att name="node.fontSize" value="" type="string"/>
    <graphics width="1.0" outline="#333333" h="70.0" w="70.0" y="-4215.96240234375" x="-18485.844216103826" fill="#eeb9a8" z="0.0" type="ELLIPSE">
      <att name="NODE_CUSTOMGRAPHICS_POSITION_6" value="C,C,c,0.00,0.00" type="string"/>
      <att name="NODE_CUSTOMGRAPHICS_POSITION_5" value="C,C,c,0.00,0.00" type="string"/>
      <att name="NODE_CUSTOMGRAPHICS_4" value="org.cytoscape.ding.customgraphics.NullCustomGraphics,0,[ Remove Graphics ]," type="string"/>
      <att name="NODE_CUSTOMGRAPHICS_SIZE_9" value="70.0" type="string"/>
      <att name="NODE_SELECTED" value="false" type="string"/>
      <att name="NODE_LABEL_TRANSPARENCY" value="255" type="string"/>
      <att name="NODE_CUSTOMGRAPHICS_POSITION_2" value="C,C,c,0.00,0.00" type="string"/>
      <att name="NODE_CUSTOMGRAPHICS_POSITION_4" value="C,C,c,0.00,0.00" type="string"/>
      <att name="NODE_LABEL_WIDTH" value="100.0" type="string"/>
      <att name="NODE_CUSTOMGRAPHICS_5" value="org.cytoscape.ding.customgraphics.NullCustomGraphics,0,[ Remove Graphics ]," type="string"/>
      <att name="NODE_CUSTOMGRAPHICS_3" value="org.cytoscape.ding.customgraphics.NullCustomGraphics,0,[ Remove Graphics ]," type="string"/>
      <att name="NODE_TRANSPARENCY" value="255" type="string"/>
      <att name="NODE_CUSTOMGRAPHICS_1" value="org.cytoscape.ding.customgraphics.NullCustomGraphics,0,[ Remove Graphics ]," type="string"/>
      <att name="NODE_CUSTOMGRAPHICS_POSITION_9" value="C,C,c,0.00,0.00" type="string"/>
      <att name="NODE_LABEL_COLOR" value="#000000" type="string"/>
      <att name="NODE_LABEL_FONT_SIZE" value="0" type="string"/>
      <att name="NODE_CUSTOMGRAPHICS_7" value="org.cytoscape.ding.customgraphics.NullCustomGraphics,0,[ Remove Graphics ]," type="string"/>
      <att name="NODE_LABEL_FONT_FACE" value="Dialog.plain,plain,0" type="string"/>
      <att name="NODE_CUSTOMGRAPHICS_SIZE_4" value="70.0" type="string"/>
      <att name="NODE_CUSTOMGRAPHICS_2" value="org.cytoscape.ding.customgraphics.NullCustomGraphics,0,[ Remove Graphics ]," type="string"/>
      <att name="NODE_CUSTOMGRAPHICS_SIZE_8" value="70.0" type="string"/>
      <att name="NODE_CUSTOMGRAPHICS_POSITION_8" value="C,C,c,0.00,0.00" type="string"/>
      <att name="NODE_CUSTOMGRAPHICS_POSITION_3" value="C,C,c,0.00,0.00" type="string"/>
      <att name="NODE_NESTED_NETWORK_IMAGE_VISIBLE" value="true" type="string"/>
      <att name="NODE_CUSTOMGRAPHICS_SIZE_3" value="70.0" type="string"/>
      <att name="NODE_CUSTOMGRAPHICS_9" value="org.cytoscape.ding.customgraphics.NullCustomGraphics,0,[ Remove Graphics ]," type="string"/>
      <att name="NODE_VISIBLE" value="true" type="string"/>
      <att name="NODE_BORDER_TRANSPARENCY" value="255" type="string"/>
      <att name="NODE_BORDER_STROKE" value="SOLID" type="string"/>
      <att name="NODE_DEPTH" value="70.0" type="string"/>
      <att name="NODE_LABEL" value="ogt-1" type="string"/>
      <att name="NODE_CUSTOMGRAPHICS_SIZE_2" value="70.0" type="string"/>
      <att name="NODE_CUSTOMGRAPHICS_SIZE_5" value="70.0" type="string"/>
      <att name="NODE_SELECTED_PAINT" value="#ffff00" type="string"/>
      <att name="NODE_CUSTOMGRAPHICS_SIZE_6" value="70.0" type="string"/>
      <att name="NODE_CUSTOMGRAPHICS_POSITION_1" value="C,C,c,0.00,0.00" type="string"/>
      <att name="NODE_CUSTOMGRAPHICS_POSITION_7" value="C,C,c,0.00,0.00" type="string"/>
      <att name="NODE_CUSTOMGRAPHICS_SIZE_7" value="70.0" type="string"/>
      <att name="NODE_CUSTOMGRAPHICS_6" value="org.cytoscape.ding.customgraphics.NullCustomGraphics,0,[ Remove Graphics ]," type="string"/>
      <att name="NODE_CUSTOMGRAPHICS_8" value="org.cytoscape.ding.customgraphics.NullCustomGraphics,0,[ Remove Graphics ]," type="string"/>
      <att name="NODE_CUSTOMGRAPHICS_SIZE_1" value="70.0" type="string"/>
      <att name="NODE_TOOLTIP" value="" type="string"/>
      <att name="NODE_LABEL_POSITION" value="C,C,c,0.00,0.00" type="string"/>
      <att name="z" value="0.0" type="string"/>
    </graphics>
  </node>
  <node id="414" label="pal-1">
    <att name="shared name" value="pal-1" type="string"/>
    <att name="name" value="pal-1" type="string"/>
    <att name="selected" value="0" type="boolean"/>
    <att name="Betweenness" value="36896.67007" type="real"/>
    <att name="BottleNeck" value="33.0" type="real"/>
    <att name="Closeness" value="657.90476" type="real"/>
    <att name="Clustering coefficient" value="0.21212" type="real"/>
    <att name="Color" value="" type="string"/>
    <att name="DMNC" value="0.47564" type="real"/>
    <att name="Degree" value="12.0" type="real"/>
    <att name="EPC" value="83.391" type="real"/>
    <att name="EcCentricity" value="0.13464" type="real"/>
    <att name="MCC" value="15.0" type="real"/>
    <att name="MNC" value="7.0" type="real"/>
    <att name="Radiality" value="9.26566" type="real"/>
    <att name="Stress" value="523898.0" type="real"/>
    <att name="canonicalName" value="pal-1" type="string"/>
    <att name="colouring" value="red" type="string"/>
    <att name="glayConnectedComponent_3" value="1" type="integer"/>
    <att name="SUBNETWORK_NODE_TYPE" value="" type="string"/>
    <att name="node.fillColor" value="" type="string"/>
    <att name="node.fontSize" value="" type="string"/>
    <graphics width="1.0" outline="#333333" h="70.0" w="70.0" y="-8214.431640625" x="-15804.722145791326" fill="#dbd3c6" z="0.0" type="ELLIPSE">
      <att name="NODE_CUSTOMGRAPHICS_POSITION_6" value="C,C,c,0.00,0.00" type="string"/>
      <att name="NODE_CUSTOMGRAPHICS_POSITION_5" value="C,C,c,0.00,0.00" type="string"/>
      <att name="NODE_CUSTOMGRAPHICS_4" value="org.cytoscape.ding.customgraphics.NullCustomGraphics,0,[ Remove Graphics ]," type="string"/>
      <att name="NODE_CUSTOMGRAPHICS_SIZE_9" value="70.0" type="string"/>
      <att name="NODE_SELECTED" value="false" type="string"/>
      <att name="NODE_LABEL_TRANSPARENCY" value="255" type="string"/>
      <att name="NODE_CUSTOMGRAPHICS_POSITION_2" value="C,C,c,0.00,0.00" type="string"/>
      <att name="NODE_CUSTOMGRAPHICS_POSITION_4" value="C,C,c,0.00,0.00" type="string"/>
      <att name="NODE_LABEL_WIDTH" value="100.0" type="string"/>
      <att name="NODE_CUSTOMGRAPHICS_5" value="org.cytoscape.ding.customgraphics.NullCustomGraphics,0,[ Remove Graphics ]," type="string"/>
      <att name="NODE_CUSTOMGRAPHICS_3" value="org.cytoscape.ding.customgraphics.NullCustomGraphics,0,[ Remove Graphics ]," type="string"/>
      <att name="NODE_TRANSPARENCY" value="255" type="string"/>
      <att name="NODE_CUSTOMGRAPHICS_1" value="org.cytoscape.ding.customgraphics.NullCustomGraphics,0,[ Remove Graphics ]," type="string"/>
      <att name="NODE_CUSTOMGRAPHICS_POSITION_9" value="C,C,c,0.00,0.00" type="string"/>
      <att name="NODE_LABEL_COLOR" value="#000000" type="string"/>
      <att name="NODE_LABEL_FONT_SIZE" value="0" type="string"/>
      <att name="NODE_CUSTOMGRAPHICS_7" value="org.cytoscape.ding.customgraphics.NullCustomGraphics,0,[ Remove Graphics ]," type="string"/>
      <att name="NODE_LABEL_FONT_FACE" value="Dialog.plain,plain,0" type="string"/>
      <att name="NODE_CUSTOMGRAPHICS_SIZE_4" value="70.0" type="string"/>
      <att name="NODE_CUSTOMGRAPHICS_2" value="org.cytoscape.ding.customgraphics.NullCustomGraphics,0,[ Remove Graphics ]," type="string"/>
      <att name="NODE_CUSTOMGRAPHICS_SIZE_8" value="70.0" type="string"/>
      <att name="NODE_CUSTOMGRAPHICS_POSITION_8" value="C,C,c,0.00,0.00" type="string"/>
      <att name="NODE_CUSTOMGRAPHICS_POSITION_3" value="C,C,c,0.00,0.00" type="string"/>
      <att name="NODE_NESTED_NETWORK_IMAGE_VISIBLE" value="true" type="string"/>
      <att name="NODE_CUSTOMGRAPHICS_SIZE_3" value="70.0" type="string"/>
      <att name="NODE_CUSTOMGRAPHICS_9" value="org.cytoscape.ding.customgraphics.NullCustomGraphics,0,[ Remove Graphics ]," type="string"/>
      <att name="NODE_VISIBLE" value="true" type="string"/>
      <att name="NODE_BORDER_TRANSPARENCY" value="255" type="string"/>
      <att name="NODE_BORDER_STROKE" value="SOLID" type="string"/>
      <att name="NODE_DEPTH" value="70.0" type="string"/>
      <att name="NODE_LABEL" value="pal-1" type="string"/>
      <att name="NODE_CUSTOMGRAPHICS_SIZE_2" value="70.0" type="string"/>
      <att name="NODE_CUSTOMGRAPHICS_SIZE_5" value="70.0" type="string"/>
      <att name="NODE_SELECTED_PAINT" value="#ffff00" type="string"/>
      <att name="NODE_CUSTOMGRAPHICS_SIZE_6" value="70.0" type="string"/>
      <att name="NODE_CUSTOMGRAPHICS_POSITION_1" value="C,C,c,0.00,0.00" type="string"/>
      <att name="NODE_CUSTOMGRAPHICS_POSITION_7" value="C,C,c,0.00,0.00" type="string"/>
      <att name="NODE_CUSTOMGRAPHICS_SIZE_7" value="70.0" type="string"/>
      <att name="NODE_CUSTOMGRAPHICS_6" value="org.cytoscape.ding.customgraphics.NullCustomGraphics,0,[ Remove Graphics ]," type="string"/>
      <att name="NODE_CUSTOMGRAPHICS_8" value="org.cytoscape.ding.customgraphics.NullCustomGraphics,0,[ Remove Graphics ]," type="string"/>
      <att name="NODE_CUSTOMGRAPHICS_SIZE_1" value="70.0" type="string"/>
      <att name="NODE_TOOLTIP" value="" type="string"/>
      <att name="NODE_LABEL_POSITION" value="C,C,c,0.00,0.00" type="string"/>
      <att name="z" value="0.0" type="string"/>
    </graphics>
  </node>
  <node id="1865" label="pan-1">
    <att name="shared name" value="pan-1" type="string"/>
    <att name="name" value="pan-1" type="string"/>
    <att name="selected" value="0" type="boolean"/>
    <att name="Betweenness" value="0.0" type="real"/>
    <att name="BottleNeck" value="1.0" type="real"/>
    <att name="Closeness" value="586.28333" type="real"/>
    <att name="Clustering coefficient" value="1.0" type="real"/>
    <att name="Color" value="" type="string"/>
    <att name="DMNC" value="0.30779" type="real"/>
    <att name="Degree" value="2.0" type="real"/>
    <att name="EPC" value="37.802" type="real"/>
    <att name="EcCentricity" value="0.11781" type="real"/>
    <att name="MCC" value="2.0" type="real"/>
    <att name="MNC" value="2.0" type="real"/>
    <att name="Radiality" value="8.91842" type="real"/>
    <att name="Stress" value="0.0" type="real"/>
    <att name="canonicalName" value="pan-1" type="string"/>
    <att name="colouring" value="blue" type="string"/>
    <att name="glayConnectedComponent_3" value="1" type="integer"/>
    <att name="SUBNETWORK_NODE_TYPE" value="" type="string"/>
    <att name="node.fillColor" value="" type="string"/>
    <att name="node.fontSize" value="" type="string"/>
    <graphics width="1.0" outline="#333333" h="70.0" w="70.0" y="-6412.7001953125" x="-20360.041481728826" fill="#eeb9a8" z="0.0" type="ELLIPSE">
      <att name="NODE_CUSTOMGRAPHICS_POSITION_6" value="C,C,c,0.00,0.00" type="string"/>
      <att name="NODE_CUSTOMGRAPHICS_POSITION_5" value="C,C,c,0.00,0.00" type="string"/>
      <att name="NODE_CUSTOMGRAPHICS_4" value="org.cytoscape.ding.customgraphics.NullCustomGraphics,0,[ Remove Graphics ]," type="string"/>
      <att name="NODE_CUSTOMGRAPHICS_SIZE_9" value="70.0" type="string"/>
      <att name="NODE_SELECTED" value="false" type="string"/>
      <att name="NODE_LABEL_TRANSPARENCY" value="255" type="string"/>
      <att name="NODE_CUSTOMGRAPHICS_POSITION_2" value="C,C,c,0.00,0.00" type="string"/>
      <att name="NODE_CUSTOMGRAPHICS_POSITION_4" value="C,C,c,0.00,0.00" type="string"/>
      <att name="NODE_LABEL_WIDTH" value="100.0" type="string"/>
      <att name="NODE_CUSTOMGRAPHICS_5" value="org.cytoscape.ding.customgraphics.NullCustomGraphics,0,[ Remove Graphics ]," type="string"/>
      <att name="NODE_CUSTOMGRAPHICS_3" value="org.cytoscape.ding.customgraphics.NullCustomGraphics,0,[ Remove Graphics ]," type="string"/>
      <att name="NODE_TRANSPARENCY" value="255" type="string"/>
      <att name="NODE_CUSTOMGRAPHICS_1" value="org.cytoscape.ding.customgraphics.NullCustomGraphics,0,[ Remove Graphics ]," type="string"/>
      <att name="NODE_CUSTOMGRAPHICS_POSITION_9" value="C,C,c,0.00,0.00" type="string"/>
      <att name="NODE_LABEL_COLOR" value="#000000" type="string"/>
      <att name="NODE_LABEL_FONT_SIZE" value="0" type="string"/>
      <att name="NODE_CUSTOMGRAPHICS_7" value="org.cytoscape.ding.customgraphics.NullCustomGraphics,0,[ Remove Graphics ]," type="string"/>
      <att name="NODE_LABEL_FONT_FACE" value="Dialog.plain,plain,0" type="string"/>
      <att name="NODE_CUSTOMGRAPHICS_SIZE_4" value="70.0" type="string"/>
      <att name="NODE_CUSTOMGRAPHICS_2" value="org.cytoscape.ding.customgraphics.NullCustomGraphics,0,[ Remove Graphics ]," type="string"/>
      <att name="NODE_CUSTOMGRAPHICS_SIZE_8" value="70.0" type="string"/>
      <att name="NODE_CUSTOMGRAPHICS_POSITION_8" value="C,C,c,0.00,0.00" type="string"/>
      <att name="NODE_CUSTOMGRAPHICS_POSITION_3" value="C,C,c,0.00,0.00" type="string"/>
      <att name="NODE_NESTED_NETWORK_IMAGE_VISIBLE" value="true" type="string"/>
      <att name="NODE_CUSTOMGRAPHICS_SIZE_3" value="70.0" type="string"/>
      <att name="NODE_CUSTOMGRAPHICS_9" value="org.cytoscape.ding.customgraphics.NullCustomGraphics,0,[ Remove Graphics ]," type="string"/>
      <att name="NODE_VISIBLE" value="true" type="string"/>
      <att name="NODE_BORDER_TRANSPARENCY" value="255" type="string"/>
      <att name="NODE_BORDER_STROKE" value="SOLID" type="string"/>
      <att name="NODE_DEPTH" value="70.0" type="string"/>
      <att name="NODE_LABEL" value="pan-1" type="string"/>
      <att name="NODE_CUSTOMGRAPHICS_SIZE_2" value="70.0" type="string"/>
      <att name="NODE_CUSTOMGRAPHICS_SIZE_5" value="70.0" type="string"/>
      <att name="NODE_SELECTED_PAINT" value="#ffff00" type="string"/>
      <att name="NODE_CUSTOMGRAPHICS_SIZE_6" value="70.0" type="string"/>
      <att name="NODE_CUSTOMGRAPHICS_POSITION_1" value="C,C,c,0.00,0.00" type="string"/>
      <att name="NODE_CUSTOMGRAPHICS_POSITION_7" value="C,C,c,0.00,0.00" type="string"/>
      <att name="NODE_CUSTOMGRAPHICS_SIZE_7" value="70.0" type="string"/>
      <att name="NODE_CUSTOMGRAPHICS_6" value="org.cytoscape.ding.customgraphics.NullCustomGraphics,0,[ Remove Graphics ]," type="string"/>
      <att name="NODE_CUSTOMGRAPHICS_8" value="org.cytoscape.ding.customgraphics.NullCustomGraphics,0,[ Remove Graphics ]," type="string"/>
      <att name="NODE_CUSTOMGRAPHICS_SIZE_1" value="70.0" type="string"/>
      <att name="NODE_TOOLTIP" value="" type="string"/>
      <att name="NODE_LABEL_POSITION" value="C,C,c,0.00,0.00" type="string"/>
      <att name="z" value="0.0" type="string"/>
    </graphics>
  </node>
  <node id="1949" label="ins-17">
    <att name="shared name" value="ins-17" type="string"/>
    <att name="name" value="ins-17" type="string"/>
    <att name="selected" value="0" type="boolean"/>
    <att name="Betweenness" value="187.46119" type="real"/>
    <att name="BottleNeck" value="1.0" type="real"/>
    <att name="Closeness" value="609.09048" type="real"/>
    <att name="Clustering coefficient" value="0.33333" type="real"/>
    <att name="Color" value="" type="string"/>
    <att name="DMNC" value="0.30898" type="real"/>
    <att name="Degree" value="4.0" type="real"/>
    <att name="EPC" value="56.71" type="real"/>
    <att name="EcCentricity" value="0.11781" type="real"/>
    <att name="MCC" value="5.0" type="real"/>
    <att name="MNC" value="3.0" type="real"/>
    <att name="Radiality" value="9.02507" type="real"/>
    <att name="Stress" value="24334.0" type="real"/>
    <att name="canonicalName" value="ins-17" type="string"/>
    <att name="colouring" value="blue" type="string"/>
    <att name="glayConnectedComponent_3" value="1" type="integer"/>
    <att name="SUBNETWORK_NODE_TYPE" value="" type="string"/>
    <att name="node.fillColor" value="" type="string"/>
    <att name="node.fontSize" value="" type="string"/>
    <graphics width="1.0" outline="#333333" h="70.0" w="70.0" y="-4175.189453125" x="-19818.412575478826" fill="#eeb9a8" z="0.0" type="ELLIPSE">
      <att name="NODE_CUSTOMGRAPHICS_POSITION_6" value="C,C,c,0.00,0.00" type="string"/>
      <att name="NODE_CUSTOMGRAPHICS_POSITION_5" value="C,C,c,0.00,0.00" type="string"/>
      <att name="NODE_CUSTOMGRAPHICS_4" value="org.cytoscape.ding.customgraphics.NullCustomGraphics,0,[ Remove Graphics ]," type="string"/>
      <att name="NODE_CUSTOMGRAPHICS_SIZE_9" value="70.0" type="string"/>
      <att name="NODE_SELECTED" value="false" type="string"/>
      <att name="NODE_LABEL_TRANSPARENCY" value="255" type="string"/>
      <att name="NODE_CUSTOMGRAPHICS_POSITION_2" value="C,C,c,0.00,0.00" type="string"/>
      <att name="NODE_CUSTOMGRAPHICS_POSITION_4" value="C,C,c,0.00,0.00" type="string"/>
      <att name="NODE_LABEL_WIDTH" value="100.0" type="string"/>
      <att name="NODE_CUSTOMGRAPHICS_5" value="org.cytoscape.ding.customgraphics.NullCustomGraphics,0,[ Remove Graphics ]," type="string"/>
      <att name="NODE_CUSTOMGRAPHICS_3" value="org.cytoscape.ding.customgraphics.NullCustomGraphics,0,[ Remove Graphics ]," type="string"/>
      <att name="NODE_TRANSPARENCY" value="255" type="string"/>
      <att name="NODE_CUSTOMGRAPHICS_1" value="org.cytoscape.ding.customgraphics.NullCustomGraphics,0,[ Remove Graphics ]," type="string"/>
      <att name="NODE_CUSTOMGRAPHICS_POSITION_9" value="C,C,c,0.00,0.00" type="string"/>
      <att name="NODE_LABEL_COLOR" value="#000000" type="string"/>
      <att name="NODE_LABEL_FONT_SIZE" value="0" type="string"/>
      <att name="NODE_CUSTOMGRAPHICS_7" value="org.cytoscape.ding.customgraphics.NullCustomGraphics,0,[ Remove Graphics ]," type="string"/>
      <att name="NODE_LABEL_FONT_FACE" value="Dialog.plain,plain,0" type="string"/>
      <att name="NODE_CUSTOMGRAPHICS_SIZE_4" value="70.0" type="string"/>
      <att name="NODE_CUSTOMGRAPHICS_2" value="org.cytoscape.ding.customgraphics.NullCustomGraphics,0,[ Remove Graphics ]," type="string"/>
      <att name="NODE_CUSTOMGRAPHICS_SIZE_8" value="70.0" type="string"/>
      <att name="NODE_CUSTOMGRAPHICS_POSITION_8" value="C,C,c,0.00,0.00" type="string"/>
      <att name="NODE_CUSTOMGRAPHICS_POSITION_3" value="C,C,c,0.00,0.00" type="string"/>
      <att name="NODE_NESTED_NETWORK_IMAGE_VISIBLE" value="true" type="string"/>
      <att name="NODE_CUSTOMGRAPHICS_SIZE_3" value="70.0" type="string"/>
      <att name="NODE_CUSTOMGRAPHICS_9" value="org.cytoscape.ding.customgraphics.NullCustomGraphics,0,[ Remove Graphics ]," type="string"/>
      <att name="NODE_VISIBLE" value="true" type="string"/>
      <att name="NODE_BORDER_TRANSPARENCY" value="255" type="string"/>
      <att name="NODE_BORDER_STROKE" value="SOLID" type="string"/>
      <att name="NODE_DEPTH" value="70.0" type="string"/>
      <att name="NODE_LABEL" value="ins-17" type="string"/>
      <att name="NODE_CUSTOMGRAPHICS_SIZE_2" value="70.0" type="string"/>
      <att name="NODE_CUSTOMGRAPHICS_SIZE_5" value="70.0" type="string"/>
      <att name="NODE_SELECTED_PAINT" value="#ffff00" type="string"/>
      <att name="NODE_CUSTOMGRAPHICS_SIZE_6" value="70.0" type="string"/>
      <att name="NODE_CUSTOMGRAPHICS_POSITION_1" value="C,C,c,0.00,0.00" type="string"/>
      <att name="NODE_CUSTOMGRAPHICS_POSITION_7" value="C,C,c,0.00,0.00" type="string"/>
      <att name="NODE_CUSTOMGRAPHICS_SIZE_7" value="70.0" type="string"/>
      <att name="NODE_CUSTOMGRAPHICS_6" value="org.cytoscape.ding.customgraphics.NullCustomGraphics,0,[ Remove Graphics ]," type="string"/>
      <att name="NODE_CUSTOMGRAPHICS_8" value="org.cytoscape.ding.customgraphics.NullCustomGraphics,0,[ Remove Graphics ]," type="string"/>
      <att name="NODE_CUSTOMGRAPHICS_SIZE_1" value="70.0" type="string"/>
      <att name="NODE_TOOLTIP" value="" type="string"/>
      <att name="NODE_LABEL_POSITION" value="C,C,c,0.00,0.00" type="string"/>
      <att name="z" value="0.0" type="string"/>
    </graphics>
  </node>
  <node id="1569" label="hsf-1">
    <att name="shared name" value="hsf-1" type="string"/>
    <att name="name" value="hsf-1" type="string"/>
    <att name="selected" value="0" type="boolean"/>
    <att name="Betweenness" value="57.84354" type="real"/>
    <att name="BottleNeck" value="1.0" type="real"/>
    <att name="Closeness" value="604.30714" type="real"/>
    <att name="Clustering coefficient" value="1.0" type="real"/>
    <att name="Color" value="red" type="string"/>
    <att name="DMNC" value="0.64826" type="real"/>
    <att name="Degree" value="5.0" type="real"/>
    <att name="EPC" value="68.835" type="real"/>
    <att name="EcCentricity" value="0.11781" type="real"/>
    <att name="MCC" value="18.0" type="real"/>
    <att name="MNC" value="5.0" type="real"/>
    <att name="Radiality" value="8.99283" type="real"/>
    <att name="Stress" value="6340.0" type="real"/>
    <att name="canonicalName" value="hsf-1" type="string"/>
    <att name="colouring" value="blue" type="string"/>
    <att name="glayConnectedComponent_3" value="1" type="integer"/>
    <att name="SUBNETWORK_NODE_TYPE" value="SEED" type="string"/>
    <att name="node.fillColor" value="" type="string"/>
    <att name="node.fontSize" value="" type="string"/>
    <graphics width="1.0" outline="#333333" h="100.0" w="100.0" y="1017.500732421875" x="-20004.942848916326" fill="#f39b7f" z="0.0" type="ELLIPSE">
      <att name="NODE_CUSTOMGRAPHICS_POSITION_6" value="C,C,c,0.00,0.00" type="string"/>
      <att name="NODE_CUSTOMGRAPHICS_POSITION_5" value="C,C,c,0.00,0.00" type="string"/>
      <att name="NODE_CUSTOMGRAPHICS_4" value="org.cytoscape.ding.customgraphics.NullCustomGraphics,0,[ Remove Graphics ]," type="string"/>
      <att name="NODE_CUSTOMGRAPHICS_SIZE_9" value="100.0" type="string"/>
      <att name="NODE_SELECTED" value="false" type="string"/>
      <att name="NODE_LABEL_TRANSPARENCY" value="255" type="string"/>
      <att name="NODE_CUSTOMGRAPHICS_POSITION_2" value="C,C,c,0.00,0.00" type="string"/>
      <att name="NODE_CUSTOMGRAPHICS_POSITION_4" value="C,C,c,0.00,0.00" type="string"/>
      <att name="NODE_LABEL_WIDTH" value="100.0" type="string"/>
      <att name="NODE_CUSTOMGRAPHICS_5" value="org.cytoscape.ding.customgraphics.NullCustomGraphics,0,[ Remove Graphics ]," type="string"/>
      <att name="NODE_CUSTOMGRAPHICS_3" value="org.cytoscape.ding.customgraphics.NullCustomGraphics,0,[ Remove Graphics ]," type="string"/>
      <att name="NODE_TRANSPARENCY" value="255" type="string"/>
      <att name="NODE_CUSTOMGRAPHICS_1" value="org.cytoscape.ding.customgraphics.NullCustomGraphics,0,[ Remove Graphics ]," type="string"/>
      <att name="NODE_CUSTOMGRAPHICS_POSITION_9" value="C,C,c,0.00,0.00" type="string"/>
      <att name="NODE_LABEL_COLOR" value="#000000" type="string"/>
      <att name="NODE_LABEL_FONT_SIZE" value="90" type="string"/>
      <att name="NODE_CUSTOMGRAPHICS_7" value="org.cytoscape.ding.customgraphics.NullCustomGraphics,0,[ Remove Graphics ]," type="string"/>
      <att name="NODE_LABEL_FONT_FACE" value="Dialog.plain,plain,0" type="string"/>
      <att name="NODE_CUSTOMGRAPHICS_SIZE_4" value="100.0" type="string"/>
      <att name="NODE_CUSTOMGRAPHICS_2" value="org.cytoscape.ding.customgraphics.NullCustomGraphics,0,[ Remove Graphics ]," type="string"/>
      <att name="NODE_CUSTOMGRAPHICS_SIZE_8" value="100.0" type="string"/>
      <att name="NODE_CUSTOMGRAPHICS_POSITION_8" value="C,C,c,0.00,0.00" type="string"/>
      <att name="NODE_CUSTOMGRAPHICS_POSITION_3" value="C,C,c,0.00,0.00" type="string"/>
      <att name="NODE_NESTED_NETWORK_IMAGE_VISIBLE" value="true" type="string"/>
      <att name="NODE_CUSTOMGRAPHICS_SIZE_3" value="100.0" type="string"/>
      <att name="NODE_CUSTOMGRAPHICS_9" value="org.cytoscape.ding.customgraphics.NullCustomGraphics,0,[ Remove Graphics ]," type="string"/>
      <att name="NODE_VISIBLE" value="true" type="string"/>
      <att name="NODE_BORDER_TRANSPARENCY" value="255" type="string"/>
      <att name="NODE_BORDER_STROKE" value="SOLID" type="string"/>
      <att name="NODE_DEPTH" value="100.0" type="string"/>
      <att name="NODE_LABEL" value="hsf-1" type="string"/>
      <att name="NODE_CUSTOMGRAPHICS_SIZE_2" value="100.0" type="string"/>
      <att name="NODE_CUSTOMGRAPHICS_SIZE_5" value="100.0" type="string"/>
      <att name="NODE_SELECTED_PAINT" value="#ffff00" type="string"/>
      <att name="NODE_CUSTOMGRAPHICS_SIZE_6" value="100.0" type="string"/>
      <att name="NODE_CUSTOMGRAPHICS_POSITION_1" value="C,C,c,0.00,0.00" type="string"/>
      <att name="NODE_CUSTOMGRAPHICS_POSITION_7" value="C,C,c,0.00,0.00" type="string"/>
      <att name="NODE_CUSTOMGRAPHICS_SIZE_7" value="100.0" type="string"/>
      <att name="NODE_CUSTOMGRAPHICS_6" value="org.cytoscape.ding.customgraphics.NullCustomGraphics,0,[ Remove Graphics ]," type="string"/>
      <att name="NODE_CUSTOMGRAPHICS_8" value="org.cytoscape.ding.customgraphics.NullCustomGraphics,0,[ Remove Graphics ]," type="string"/>
      <att name="NODE_CUSTOMGRAPHICS_SIZE_1" value="100.0" type="string"/>
      <att name="NODE_TOOLTIP" value="" type="string"/>
      <att name="NODE_LABEL_POSITION" value="C,C,c,0.00,0.00" type="string"/>
      <att name="z" value="0.0" type="string"/>
    </graphics>
  </node>
  <node id="592" label="hmp-2">
    <att name="shared name" value="hmp-2" type="string"/>
    <att name="name" value="hmp-2" type="string"/>
    <att name="selected" value="0" type="boolean"/>
    <att name="Betweenness" value="10715.07909" type="real"/>
    <att name="BottleNeck" value="5.0" type="real"/>
    <att name="Closeness" value="633.81429" type="real"/>
    <att name="Clustering coefficient" value="0.20261" type="real"/>
    <att name="Color" value="blue" type="string"/>
    <att name="DMNC" value="0.52601" type="real"/>
    <att name="Degree" value="18.0" type="real"/>
    <att name="EPC" value="106.018" type="real"/>
    <att name="EcCentricity" value="0.11781" type="real"/>
    <att name="MCC" value="13.0" type="real"/>
    <att name="MNC" value="11.0" type="real"/>
    <att name="Radiality" value="9.11188" type="real"/>
    <att name="Stress" value="226448.0" type="real"/>
    <att name="canonicalName" value="hmp-2" type="string"/>
    <att name="colouring" value="red" type="string"/>
    <att name="glayConnectedComponent_3" value="1" type="integer"/>
    <att name="SUBNETWORK_NODE_TYPE" value="" type="string"/>
    <att name="node.fillColor" value="" type="string"/>
    <att name="node.fontSize" value="" type="string"/>
    <graphics width="1.0" outline="#333333" h="70.0" w="70.0" y="-364.9608154296875" x="-13762.635231728826" fill="#b3d9d0" z="0.0" type="ELLIPSE">
      <att name="NODE_CUSTOMGRAPHICS_POSITION_6" value="C,C,c,0.00,0.00" type="string"/>
      <att name="NODE_CUSTOMGRAPHICS_POSITION_5" value="C,C,c,0.00,0.00" type="string"/>
      <att name="NODE_CUSTOMGRAPHICS_4" value="org.cytoscape.ding.customgraphics.NullCustomGraphics,0,[ Remove Graphics ]," type="string"/>
      <att name="NODE_CUSTOMGRAPHICS_SIZE_9" value="70.0" type="string"/>
      <att name="NODE_SELECTED" value="false" type="string"/>
      <att name="NODE_LABEL_TRANSPARENCY" value="255" type="string"/>
      <att name="NODE_CUSTOMGRAPHICS_POSITION_2" value="C,C,c,0.00,0.00" type="string"/>
      <att name="NODE_CUSTOMGRAPHICS_POSITION_4" value="C,C,c,0.00,0.00" type="string"/>
      <att name="NODE_LABEL_WIDTH" value="100.0" type="string"/>
      <att name="NODE_CUSTOMGRAPHICS_5" value="org.cytoscape.ding.customgraphics.NullCustomGraphics,0,[ Remove Graphics ]," type="string"/>
      <att name="NODE_CUSTOMGRAPHICS_3" value="org.cytoscape.ding.customgraphics.NullCustomGraphics,0,[ Remove Graphics ]," type="string"/>
      <att name="NODE_TRANSPARENCY" value="255" type="string"/>
      <att name="NODE_CUSTOMGRAPHICS_1" value="org.cytoscape.ding.customgraphics.NullCustomGraphics,0,[ Remove Graphics ]," type="string"/>
      <att name="NODE_CUSTOMGRAPHICS_POSITION_9" value="C,C,c,0.00,0.00" type="string"/>
      <att name="NODE_LABEL_COLOR" value="#000000" type="string"/>
      <att name="NODE_LABEL_FONT_SIZE" value="0" type="string"/>
      <att name="NODE_CUSTOMGRAPHICS_7" value="org.cytoscape.ding.customgraphics.NullCustomGraphics,0,[ Remove Graphics ]," type="string"/>
      <att name="NODE_LABEL_FONT_FACE" value="Dialog.plain,plain,0" type="string"/>
      <att name="NODE_CUSTOMGRAPHICS_SIZE_4" value="70.0" type="string"/>
      <att name="NODE_CUSTOMGRAPHICS_2" value="org.cytoscape.ding.customgraphics.NullCustomGraphics,0,[ Remove Graphics ]," type="string"/>
      <att name="NODE_CUSTOMGRAPHICS_SIZE_8" value="70.0" type="string"/>
      <att name="NODE_CUSTOMGRAPHICS_POSITION_8" value="C,C,c,0.00,0.00" type="string"/>
      <att name="NODE_CUSTOMGRAPHICS_POSITION_3" value="C,C,c,0.00,0.00" type="string"/>
      <att name="NODE_NESTED_NETWORK_IMAGE_VISIBLE" value="true" type="string"/>
      <att name="NODE_CUSTOMGRAPHICS_SIZE_3" value="70.0" type="string"/>
      <att name="NODE_CUSTOMGRAPHICS_9" value="org.cytoscape.ding.customgraphics.NullCustomGraphics,0,[ Remove Graphics ]," type="string"/>
      <att name="NODE_VISIBLE" value="true" type="string"/>
      <att name="NODE_BORDER_TRANSPARENCY" value="255" type="string"/>
      <att name="NODE_BORDER_STROKE" value="SOLID" type="string"/>
      <att name="NODE_DEPTH" value="70.0" type="string"/>
      <att name="NODE_LABEL" value="hmp-2" type="string"/>
      <att name="NODE_CUSTOMGRAPHICS_SIZE_2" value="70.0" type="string"/>
      <att name="NODE_CUSTOMGRAPHICS_SIZE_5" value="70.0" type="string"/>
      <att name="NODE_SELECTED_PAINT" value="#ffff00" type="string"/>
      <att name="NODE_CUSTOMGRAPHICS_SIZE_6" value="70.0" type="string"/>
      <att name="NODE_CUSTOMGRAPHICS_POSITION_1" value="C,C,c,0.00,0.00" type="string"/>
      <att name="NODE_CUSTOMGRAPHICS_POSITION_7" value="C,C,c,0.00,0.00" type="string"/>
      <att name="NODE_CUSTOMGRAPHICS_SIZE_7" value="70.0" type="string"/>
      <att name="NODE_CUSTOMGRAPHICS_6" value="org.cytoscape.ding.customgraphics.NullCustomGraphics,0,[ Remove Graphics ]," type="string"/>
      <att name="NODE_CUSTOMGRAPHICS_8" value="org.cytoscape.ding.customgraphics.NullCustomGraphics,0,[ Remove Graphics ]," type="string"/>
      <att name="NODE_CUSTOMGRAPHICS_SIZE_1" value="70.0" type="string"/>
      <att name="NODE_TOOLTIP" value="" type="string"/>
      <att name="NODE_LABEL_POSITION" value="C,C,c,0.00,0.00" type="string"/>
      <att name="z" value="0.0" type="string"/>
    </graphics>
  </node>
  <node id="1427" label="hmg-4">
    <att name="shared name" value="hmg-4" type="string"/>
    <att name="name" value="hmg-4" type="string"/>
    <att name="selected" value="0" type="boolean"/>
    <att name="Betweenness" value="1108.19031" type="real"/>
    <att name="BottleNeck" value="1.0" type="real"/>
    <att name="Closeness" value="607.32619" type="real"/>
    <att name="Clustering coefficient" value="0.4" type="real"/>
    <att name="Color" value="green" type="string"/>
    <att name="DMNC" value="0.37893" type="real"/>
    <att name="Degree" value="5.0" type="real"/>
    <att name="EPC" value="57.032" type="real"/>
    <att name="EcCentricity" value="0.13464" type="real"/>
    <att name="MCC" value="9.0" type="real"/>
    <att name="MNC" value="4.0" type="real"/>
    <att name="Radiality" value="9.03797" type="real"/>
    <att name="Stress" value="18790.0" type="real"/>
    <att name="canonicalName" value="hmg-4" type="string"/>
    <att name="colouring" value="blue" type="string"/>
    <att name="glayConnectedComponent_3" value="1" type="integer"/>
    <att name="SUBNETWORK_NODE_TYPE" value="" type="string"/>
    <att name="node.fillColor" value="" type="string"/>
    <att name="node.fontSize" value="" type="string"/>
    <graphics width="1.0" outline="#333333" h="70.0" w="70.0" y="1093.39453125" x="-19233.505348916326" fill="#f39b7f" z="0.0" type="ELLIPSE">
      <att name="NODE_CUSTOMGRAPHICS_POSITION_6" value="C,C,c,0.00,0.00" type="string"/>
      <att name="NODE_CUSTOMGRAPHICS_POSITION_5" value="C,C,c,0.00,0.00" type="string"/>
      <att name="NODE_CUSTOMGRAPHICS_4" value="org.cytoscape.ding.customgraphics.NullCustomGraphics,0,[ Remove Graphics ]," type="string"/>
      <att name="NODE_CUSTOMGRAPHICS_SIZE_9" value="70.0" type="string"/>
      <att name="NODE_SELECTED" value="false" type="string"/>
      <att name="NODE_LABEL_TRANSPARENCY" value="255" type="string"/>
      <att name="NODE_CUSTOMGRAPHICS_POSITION_2" value="C,C,c,0.00,0.00" type="string"/>
      <att name="NODE_CUSTOMGRAPHICS_POSITION_4" value="C,C,c,0.00,0.00" type="string"/>
      <att name="NODE_LABEL_WIDTH" value="100.0" type="string"/>
      <att name="NODE_CUSTOMGRAPHICS_5" value="org.cytoscape.ding.customgraphics.NullCustomGraphics,0,[ Remove Graphics ]," type="string"/>
      <att name="NODE_CUSTOMGRAPHICS_3" value="org.cytoscape.ding.customgraphics.NullCustomGraphics,0,[ Remove Graphics ]," type="string"/>
      <att name="NODE_TRANSPARENCY" value="255" type="string"/>
      <att name="NODE_CUSTOMGRAPHICS_1" value="org.cytoscape.ding.customgraphics.NullCustomGraphics,0,[ Remove Graphics ]," type="string"/>
      <att name="NODE_CUSTOMGRAPHICS_POSITION_9" value="C,C,c,0.00,0.00" type="string"/>
      <att name="NODE_LABEL_COLOR" value="#000000" type="string"/>
      <att name="NODE_LABEL_FONT_SIZE" value="0" type="string"/>
      <att name="NODE_CUSTOMGRAPHICS_7" value="org.cytoscape.ding.customgraphics.NullCustomGraphics,0,[ Remove Graphics ]," type="string"/>
      <att name="NODE_LABEL_FONT_FACE" value="Dialog.plain,plain,0" type="string"/>
      <att name="NODE_CUSTOMGRAPHICS_SIZE_4" value="70.0" type="string"/>
      <att name="NODE_CUSTOMGRAPHICS_2" value="org.cytoscape.ding.customgraphics.NullCustomGraphics,0,[ Remove Graphics ]," type="string"/>
      <att name="NODE_CUSTOMGRAPHICS_SIZE_8" value="70.0" type="string"/>
      <att name="NODE_CUSTOMGRAPHICS_POSITION_8" value="C,C,c,0.00,0.00" type="string"/>
      <att name="NODE_CUSTOMGRAPHICS_POSITION_3" value="C,C,c,0.00,0.00" type="string"/>
      <att name="NODE_NESTED_NETWORK_IMAGE_VISIBLE" value="true" type="string"/>
      <att name="NODE_CUSTOMGRAPHICS_SIZE_3" value="70.0" type="string"/>
      <att name="NODE_CUSTOMGRAPHICS_9" value="org.cytoscape.ding.customgraphics.NullCustomGraphics,0,[ Remove Graphics ]," type="string"/>
      <att name="NODE_VISIBLE" value="true" type="string"/>
      <att name="NODE_BORDER_TRANSPARENCY" value="255" type="string"/>
      <att name="NODE_BORDER_STROKE" value="SOLID" type="string"/>
      <att name="NODE_DEPTH" value="70.0" type="string"/>
      <att name="NODE_LABEL" value="hmg-4" type="string"/>
      <att name="NODE_CUSTOMGRAPHICS_SIZE_2" value="70.0" type="string"/>
      <att name="NODE_CUSTOMGRAPHICS_SIZE_5" value="70.0" type="string"/>
      <att name="NODE_SELECTED_PAINT" value="#ffff00" type="string"/>
      <att name="NODE_CUSTOMGRAPHICS_SIZE_6" value="70.0" type="string"/>
      <att name="NODE_CUSTOMGRAPHICS_POSITION_1" value="C,C,c,0.00,0.00" type="string"/>
      <att name="NODE_CUSTOMGRAPHICS_POSITION_7" value="C,C,c,0.00,0.00" type="string"/>
      <att name="NODE_CUSTOMGRAPHICS_SIZE_7" value="70.0" type="string"/>
      <att name="NODE_CUSTOMGRAPHICS_6" value="org.cytoscape.ding.customgraphics.NullCustomGraphics,0,[ Remove Graphics ]," type="string"/>
      <att name="NODE_CUSTOMGRAPHICS_8" value="org.cytoscape.ding.customgraphics.NullCustomGraphics,0,[ Remove Graphics ]," type="string"/>
      <att name="NODE_CUSTOMGRAPHICS_SIZE_1" value="70.0" type="string"/>
      <att name="NODE_TOOLTIP" value="" type="string"/>
      <att name="NODE_LABEL_POSITION" value="C,C,c,0.00,0.00" type="string"/>
      <att name="z" value="0.0" type="string"/>
    </graphics>
  </node>
  <node id="449" label="ksr-1">
    <att name="shared name" value="ksr-1" type="string"/>
    <att name="name" value="ksr-1" type="string"/>
    <att name="selected" value="0" type="boolean"/>
    <att name="Betweenness" value="63.1678" type="real"/>
    <att name="BottleNeck" value="1.0" type="real"/>
    <att name="Closeness" value="603.35714" type="real"/>
    <att name="Clustering coefficient" value="0.6" type="real"/>
    <att name="Color" value="" type="string"/>
    <att name="DMNC" value="0.56839" type="real"/>
    <att name="Degree" value="5.0" type="real"/>
    <att name="EPC" value="67.926" type="real"/>
    <att name="EcCentricity" value="0.11781" type="real"/>
    <att name="MCC" value="12.0" type="real"/>
    <att name="MNC" value="4.0" type="real"/>
    <att name="Radiality" value="8.99928" type="real"/>
    <att name="Stress" value="9960.0" type="real"/>
    <att name="canonicalName" value="ksr-1" type="string"/>
    <att name="colouring" value="red" type="string"/>
    <att name="glayConnectedComponent_3" value="1" type="integer"/>
    <att name="SUBNETWORK_NODE_TYPE" value="" type="string"/>
    <att name="node.fillColor" value="" type="string"/>
    <att name="node.fontSize" value="" type="string"/>
    <graphics width="1.0" outline="#333333" h="70.0" w="70.0" y="-7682.25390625" x="-16888.615700478826" fill="#dbd3c6" z="0.0" type="ELLIPSE">
      <att name="NODE_CUSTOMGRAPHICS_POSITION_6" value="C,C,c,0.00,0.00" type="string"/>
      <att name="NODE_CUSTOMGRAPHICS_POSITION_5" value="C,C,c,0.00,0.00" type="string"/>
      <att name="NODE_CUSTOMGRAPHICS_4" value="org.cytoscape.ding.customgraphics.NullCustomGraphics,0,[ Remove Graphics ]," type="string"/>
      <att name="NODE_CUSTOMGRAPHICS_SIZE_9" value="70.0" type="string"/>
      <att name="NODE_SELECTED" value="false" type="string"/>
      <att name="NODE_LABEL_TRANSPARENCY" value="255" type="string"/>
      <att name="NODE_CUSTOMGRAPHICS_POSITION_2" value="C,C,c,0.00,0.00" type="string"/>
      <att name="NODE_CUSTOMGRAPHICS_POSITION_4" value="C,C,c,0.00,0.00" type="string"/>
      <att name="NODE_LABEL_WIDTH" value="100.0" type="string"/>
      <att name="NODE_CUSTOMGRAPHICS_5" value="org.cytoscape.ding.customgraphics.NullCustomGraphics,0,[ Remove Graphics ]," type="string"/>
      <att name="NODE_CUSTOMGRAPHICS_3" value="org.cytoscape.ding.customgraphics.NullCustomGraphics,0,[ Remove Graphics ]," type="string"/>
      <att name="NODE_TRANSPARENCY" value="255" type="string"/>
      <att name="NODE_CUSTOMGRAPHICS_1" value="org.cytoscape.ding.customgraphics.NullCustomGraphics,0,[ Remove Graphics ]," type="string"/>
      <att name="NODE_CUSTOMGRAPHICS_POSITION_9" value="C,C,c,0.00,0.00" type="string"/>
      <att name="NODE_LABEL_COLOR" value="#000000" type="string"/>
      <att name="NODE_LABEL_FONT_SIZE" value="0" type="string"/>
      <att name="NODE_CUSTOMGRAPHICS_7" value="org.cytoscape.ding.customgraphics.NullCustomGraphics,0,[ Remove Graphics ]," type="string"/>
      <att name="NODE_LABEL_FONT_FACE" value="Dialog.plain,plain,0" type="string"/>
      <att name="NODE_CUSTOMGRAPHICS_SIZE_4" value="70.0" type="string"/>
      <att name="NODE_CUSTOMGRAPHICS_2" value="org.cytoscape.ding.customgraphics.NullCustomGraphics,0,[ Remove Graphics ]," type="string"/>
      <att name="NODE_CUSTOMGRAPHICS_SIZE_8" value="70.0" type="string"/>
      <att name="NODE_CUSTOMGRAPHICS_POSITION_8" value="C,C,c,0.00,0.00" type="string"/>
      <att name="NODE_CUSTOMGRAPHICS_POSITION_3" value="C,C,c,0.00,0.00" type="string"/>
      <att name="NODE_NESTED_NETWORK_IMAGE_VISIBLE" value="true" type="string"/>
      <att name="NODE_CUSTOMGRAPHICS_SIZE_3" value="70.0" type="string"/>
      <att name="NODE_CUSTOMGRAPHICS_9" value="org.cytoscape.ding.customgraphics.NullCustomGraphics,0,[ Remove Graphics ]," type="string"/>
      <att name="NODE_VISIBLE" value="true" type="string"/>
      <att name="NODE_BORDER_TRANSPARENCY" value="255" type="string"/>
      <att name="NODE_BORDER_STROKE" value="SOLID" type="string"/>
      <att name="NODE_DEPTH" value="70.0" type="string"/>
      <att name="NODE_LABEL" value="ksr-1" type="string"/>
      <att name="NODE_CUSTOMGRAPHICS_SIZE_2" value="70.0" type="string"/>
      <att name="NODE_CUSTOMGRAPHICS_SIZE_5" value="70.0" type="string"/>
      <att name="NODE_SELECTED_PAINT" value="#ffff00" type="string"/>
      <att name="NODE_CUSTOMGRAPHICS_SIZE_6" value="70.0" type="string"/>
      <att name="NODE_CUSTOMGRAPHICS_POSITION_1" value="C,C,c,0.00,0.00" type="string"/>
      <att name="NODE_CUSTOMGRAPHICS_POSITION_7" value="C,C,c,0.00,0.00" type="string"/>
      <att name="NODE_CUSTOMGRAPHICS_SIZE_7" value="70.0" type="string"/>
      <att name="NODE_CUSTOMGRAPHICS_6" value="org.cytoscape.ding.customgraphics.NullCustomGraphics,0,[ Remove Graphics ]," type="string"/>
      <att name="NODE_CUSTOMGRAPHICS_8" value="org.cytoscape.ding.customgraphics.NullCustomGraphics,0,[ Remove Graphics ]," type="string"/>
      <att name="NODE_CUSTOMGRAPHICS_SIZE_1" value="70.0" type="string"/>
      <att name="NODE_TOOLTIP" value="" type="string"/>
      <att name="NODE_LABEL_POSITION" value="C,C,c,0.00,0.00" type="string"/>
      <att name="z" value="0.0" type="string"/>
    </graphics>
  </node>
  <node id="538" label="kin-10">
    <att name="shared name" value="kin-10" type="string"/>
    <att name="name" value="kin-10" type="string"/>
    <att name="selected" value="0" type="boolean"/>
    <att name="Betweenness" value="18475.94256" type="real"/>
    <att name="BottleNeck" value="19.0" type="real"/>
    <att name="Closeness" value="735.7619" type="real"/>
    <att name="Clustering coefficient" value="0.16667" type="real"/>
    <att name="Color" value="" type="string"/>
    <att name="DMNC" value="0.30779" type="real"/>
    <att name="Degree" value="4.0" type="real"/>
    <att name="EPC" value="44.327" type="real"/>
    <att name="EcCentricity" value="0.13464" type="real"/>
    <att name="MCC" value="4.0" type="real"/>
    <att name="MNC" value="2.0" type="real"/>
    <att name="Radiality" value="9.57817" type="real"/>
    <att name="Stress" value="399066.0" type="real"/>
    <att name="canonicalName" value="kin-10" type="string"/>
    <att name="colouring" value="red" type="string"/>
    <att name="glayConnectedComponent_3" value="1" type="integer"/>
    <att name="SUBNETWORK_NODE_TYPE" value="" type="string"/>
    <att name="node.fillColor" value="" type="string"/>
    <att name="node.fontSize" value="" type="string"/>
    <graphics width="1.0" outline="#333333" h="70.0" w="70.0" y="-7761.53515625" x="-15601.303200478826" fill="#dbd3c6" z="0.0" type="ELLIPSE">
      <att name="NODE_CUSTOMGRAPHICS_POSITION_6" value="C,C,c,0.00,0.00" type="string"/>
      <att name="NODE_CUSTOMGRAPHICS_POSITION_5" value="C,C,c,0.00,0.00" type="string"/>
      <att name="NODE_CUSTOMGRAPHICS_4" value="org.cytoscape.ding.customgraphics.NullCustomGraphics,0,[ Remove Graphics ]," type="string"/>
      <att name="NODE_CUSTOMGRAPHICS_SIZE_9" value="70.0" type="string"/>
      <att name="NODE_SELECTED" value="false" type="string"/>
      <att name="NODE_LABEL_TRANSPARENCY" value="255" type="string"/>
      <att name="NODE_CUSTOMGRAPHICS_POSITION_2" value="C,C,c,0.00,0.00" type="string"/>
      <att name="NODE_CUSTOMGRAPHICS_POSITION_4" value="C,C,c,0.00,0.00" type="string"/>
      <att name="NODE_LABEL_WIDTH" value="100.0" type="string"/>
      <att name="NODE_CUSTOMGRAPHICS_5" value="org.cytoscape.ding.customgraphics.NullCustomGraphics,0,[ Remove Graphics ]," type="string"/>
      <att name="NODE_CUSTOMGRAPHICS_3" value="org.cytoscape.ding.customgraphics.NullCustomGraphics,0,[ Remove Graphics ]," type="string"/>
      <att name="NODE_TRANSPARENCY" value="255" type="string"/>
      <att name="NODE_CUSTOMGRAPHICS_1" value="org.cytoscape.ding.customgraphics.NullCustomGraphics,0,[ Remove Graphics ]," type="string"/>
      <att name="NODE_CUSTOMGRAPHICS_POSITION_9" value="C,C,c,0.00,0.00" type="string"/>
      <att name="NODE_LABEL_COLOR" value="#000000" type="string"/>
      <att name="NODE_LABEL_FONT_SIZE" value="0" type="string"/>
      <att name="NODE_CUSTOMGRAPHICS_7" value="org.cytoscape.ding.customgraphics.NullCustomGraphics,0,[ Remove Graphics ]," type="string"/>
      <att name="NODE_LABEL_FONT_FACE" value="Dialog.plain,plain,0" type="string"/>
      <att name="NODE_CUSTOMGRAPHICS_SIZE_4" value="70.0" type="string"/>
      <att name="NODE_CUSTOMGRAPHICS_2" value="org.cytoscape.ding.customgraphics.NullCustomGraphics,0,[ Remove Graphics ]," type="string"/>
      <att name="NODE_CUSTOMGRAPHICS_SIZE_8" value="70.0" type="string"/>
      <att name="NODE_CUSTOMGRAPHICS_POSITION_8" value="C,C,c,0.00,0.00" type="string"/>
      <att name="NODE_CUSTOMGRAPHICS_POSITION_3" value="C,C,c,0.00,0.00" type="string"/>
      <att name="NODE_NESTED_NETWORK_IMAGE_VISIBLE" value="true" type="string"/>
      <att name="NODE_CUSTOMGRAPHICS_SIZE_3" value="70.0" type="string"/>
      <att name="NODE_CUSTOMGRAPHICS_9" value="org.cytoscape.ding.customgraphics.NullCustomGraphics,0,[ Remove Graphics ]," type="string"/>
      <att name="NODE_VISIBLE" value="true" type="string"/>
      <att name="NODE_BORDER_TRANSPARENCY" value="255" type="string"/>
      <att name="NODE_BORDER_STROKE" value="SOLID" type="string"/>
      <att name="NODE_DEPTH" value="70.0" type="string"/>
      <att name="NODE_LABEL" value="kin-10" type="string"/>
      <att name="NODE_CUSTOMGRAPHICS_SIZE_2" value="70.0" type="string"/>
      <att name="NODE_CUSTOMGRAPHICS_SIZE_5" value="70.0" type="string"/>
      <att name="NODE_SELECTED_PAINT" value="#ffff00" type="string"/>
      <att name="NODE_CUSTOMGRAPHICS_SIZE_6" value="70.0" type="string"/>
      <att name="NODE_CUSTOMGRAPHICS_POSITION_1" value="C,C,c,0.00,0.00" type="string"/>
      <att name="NODE_CUSTOMGRAPHICS_POSITION_7" value="C,C,c,0.00,0.00" type="string"/>
      <att name="NODE_CUSTOMGRAPHICS_SIZE_7" value="70.0" type="string"/>
      <att name="NODE_CUSTOMGRAPHICS_6" value="org.cytoscape.ding.customgraphics.NullCustomGraphics,0,[ Remove Graphics ]," type="string"/>
      <att name="NODE_CUSTOMGRAPHICS_8" value="org.cytoscape.ding.customgraphics.NullCustomGraphics,0,[ Remove Graphics ]," type="string"/>
      <att name="NODE_CUSTOMGRAPHICS_SIZE_1" value="70.0" type="string"/>
      <att name="NODE_TOOLTIP" value="" type="string"/>
      <att name="NODE_LABEL_POSITION" value="C,C,c,0.00,0.00" type="string"/>
      <att name="z" value="0.0" type="string"/>
    </graphics>
  </node>
  <node id="1384" label="K04G7.1">
    <att name="shared name" value="K04G7.1" type="string"/>
    <att name="name" value="K04G7.1" type="string"/>
    <att name="selected" value="0" type="boolean"/>
    <att name="Betweenness" value="449.78626" type="real"/>
    <att name="BottleNeck" value="1.0" type="real"/>
    <att name="Closeness" value="610.27381" type="real"/>
    <att name="Clustering coefficient" value="0.66667" type="real"/>
    <att name="Color" value="" type="string"/>
    <att name="DMNC" value="0.30898" type="real"/>
    <att name="Degree" value="3.0" type="real"/>
    <att name="EPC" value="38.135" type="real"/>
    <att name="EcCentricity" value="0.11781" type="real"/>
    <att name="MCC" value="4.0" type="real"/>
    <att name="MNC" value="3.0" type="real"/>
    <att name="Radiality" value="9.06377" type="real"/>
    <att name="Stress" value="9106.0" type="real"/>
    <att name="canonicalName" value="K04G7.1" type="string"/>
    <att name="colouring" value="blue" type="string"/>
    <att name="glayConnectedComponent_3" value="1" type="integer"/>
    <att name="SUBNETWORK_NODE_TYPE" value="" type="string"/>
    <att name="node.fillColor" value="" type="string"/>
    <att name="node.fontSize" value="" type="string"/>
    <graphics width="1.0" outline="#333333" h="70.0" w="70.0" y="-5316.64794921875" x="-19274.281716103826" fill="#eeb9a8" z="0.0" type="ELLIPSE">
      <att name="NODE_CUSTOMGRAPHICS_POSITION_6" value="C,C,c,0.00,0.00" type="string"/>
      <att name="NODE_CUSTOMGRAPHICS_POSITION_5" value="C,C,c,0.00,0.00" type="string"/>
      <att name="NODE_CUSTOMGRAPHICS_4" value="org.cytoscape.ding.customgraphics.NullCustomGraphics,0,[ Remove Graphics ]," type="string"/>
      <att name="NODE_CUSTOMGRAPHICS_SIZE_9" value="70.0" type="string"/>
      <att name="NODE_SELECTED" value="false" type="string"/>
      <att name="NODE_LABEL_TRANSPARENCY" value="255" type="string"/>
      <att name="NODE_CUSTOMGRAPHICS_POSITION_2" value="C,C,c,0.00,0.00" type="string"/>
      <att name="NODE_CUSTOMGRAPHICS_POSITION_4" value="C,C,c,0.00,0.00" type="string"/>
      <att name="NODE_LABEL_WIDTH" value="100.0" type="string"/>
      <att name="NODE_CUSTOMGRAPHICS_5" value="org.cytoscape.ding.customgraphics.NullCustomGraphics,0,[ Remove Graphics ]," type="string"/>
      <att name="NODE_CUSTOMGRAPHICS_3" value="org.cytoscape.ding.customgraphics.NullCustomGraphics,0,[ Remove Graphics ]," type="string"/>
      <att name="NODE_TRANSPARENCY" value="255" type="string"/>
      <att name="NODE_CUSTOMGRAPHICS_1" value="org.cytoscape.ding.customgraphics.NullCustomGraphics,0,[ Remove Graphics ]," type="string"/>
      <att name="NODE_CUSTOMGRAPHICS_POSITION_9" value="C,C,c,0.00,0.00" type="string"/>
      <att name="NODE_LABEL_COLOR" value="#000000" type="string"/>
      <att name="NODE_LABEL_FONT_SIZE" value="0" type="string"/>
      <att name="NODE_CUSTOMGRAPHICS_7" value="org.cytoscape.ding.customgraphics.NullCustomGraphics,0,[ Remove Graphics ]," type="string"/>
      <att name="NODE_LABEL_FONT_FACE" value="Dialog.plain,plain,0" type="string"/>
      <att name="NODE_CUSTOMGRAPHICS_SIZE_4" value="70.0" type="string"/>
      <att name="NODE_CUSTOMGRAPHICS_2" value="org.cytoscape.ding.customgraphics.NullCustomGraphics,0,[ Remove Graphics ]," type="string"/>
      <att name="NODE_CUSTOMGRAPHICS_SIZE_8" value="70.0" type="string"/>
      <att name="NODE_CUSTOMGRAPHICS_POSITION_8" value="C,C,c,0.00,0.00" type="string"/>
      <att name="NODE_CUSTOMGRAPHICS_POSITION_3" value="C,C,c,0.00,0.00" type="string"/>
      <att name="NODE_NESTED_NETWORK_IMAGE_VISIBLE" value="true" type="string"/>
      <att name="NODE_CUSTOMGRAPHICS_SIZE_3" value="70.0" type="string"/>
      <att name="NODE_CUSTOMGRAPHICS_9" value="org.cytoscape.ding.customgraphics.NullCustomGraphics,0,[ Remove Graphics ]," type="string"/>
      <att name="NODE_VISIBLE" value="true" type="string"/>
      <att name="NODE_BORDER_TRANSPARENCY" value="255" type="string"/>
      <att name="NODE_BORDER_STROKE" value="SOLID" type="string"/>
      <att name="NODE_DEPTH" value="70.0" type="string"/>
      <att name="NODE_LABEL" value="K04G7.1" type="string"/>
      <att name="NODE_CUSTOMGRAPHICS_SIZE_2" value="70.0" type="string"/>
      <att name="NODE_CUSTOMGRAPHICS_SIZE_5" value="70.0" type="string"/>
      <att name="NODE_SELECTED_PAINT" value="#ffff00" type="string"/>
      <att name="NODE_CUSTOMGRAPHICS_SIZE_6" value="70.0" type="string"/>
      <att name="NODE_CUSTOMGRAPHICS_POSITION_1" value="C,C,c,0.00,0.00" type="string"/>
      <att name="NODE_CUSTOMGRAPHICS_POSITION_7" value="C,C,c,0.00,0.00" type="string"/>
      <att name="NODE_CUSTOMGRAPHICS_SIZE_7" value="70.0" type="string"/>
      <att name="NODE_CUSTOMGRAPHICS_6" value="org.cytoscape.ding.customgraphics.NullCustomGraphics,0,[ Remove Graphics ]," type="string"/>
      <att name="NODE_CUSTOMGRAPHICS_8" value="org.cytoscape.ding.customgraphics.NullCustomGraphics,0,[ Remove Graphics ]," type="string"/>
      <att name="NODE_CUSTOMGRAPHICS_SIZE_1" value="70.0" type="string"/>
      <att name="NODE_TOOLTIP" value="" type="string"/>
      <att name="NODE_LABEL_POSITION" value="C,C,c,0.00,0.00" type="string"/>
      <att name="z" value="0.0" type="string"/>
    </graphics>
  </node>
  <node id="537" label="itr-1">
    <att name="shared name" value="itr-1" type="string"/>
    <att name="name" value="itr-1" type="string"/>
    <att name="selected" value="0" type="boolean"/>
    <att name="Betweenness" value="762.22085" type="real"/>
    <att name="BottleNeck" value="1.0" type="real"/>
    <att name="Closeness" value="640.18095" type="real"/>
    <att name="Clustering coefficient" value="0.58182" type="real"/>
    <att name="Color" value="green" type="string"/>
    <att name="DMNC" value="0.54298" type="real"/>
    <att name="Degree" value="11.0" type="real"/>
    <att name="EPC" value="113.426" type="real"/>
    <att name="EcCentricity" value="0.11781" type="real"/>
    <att name="MCC" value="10.0" type="real"/>
    <att name="MNC" value="11.0" type="real"/>
    <att name="Radiality" value="9.15107" type="real"/>
    <att name="Stress" value="74710.0" type="real"/>
    <att name="canonicalName" value="itr-1" type="string"/>
    <att name="colouring" value="red" type="string"/>
    <att name="glayConnectedComponent_3" value="1" type="integer"/>
    <att name="SUBNETWORK_NODE_TYPE" value="" type="string"/>
    <att name="node.fillColor" value="" type="string"/>
    <att name="node.fontSize" value="" type="string"/>
    <graphics width="1.0" outline="#333333" h="70.0" w="70.0" y="-85.05604553222656" x="-17330.779762978826" fill="#f8c3b2" z="0.0" type="ELLIPSE">
      <att name="NODE_CUSTOMGRAPHICS_POSITION_6" value="C,C,c,0.00,0.00" type="string"/>
      <att name="NODE_CUSTOMGRAPHICS_POSITION_5" value="C,C,c,0.00,0.00" type="string"/>
      <att name="NODE_CUSTOMGRAPHICS_4" value="org.cytoscape.ding.customgraphics.NullCustomGraphics,0,[ Remove Graphics ]," type="string"/>
      <att name="NODE_CUSTOMGRAPHICS_SIZE_9" value="70.0" type="string"/>
      <att name="NODE_SELECTED" value="false" type="string"/>
      <att name="NODE_LABEL_TRANSPARENCY" value="255" type="string"/>
      <att name="NODE_CUSTOMGRAPHICS_POSITION_2" value="C,C,c,0.00,0.00" type="string"/>
      <att name="NODE_CUSTOMGRAPHICS_POSITION_4" value="C,C,c,0.00,0.00" type="string"/>
      <att name="NODE_LABEL_WIDTH" value="100.0" type="string"/>
      <att name="NODE_CUSTOMGRAPHICS_5" value="org.cytoscape.ding.customgraphics.NullCustomGraphics,0,[ Remove Graphics ]," type="string"/>
      <att name="NODE_CUSTOMGRAPHICS_3" value="org.cytoscape.ding.customgraphics.NullCustomGraphics,0,[ Remove Graphics ]," type="string"/>
      <att name="NODE_TRANSPARENCY" value="255" type="string"/>
      <att name="NODE_CUSTOMGRAPHICS_1" value="org.cytoscape.ding.customgraphics.NullCustomGraphics,0,[ Remove Graphics ]," type="string"/>
      <att name="NODE_CUSTOMGRAPHICS_POSITION_9" value="C,C,c,0.00,0.00" type="string"/>
      <att name="NODE_LABEL_COLOR" value="#000000" type="string"/>
      <att name="NODE_LABEL_FONT_SIZE" value="0" type="string"/>
      <att name="NODE_CUSTOMGRAPHICS_7" value="org.cytoscape.ding.customgraphics.NullCustomGraphics,0,[ Remove Graphics ]," type="string"/>
      <att name="NODE_LABEL_FONT_FACE" value="Dialog.plain,plain,0" type="string"/>
      <att name="NODE_CUSTOMGRAPHICS_SIZE_4" value="70.0" type="string"/>
      <att name="NODE_CUSTOMGRAPHICS_2" value="org.cytoscape.ding.customgraphics.NullCustomGraphics,0,[ Remove Graphics ]," type="string"/>
      <att name="NODE_CUSTOMGRAPHICS_SIZE_8" value="70.0" type="string"/>
      <att name="NODE_CUSTOMGRAPHICS_POSITION_8" value="C,C,c,0.00,0.00" type="string"/>
      <att name="NODE_CUSTOMGRAPHICS_POSITION_3" value="C,C,c,0.00,0.00" type="string"/>
      <att name="NODE_NESTED_NETWORK_IMAGE_VISIBLE" value="true" type="string"/>
      <att name="NODE_CUSTOMGRAPHICS_SIZE_3" value="70.0" type="string"/>
      <att name="NODE_CUSTOMGRAPHICS_9" value="org.cytoscape.ding.customgraphics.NullCustomGraphics,0,[ Remove Graphics ]," type="string"/>
      <att name="NODE_VISIBLE" value="true" type="string"/>
      <att name="NODE_BORDER_TRANSPARENCY" value="255" type="string"/>
      <att name="NODE_BORDER_STROKE" value="SOLID" type="string"/>
      <att name="NODE_DEPTH" value="70.0" type="string"/>
      <att name="NODE_LABEL" value="itr-1" type="string"/>
      <att name="NODE_CUSTOMGRAPHICS_SIZE_2" value="70.0" type="string"/>
      <att name="NODE_CUSTOMGRAPHICS_SIZE_5" value="70.0" type="string"/>
      <att name="NODE_SELECTED_PAINT" value="#ffff00" type="string"/>
      <att name="NODE_CUSTOMGRAPHICS_SIZE_6" value="70.0" type="string"/>
      <att name="NODE_CUSTOMGRAPHICS_POSITION_1" value="C,C,c,0.00,0.00" type="string"/>
      <att name="NODE_CUSTOMGRAPHICS_POSITION_7" value="C,C,c,0.00,0.00" type="string"/>
      <att name="NODE_CUSTOMGRAPHICS_SIZE_7" value="70.0" type="string"/>
      <att name="NODE_CUSTOMGRAPHICS_6" value="org.cytoscape.ding.customgraphics.NullCustomGraphics,0,[ Remove Graphics ]," type="string"/>
      <att name="NODE_CUSTOMGRAPHICS_8" value="org.cytoscape.ding.customgraphics.NullCustomGraphics,0,[ Remove Graphics ]," type="string"/>
      <att name="NODE_CUSTOMGRAPHICS_SIZE_1" value="70.0" type="string"/>
      <att name="NODE_TOOLTIP" value="" type="string"/>
      <att name="NODE_LABEL_POSITION" value="C,C,c,0.00,0.00" type="string"/>
      <att name="z" value="0.0" type="string"/>
    </graphics>
  </node>
  <node id="339" label="hgrs-1">
    <att name="shared name" value="hgrs-1" type="string"/>
    <att name="name" value="hgrs-1" type="string"/>
    <att name="selected" value="0" type="boolean"/>
    <att name="Betweenness" value="16384.73366" type="real"/>
    <att name="BottleNeck" value="17.0" type="real"/>
    <att name="Closeness" value="621.4619" type="real"/>
    <att name="Clustering coefficient" value="0.17857" type="real"/>
    <att name="Color" value="" type="string"/>
    <att name="DMNC" value="0.61557" type="real"/>
    <att name="Degree" value="8.0" type="real"/>
    <att name="EPC" value="45.62" type="real"/>
    <att name="EcCentricity" value="0.11781" type="real"/>
    <att name="MCC" value="5.0" type="real"/>
    <att name="MNC" value="2.0" type="real"/>
    <att name="Radiality" value="9.1347" type="real"/>
    <att name="Stress" value="183768.0" type="real"/>
    <att name="canonicalName" value="hgrs-1" type="string"/>
    <att name="colouring" value="red" type="string"/>
    <att name="glayConnectedComponent_3" value="1" type="integer"/>
    <att name="SUBNETWORK_NODE_TYPE" value="" type="string"/>
    <att name="node.fillColor" value="" type="string"/>
    <att name="node.fontSize" value="" type="string"/>
    <graphics width="1.0" outline="#333333" h="70.0" w="70.0" y="-7753.125" x="-15738.670387978826" fill="#dbd3c6" z="0.0" type="ELLIPSE">
      <att name="NODE_CUSTOMGRAPHICS_POSITION_6" value="C,C,c,0.00,0.00" type="string"/>
      <att name="NODE_CUSTOMGRAPHICS_POSITION_5" value="C,C,c,0.00,0.00" type="string"/>
      <att name="NODE_CUSTOMGRAPHICS_4" value="org.cytoscape.ding.customgraphics.NullCustomGraphics,0,[ Remove Graphics ]," type="string"/>
      <att name="NODE_CUSTOMGRAPHICS_SIZE_9" value="70.0" type="string"/>
      <att name="NODE_SELECTED" value="false" type="string"/>
      <att name="NODE_LABEL_TRANSPARENCY" value="255" type="string"/>
      <att name="NODE_CUSTOMGRAPHICS_POSITION_2" value="C,C,c,0.00,0.00" type="string"/>
      <att name="NODE_CUSTOMGRAPHICS_POSITION_4" value="C,C,c,0.00,0.00" type="string"/>
      <att name="NODE_LABEL_WIDTH" value="100.0" type="string"/>
      <att name="NODE_CUSTOMGRAPHICS_5" value="org.cytoscape.ding.customgraphics.NullCustomGraphics,0,[ Remove Graphics ]," type="string"/>
      <att name="NODE_CUSTOMGRAPHICS_3" value="org.cytoscape.ding.customgraphics.NullCustomGraphics,0,[ Remove Graphics ]," type="string"/>
      <att name="NODE_TRANSPARENCY" value="255" type="string"/>
      <att name="NODE_CUSTOMGRAPHICS_1" value="org.cytoscape.ding.customgraphics.NullCustomGraphics,0,[ Remove Graphics ]," type="string"/>
      <att name="NODE_CUSTOMGRAPHICS_POSITION_9" value="C,C,c,0.00,0.00" type="string"/>
      <att name="NODE_LABEL_COLOR" value="#000000" type="string"/>
      <att name="NODE_LABEL_FONT_SIZE" value="0" type="string"/>
      <att name="NODE_CUSTOMGRAPHICS_7" value="org.cytoscape.ding.customgraphics.NullCustomGraphics,0,[ Remove Graphics ]," type="string"/>
      <att name="NODE_LABEL_FONT_FACE" value="Dialog.plain,plain,0" type="string"/>
      <att name="NODE_CUSTOMGRAPHICS_SIZE_4" value="70.0" type="string"/>
      <att name="NODE_CUSTOMGRAPHICS_2" value="org.cytoscape.ding.customgraphics.NullCustomGraphics,0,[ Remove Graphics ]," type="string"/>
      <att name="NODE_CUSTOMGRAPHICS_SIZE_8" value="70.0" type="string"/>
      <att name="NODE_CUSTOMGRAPHICS_POSITION_8" value="C,C,c,0.00,0.00" type="string"/>
      <att name="NODE_CUSTOMGRAPHICS_POSITION_3" value="C,C,c,0.00,0.00" type="string"/>
      <att name="NODE_NESTED_NETWORK_IMAGE_VISIBLE" value="true" type="string"/>
      <att name="NODE_CUSTOMGRAPHICS_SIZE_3" value="70.0" type="string"/>
      <att name="NODE_CUSTOMGRAPHICS_9" value="org.cytoscape.ding.customgraphics.NullCustomGraphics,0,[ Remove Graphics ]," type="string"/>
      <att name="NODE_VISIBLE" value="true" type="string"/>
      <att name="NODE_BORDER_TRANSPARENCY" value="255" type="string"/>
      <att name="NODE_BORDER_STROKE" value="SOLID" type="string"/>
      <att name="NODE_DEPTH" value="70.0" type="string"/>
      <att name="NODE_LABEL" value="hgrs-1" type="string"/>
      <att name="NODE_CUSTOMGRAPHICS_SIZE_2" value="70.0" type="string"/>
      <att name="NODE_CUSTOMGRAPHICS_SIZE_5" value="70.0" type="string"/>
      <att name="NODE_SELECTED_PAINT" value="#ffff00" type="string"/>
      <att name="NODE_CUSTOMGRAPHICS_SIZE_6" value="70.0" type="string"/>
      <att name="NODE_CUSTOMGRAPHICS_POSITION_1" value="C,C,c,0.00,0.00" type="string"/>
      <att name="NODE_CUSTOMGRAPHICS_POSITION_7" value="C,C,c,0.00,0.00" type="string"/>
      <att name="NODE_CUSTOMGRAPHICS_SIZE_7" value="70.0" type="string"/>
      <att name="NODE_CUSTOMGRAPHICS_6" value="org.cytoscape.ding.customgraphics.NullCustomGraphics,0,[ Remove Graphics ]," type="string"/>
      <att name="NODE_CUSTOMGRAPHICS_8" value="org.cytoscape.ding.customgraphics.NullCustomGraphics,0,[ Remove Graphics ]," type="string"/>
      <att name="NODE_CUSTOMGRAPHICS_SIZE_1" value="70.0" type="string"/>
      <att name="NODE_TOOLTIP" value="" type="string"/>
      <att name="NODE_LABEL_POSITION" value="C,C,c,0.00,0.00" type="string"/>
      <att name="z" value="0.0" type="string"/>
    </graphics>
  </node>
  <node id="524" label="hda-1">
    <att name="shared name" value="hda-1" type="string"/>
    <att name="name" value="hda-1" type="string"/>
    <att name="selected" value="0" type="boolean"/>
    <att name="Betweenness" value="705.01811" type="real"/>
    <att name="BottleNeck" value="1.0" type="real"/>
    <att name="Closeness" value="622.5381" type="real"/>
    <att name="Clustering coefficient" value="0.38095" type="real"/>
    <att name="Color" value="" type="string"/>
    <att name="DMNC" value="0.51861" type="real"/>
    <att name="Degree" value="7.0" type="real"/>
    <att name="EPC" value="73.575" type="real"/>
    <att name="EcCentricity" value="0.11781" type="real"/>
    <att name="MCC" value="6.0" type="real"/>
    <att name="MNC" value="5.0" type="real"/>
    <att name="Radiality" value="9.09799" type="real"/>
    <att name="Stress" value="30974.0" type="real"/>
    <att name="canonicalName" value="hda-1" type="string"/>
    <att name="colouring" value="red" type="string"/>
    <att name="glayConnectedComponent_3" value="1" type="integer"/>
    <att name="SUBNETWORK_NODE_TYPE" value="" type="string"/>
    <att name="node.fillColor" value="" type="string"/>
    <att name="node.fontSize" value="" type="string"/>
    <graphics width="1.0" outline="#333333" h="70.0" w="70.0" y="-7612.3037109375" x="-15596.633278603826" fill="#dbd3c6" z="0.0" type="ELLIPSE">
      <att name="NODE_CUSTOMGRAPHICS_POSITION_6" value="C,C,c,0.00,0.00" type="string"/>
      <att name="NODE_CUSTOMGRAPHICS_POSITION_5" value="C,C,c,0.00,0.00" type="string"/>
      <att name="NODE_CUSTOMGRAPHICS_4" value="org.cytoscape.ding.customgraphics.NullCustomGraphics,0,[ Remove Graphics ]," type="string"/>
      <att name="NODE_CUSTOMGRAPHICS_SIZE_9" value="70.0" type="string"/>
      <att name="NODE_SELECTED" value="false" type="string"/>
      <att name="NODE_LABEL_TRANSPARENCY" value="255" type="string"/>
      <att name="NODE_CUSTOMGRAPHICS_POSITION_2" value="C,C,c,0.00,0.00" type="string"/>
      <att name="NODE_CUSTOMGRAPHICS_POSITION_4" value="C,C,c,0.00,0.00" type="string"/>
      <att name="NODE_LABEL_WIDTH" value="100.0" type="string"/>
      <att name="NODE_CUSTOMGRAPHICS_5" value="org.cytoscape.ding.customgraphics.NullCustomGraphics,0,[ Remove Graphics ]," type="string"/>
      <att name="NODE_CUSTOMGRAPHICS_3" value="org.cytoscape.ding.customgraphics.NullCustomGraphics,0,[ Remove Graphics ]," type="string"/>
      <att name="NODE_TRANSPARENCY" value="255" type="string"/>
      <att name="NODE_CUSTOMGRAPHICS_1" value="org.cytoscape.ding.customgraphics.NullCustomGraphics,0,[ Remove Graphics ]," type="string"/>
      <att name="NODE_CUSTOMGRAPHICS_POSITION_9" value="C,C,c,0.00,0.00" type="string"/>
      <att name="NODE_LABEL_COLOR" value="#000000" type="string"/>
      <att name="NODE_LABEL_FONT_SIZE" value="0" type="string"/>
      <att name="NODE_CUSTOMGRAPHICS_7" value="org.cytoscape.ding.customgraphics.NullCustomGraphics,0,[ Remove Graphics ]," type="string"/>
      <att name="NODE_LABEL_FONT_FACE" value="Dialog.plain,plain,0" type="string"/>
      <att name="NODE_CUSTOMGRAPHICS_SIZE_4" value="70.0" type="string"/>
      <att name="NODE_CUSTOMGRAPHICS_2" value="org.cytoscape.ding.customgraphics.NullCustomGraphics,0,[ Remove Graphics ]," type="string"/>
      <att name="NODE_CUSTOMGRAPHICS_SIZE_8" value="70.0" type="string"/>
      <att name="NODE_CUSTOMGRAPHICS_POSITION_8" value="C,C,c,0.00,0.00" type="string"/>
      <att name="NODE_CUSTOMGRAPHICS_POSITION_3" value="C,C,c,0.00,0.00" type="string"/>
      <att name="NODE_NESTED_NETWORK_IMAGE_VISIBLE" value="true" type="string"/>
      <att name="NODE_CUSTOMGRAPHICS_SIZE_3" value="70.0" type="string"/>
      <att name="NODE_CUSTOMGRAPHICS_9" value="org.cytoscape.ding.customgraphics.NullCustomGraphics,0,[ Remove Graphics ]," type="string"/>
      <att name="NODE_VISIBLE" value="true" type="string"/>
      <att name="NODE_BORDER_TRANSPARENCY" value="255" type="string"/>
      <att name="NODE_BORDER_STROKE" value="SOLID" type="string"/>
      <att name="NODE_DEPTH" value="70.0" type="string"/>
      <att name="NODE_LABEL" value="hda-1" type="string"/>
      <att name="NODE_CUSTOMGRAPHICS_SIZE_2" value="70.0" type="string"/>
      <att name="NODE_CUSTOMGRAPHICS_SIZE_5" value="70.0" type="string"/>
      <att name="NODE_SELECTED_PAINT" value="#ffff00" type="string"/>
      <att name="NODE_CUSTOMGRAPHICS_SIZE_6" value="70.0" type="string"/>
      <att name="NODE_CUSTOMGRAPHICS_POSITION_1" value="C,C,c,0.00,0.00" type="string"/>
      <att name="NODE_CUSTOMGRAPHICS_POSITION_7" value="C,C,c,0.00,0.00" type="string"/>
      <att name="NODE_CUSTOMGRAPHICS_SIZE_7" value="70.0" type="string"/>
      <att name="NODE_CUSTOMGRAPHICS_6" value="org.cytoscape.ding.customgraphics.NullCustomGraphics,0,[ Remove Graphics ]," type="string"/>
      <att name="NODE_CUSTOMGRAPHICS_8" value="org.cytoscape.ding.customgraphics.NullCustomGraphics,0,[ Remove Graphics ]," type="string"/>
      <att name="NODE_CUSTOMGRAPHICS_SIZE_1" value="70.0" type="string"/>
      <att name="NODE_TOOLTIP" value="" type="string"/>
      <att name="NODE_LABEL_POSITION" value="C,C,c,0.00,0.00" type="string"/>
      <att name="z" value="0.0" type="string"/>
    </graphics>
  </node>
  <node id="270" label="gsk-3">
    <att name="shared name" value="gsk-3" type="string"/>
    <att name="name" value="gsk-3" type="string"/>
    <att name="selected" value="0" type="boolean"/>
    <att name="Betweenness" value="129.44721" type="real"/>
    <att name="BottleNeck" value="1.0" type="real"/>
    <att name="Closeness" value="618.84048" type="real"/>
    <att name="Clustering coefficient" value="1.0" type="real"/>
    <att name="Color" value="" type="string"/>
    <att name="DMNC" value="0.64826" type="real"/>
    <att name="Degree" value="5.0" type="real"/>
    <att name="EPC" value="68.724" type="real"/>
    <att name="EcCentricity" value="0.11781" type="real"/>
    <att name="MCC" value="2.0" type="real"/>
    <att name="MNC" value="5.0" type="real"/>
    <att name="Radiality" value="9.06724" type="real"/>
    <att name="Stress" value="16364.0" type="real"/>
    <att name="canonicalName" value="gsk-3" type="string"/>
    <att name="colouring" value="red" type="string"/>
    <att name="glayConnectedComponent_3" value="1" type="integer"/>
    <att name="SUBNETWORK_NODE_TYPE" value="" type="string"/>
    <att name="node.fillColor" value="" type="string"/>
    <att name="node.fontSize" value="" type="string"/>
    <graphics width="1.0" outline="#333333" h="70.0" w="70.0" y="-7768.4697265625" x="-15314.925270791326" fill="#dbd3c6" z="0.0" type="ELLIPSE">
      <att name="NODE_CUSTOMGRAPHICS_POSITION_6" value="C,C,c,0.00,0.00" type="string"/>
      <att name="NODE_CUSTOMGRAPHICS_POSITION_5" value="C,C,c,0.00,0.00" type="string"/>
      <att name="NODE_CUSTOMGRAPHICS_4" value="org.cytoscape.ding.customgraphics.NullCustomGraphics,0,[ Remove Graphics ]," type="string"/>
      <att name="NODE_CUSTOMGRAPHICS_SIZE_9" value="70.0" type="string"/>
      <att name="NODE_SELECTED" value="false" type="string"/>
      <att name="NODE_LABEL_TRANSPARENCY" value="255" type="string"/>
      <att name="NODE_CUSTOMGRAPHICS_POSITION_2" value="C,C,c,0.00,0.00" type="string"/>
      <att name="NODE_CUSTOMGRAPHICS_POSITION_4" value="C,C,c,0.00,0.00" type="string"/>
      <att name="NODE_LABEL_WIDTH" value="100.0" type="string"/>
      <att name="NODE_CUSTOMGRAPHICS_5" value="org.cytoscape.ding.customgraphics.NullCustomGraphics,0,[ Remove Graphics ]," type="string"/>
      <att name="NODE_CUSTOMGRAPHICS_3" value="org.cytoscape.ding.customgraphics.NullCustomGraphics,0,[ Remove Graphics ]," type="string"/>
      <att name="NODE_TRANSPARENCY" value="255" type="string"/>
      <att name="NODE_CUSTOMGRAPHICS_1" value="org.cytoscape.ding.customgraphics.NullCustomGraphics,0,[ Remove Graphics ]," type="string"/>
      <att name="NODE_CUSTOMGRAPHICS_POSITION_9" value="C,C,c,0.00,0.00" type="string"/>
      <att name="NODE_LABEL_COLOR" value="#000000" type="string"/>
      <att name="NODE_LABEL_FONT_SIZE" value="0" type="string"/>
      <att name="NODE_CUSTOMGRAPHICS_7" value="org.cytoscape.ding.customgraphics.NullCustomGraphics,0,[ Remove Graphics ]," type="string"/>
      <att name="NODE_LABEL_FONT_FACE" value="Dialog.plain,plain,0" type="string"/>
      <att name="NODE_CUSTOMGRAPHICS_SIZE_4" value="70.0" type="string"/>
      <att name="NODE_CUSTOMGRAPHICS_2" value="org.cytoscape.ding.customgraphics.NullCustomGraphics,0,[ Remove Graphics ]," type="string"/>
      <att name="NODE_CUSTOMGRAPHICS_SIZE_8" value="70.0" type="string"/>
      <att name="NODE_CUSTOMGRAPHICS_POSITION_8" value="C,C,c,0.00,0.00" type="string"/>
      <att name="NODE_CUSTOMGRAPHICS_POSITION_3" value="C,C,c,0.00,0.00" type="string"/>
      <att name="NODE_NESTED_NETWORK_IMAGE_VISIBLE" value="true" type="string"/>
      <att name="NODE_CUSTOMGRAPHICS_SIZE_3" value="70.0" type="string"/>
      <att name="NODE_CUSTOMGRAPHICS_9" value="org.cytoscape.ding.customgraphics.NullCustomGraphics,0,[ Remove Graphics ]," type="string"/>
      <att name="NODE_VISIBLE" value="true" type="string"/>
      <att name="NODE_BORDER_TRANSPARENCY" value="255" type="string"/>
      <att name="NODE_BORDER_STROKE" value="SOLID" type="string"/>
      <att name="NODE_DEPTH" value="70.0" type="string"/>
      <att name="NODE_LABEL" value="gsk-3" type="string"/>
      <att name="NODE_CUSTOMGRAPHICS_SIZE_2" value="70.0" type="string"/>
      <att name="NODE_CUSTOMGRAPHICS_SIZE_5" value="70.0" type="string"/>
      <att name="NODE_SELECTED_PAINT" value="#ffff00" type="string"/>
      <att name="NODE_CUSTOMGRAPHICS_SIZE_6" value="70.0" type="string"/>
      <att name="NODE_CUSTOMGRAPHICS_POSITION_1" value="C,C,c,0.00,0.00" type="string"/>
      <att name="NODE_CUSTOMGRAPHICS_POSITION_7" value="C,C,c,0.00,0.00" type="string"/>
      <att name="NODE_CUSTOMGRAPHICS_SIZE_7" value="70.0" type="string"/>
      <att name="NODE_CUSTOMGRAPHICS_6" value="org.cytoscape.ding.customgraphics.NullCustomGraphics,0,[ Remove Graphics ]," type="string"/>
      <att name="NODE_CUSTOMGRAPHICS_8" value="org.cytoscape.ding.customgraphics.NullCustomGraphics,0,[ Remove Graphics ]," type="string"/>
      <att name="NODE_CUSTOMGRAPHICS_SIZE_1" value="70.0" type="string"/>
      <att name="NODE_TOOLTIP" value="" type="string"/>
      <att name="NODE_LABEL_POSITION" value="C,C,c,0.00,0.00" type="string"/>
      <att name="z" value="0.0" type="string"/>
    </graphics>
  </node>
  <node id="272" label="gro-1">
    <att name="shared name" value="gro-1" type="string"/>
    <att name="name" value="gro-1" type="string"/>
    <att name="selected" value="0" type="boolean"/>
    <att name="Betweenness" value="0.0" type="real"/>
    <att name="BottleNeck" value="1.0" type="real"/>
    <att name="Closeness" value="674.36667" type="real"/>
    <att name="Clustering coefficient" value="1.0" type="real"/>
    <att name="Color" value="green" type="string"/>
    <att name="DMNC" value="0.30779" type="real"/>
    <att name="Degree" value="2.0" type="real"/>
    <att name="EPC" value="32.2" type="real"/>
    <att name="EcCentricity" value="0.13464" type="real"/>
    <att name="MCC" value="2.0" type="real"/>
    <att name="MNC" value="2.0" type="real"/>
    <att name="Radiality" value="9.26863" type="real"/>
    <att name="Stress" value="0.0" type="real"/>
    <att name="canonicalName" value="gro-1" type="string"/>
    <att name="colouring" value="red" type="string"/>
    <att name="glayConnectedComponent_3" value="1" type="integer"/>
    <att name="SUBNETWORK_NODE_TYPE" value="" type="string"/>
    <att name="node.fillColor" value="" type="string"/>
    <att name="node.fontSize" value="" type="string"/>
    <graphics width="1.0" outline="#333333" h="70.0" w="70.0" y="527.8472900390625" x="-16873.596169228826" fill="#f8c3b2" z="0.0" type="ELLIPSE">
      <att name="NODE_CUSTOMGRAPHICS_POSITION_6" value="C,C,c,0.00,0.00" type="string"/>
      <att name="NODE_CUSTOMGRAPHICS_POSITION_5" value="C,C,c,0.00,0.00" type="string"/>
      <att name="NODE_CUSTOMGRAPHICS_4" value="org.cytoscape.ding.customgraphics.NullCustomGraphics,0,[ Remove Graphics ]," type="string"/>
      <att name="NODE_CUSTOMGRAPHICS_SIZE_9" value="70.0" type="string"/>
      <att name="NODE_SELECTED" value="false" type="string"/>
      <att name="NODE_LABEL_TRANSPARENCY" value="255" type="string"/>
      <att name="NODE_CUSTOMGRAPHICS_POSITION_2" value="C,C,c,0.00,0.00" type="string"/>
      <att name="NODE_CUSTOMGRAPHICS_POSITION_4" value="C,C,c,0.00,0.00" type="string"/>
      <att name="NODE_LABEL_WIDTH" value="100.0" type="string"/>
      <att name="NODE_CUSTOMGRAPHICS_5" value="org.cytoscape.ding.customgraphics.NullCustomGraphics,0,[ Remove Graphics ]," type="string"/>
      <att name="NODE_CUSTOMGRAPHICS_3" value="org.cytoscape.ding.customgraphics.NullCustomGraphics,0,[ Remove Graphics ]," type="string"/>
      <att name="NODE_TRANSPARENCY" value="255" type="string"/>
      <att name="NODE_CUSTOMGRAPHICS_1" value="org.cytoscape.ding.customgraphics.NullCustomGraphics,0,[ Remove Graphics ]," type="string"/>
      <att name="NODE_CUSTOMGRAPHICS_POSITION_9" value="C,C,c,0.00,0.00" type="string"/>
[truncated: 16,191,504 more chars]
