# Supplementary material for: C. elegans protein interaction network analysis probes RNAi validated pro-longevity effect of nhr-6, a human homolog of tumor suppressor Nr4a1
Source: Sci Rep. 2019 Oct 31;9:15711. doi: 10.1038/s41598-019-51649-0 (PMC6823380; doi:10.1038/s41598-019-51649-0)
Supplement: Supplementary file 2 — Supplementary Information Table 1. The network is organized into eight functional clusters of proteins. All proteins for each cluster are given. [file 41598_2019_51649_MOESM2_ESM.xlsx]

## Sheet: S1
Supplementary Table 1: Tumor suppressor Nr4a1 human homolog nhr-6 regulate lifespan and xenobiotic stress response in C. elegans
Interactor1	Interactor1_cluster	Interaction	Interactor2	Interactor2_cluster
msh-2	Cluster7	pp	msh-6	Cluster8
mom-4	Cluster8	pp	nhr-6	Cluster6
mlh-1	Cluster7	pp	rpl-23	Cluster8
mlh-1	Cluster7	pp	ZK856.7	Cluster8
mlh-1	Cluster7	pp	nucb-1	Cluster8
nhr-61	Cluster7	pp	nhr-4	Cluster7
nhr-34	Cluster7	pp	F35C8.5	Cluster8
nhr-34	Cluster7	pp	ZC443.4	Cluster8
nhr-34	Cluster7	pp	srh-166	Cluster8
npp-4	Cluster8	pp	lin-41	Cluster6
npp-8	Cluster8	pp	vbh-1	Cluster6
npp-8	Cluster8	pp	lin-41	Cluster6
nlr-1	Cluster7	pp	vps-39	Cluster3
pkc-3	Cluster7	pp	par-6	Cluster3
pkc-1	Cluster7	pp	srsx-36	Cluster8
pkc-1	Cluster7	pp	C54E10.2	Cluster8
lips-9	Cluster8	pp	nhr-1	Cluster7
mfb-1	Cluster7	pp	sdz-18	Cluster8
tir-1	Cluster8	pp	siah-1	Cluster6
zip-2	Cluster8	pp	C48E7.11	Cluster7
vav-1	Cluster8	pp	eft-3	Cluster7
Y55B1BR.4	Cluster8	pp	vab-3	Cluster6
Y55B1BR.4	Cluster8	pp	ZK1240.1	Cluster7
Y53G8B.1	Cluster8	pp	nhr-6	Cluster6
Y71G12B.27	Cluster8	pp	vbh-1	Cluster6
Y48G1C.1	Cluster8	pp	siah-1	Cluster6
Y17G9B.5	Cluster8	pp	nhr-6	Cluster6
Y105E8B.5	Cluster8	pp	F25D1.5	Cluster7
W08E12.1	Cluster8	pp	C48E7.11	Cluster7
ver-3	Cluster8	pp	T04B8.3	Cluster7
T07H6.4	Cluster8	pp	F57B9.8	Cluster7
srgp-1	Cluster8	pp	nhr-31	Cluster6
ugt-57	Cluster8	pp	rab-11.1	Cluster7
ttr-54	Cluster8	pp	pdr-1	Cluster6
unc-89	Cluster8	pp	scpl-1	Cluster7
unc-104	Cluster7	pp	unc-104	Cluster7
unc-104	Cluster7	pp	ptl-1	Cluster8
unc-101	Cluster8	pp	F35F10.12	Cluster7
T23C6.5	Cluster8	pp	djr-1.1	Cluster7
T23C6.5	Cluster8	pp	T06C10.3	Cluster7
T12B3.4	Cluster7	pp	ifc-2	Cluster3
T12B3.4	Cluster7	pp	rps-7	Cluster3
tol-1	Cluster8	pp	nhr-6	Cluster6
tag-325	Cluster8	pp	src-2	Cluster6
taf-9	Cluster8	pp	nhr-31	Cluster6
taf-9	Cluster8	pp	nhr-69	Cluster6
R06B9.3	Cluster7	pp	F35F10.12	Cluster7
R06B9.3	Cluster7	pp	drp-1	Cluster8
R06B9.3	Cluster7	pp	ima-3	Cluster3
R06B9.3	Cluster7	pp	H02I12.5	Cluster3
R06B9.3	Cluster7	pp	C39D10.7	Cluster3
R06B9.3	Cluster7	pp	C18B2.5	Cluster3
R06B9.3	Cluster7	pp	Y42H9AR.1	Cluster3
R06B9.3	Cluster7	pp	scpl-1	Cluster7
R06B9.3	Cluster7	pp	ZK1098.4	Cluster3
R06B9.3	Cluster7	pp	npp-5	Cluster8
R06B9.3	Cluster7	pp	lst-1	Cluster3
R06B9.3	Cluster7	pp	rad-23	Cluster8
R06B9.3	Cluster7	pp	R06B9.3	Cluster7
pmk-1	Cluster8	pp	nhr-4	Cluster7
pms-2	Cluster7	pp	mlh-1	Cluster7
prg-1	Cluster8	pp	F25H2.5	Cluster6
rpt-2	Cluster8	pp	nhr-6	Cluster6
rpn-2	Cluster8	pp	eft-3	Cluster7
rpt-4	Cluster8	pp	eft-3	Cluster7
sek-1	Cluster8	pp	snt-4	Cluster7
sek-1	Cluster8	pp	nhr-6	Cluster6
sek-1	Cluster8	pp	mfb-1	Cluster7
R07G3.8	Cluster8	pp	Y48G10A.3	Cluster7
rpn-1	Cluster8	pp	nhr-6	Cluster6
rpn-12	Cluster8	pp	nhr-6	Cluster6
skr-10	Cluster8	pp	nlr-1	Cluster7
ubxn-4	Cluster2	pp	cdc-48.1	Cluster1
ubxn-2	Cluster2	pp	cdc-48.1	Cluster1
ubxn-6	Cluster2	pp	cdc-48.1	Cluster1
ubxn-5	Cluster2	pp	cdc-48.1	Cluster1
unc-97	Cluster2	pp	ant-1.1	Cluster5
abi-1	Cluster3	pp	vab-3	Cluster6
vab-1	Cluster4	pp	egl-27	Cluster5
vab-1	Cluster4	pp	gex-3	Cluster3
vab-1	Cluster4	pp	dsh-2	Cluster3
vab-1	Cluster4	pp	egl-18	Cluster5
vab-1	Cluster4	pp	dpy-22	Cluster3
vab-1	Cluster4	pp	dpy-30	Cluster3
vab-1	Cluster4	pp	csnk-1	Cluster3
vab-1	Cluster4	pp	din-1	Cluster5
vab-1	Cluster4	pp	htz-1	Cluster3
vab-1	Cluster4	pp	ldb-1	Cluster5
vab-1	Cluster4	pp	hmg-1.2	Cluster3
vab-1	Cluster4	pp	hnd-1	Cluster3
vab-1	Cluster4	pp	his-37	Cluster3
vab-1	Cluster4	pp	hlh-1	Cluster3
vab-1	Cluster4	pp	hgrs-1	Cluster3
vab-1	Cluster4	pp	his-31	Cluster3
vab-1	Cluster4	pp	mys-1	Cluster3
vab-1	Cluster4	pp	mes-1	Cluster5
vab-1	Cluster4	pp	mel-28	Cluster5
vab-1	Cluster4	pp	lin-59	Cluster3
vab-1	Cluster4	pp	lin-40	Cluster5
vab-1	Cluster4	pp	lin-29	Cluster3
vab-1	Cluster4	pp	lin-12	Cluster6
vab-1	Cluster4	pp	let-653	Cluster5
vab-1	Cluster4	pp	sdc-2	Cluster3
vab-1	Cluster4	pp	qua-1	Cluster3
vab-1	Cluster4	pp	ptr-24	Cluster3
vab-1	Cluster4	pp	pbrm-1	Cluster6
vab-1	Cluster4	pp	nhr-8	Cluster3
vab-1	Cluster4	pp	nhr-66	Cluster3
vab-1	Cluster4	pp	nhr-6	Cluster6
vab-1	Cluster4	pp	nhr-49	Cluster4
vab-1	Cluster4	pp	unc-52	Cluster5
vab-1	Cluster4	pp	vpr-1	Cluster6
vab-1	Cluster4	pp	Y71H2AM.17	Cluster3
vab-1	Cluster4	pp	tag-246	Cluster3
vab-1	Cluster4	pp	tag-298	Cluster3
vab-1	Cluster4	pp	trr-1	Cluster3
vab-1	Cluster4	pp	unc-120	Cluster3
vab-1	Cluster4	pp	abi-1	Cluster3
vab-1	Cluster4	pp	aps-2	Cluster3
vab-1	Cluster4	pp	B0285.1	Cluster3
vab-1	Cluster4	pp	cdc-42	Cluster3
vab-1	Cluster4	pp	cdk-8	Cluster3
vab-1	Cluster4	pp	ceh-32	Cluster3
vpr-1	Cluster6	pp	hcp-2	Cluster8
vpr-1	Cluster6	pp	hcp-1	Cluster3
vpr-1	Cluster6	pp	F26E4.2	Cluster8
vpr-1	Cluster6	pp	vab-1	Cluster4
vbh-1	Cluster6	pp	vbh-1	Cluster6
vbh-1	Cluster6	pp	Y73B6BL.33	Cluster8
vbh-1	Cluster6	pp	mut-16	Cluster8
vbh-1	Cluster6	pp	pabp-2	Cluster3
vbh-1	Cluster6	pp	mex-1	Cluster3
vbh-1	Cluster6	pp	mex-6	Cluster3
vbh-1	Cluster6	pp	lin-41	Cluster6
vbh-1	Cluster6	pp	lst-1	Cluster3
vbh-1	Cluster6	pp	K09B11.9	Cluster3
vbh-1	Cluster6	pp	lev-11	Cluster3
vbh-1	Cluster6	pp	F59E12.9	Cluster3
vbh-1	Cluster6	pp	hgrs-1	Cluster3
vbh-1	Cluster6	pp	F38B7.3	Cluster8
vbh-1	Cluster6	pp	F53B3.6	Cluster8
vbh-1	Cluster6	pp	atn-1	Cluster3
vbh-1	Cluster6	pp	brp-1	Cluster3
vbh-1	Cluster6	pp	C36B1.8	Cluster3
vbh-1	Cluster6	pp	C39D10.7	Cluster3
vbh-1	Cluster6	pp	cids-2	Cluster8
vbh-1	Cluster6	pp	cpsf-4	Cluster3
vbh-1	Cluster6	pp	dlg-1	Cluster6
vbh-1	Cluster6	pp	eft-1	Cluster3
vbh-1	Cluster6	pp	emb-9	Cluster8
vbh-1	Cluster6	pp	chc-1	Cluster5
vbh-1	Cluster6	pp	lmn-1	Cluster5
vbh-1	Cluster6	pp	wwp-1	Cluster5
vha-2	Cluster3	pp	eft-3	Cluster7
vha-2	Cluster3	pp	pat-3	Cluster4
vha-2	Cluster3	pp	rpl-9	Cluster1
vhl-1	Cluster1	pp	elc-1	Cluster2
vhl-1	Cluster1	pp	hif-1	Cluster3
mvb-12	Cluster3	pp	tsg-101	Cluster6
wdfy-2	Cluster2	pp	C36H8.1	Cluster1
Y113G7B.15	Cluster2	pp	numr-1	Cluster1
Y113G7B.15	Cluster2	pp	W03G1.5	Cluster1
xpo-1	Cluster2	pp	lmn-1	Cluster5
Y18D10A.8	Cluster2	pp	ife-2	Cluster1
Y18D10A.8	Cluster2	pp	rpl-4	Cluster5
Y18D10A.8	Cluster2	pp	ife-1	Cluster1
Y17G7B.14	Cluster6	pp	tyr-4	Cluster8
Y17G7B.14	Cluster6	pp	T21B6.3	Cluster3
Y17G7B.14	Cluster6	pp	scrm-1	Cluster3
Y17G7B.14	Cluster6	pp	ppn-1	Cluster3
Y17G7B.14	Cluster6	pp	K04H4.2	Cluster3
Y17G7B.14	Cluster6	pp	F08D12.4	Cluster8
Y17G7B.14	Cluster6	pp	C39D10.7	Cluster3
Y17G7B.14	Cluster6	pp	BE0003N10.3	Cluster8
Y17G7B.14	Cluster6	pp	acdh-1	Cluster3
Y17G7B.14	Cluster6	pp	Y69H2.3	Cluster3
Y17G7B.14	Cluster6	pp	aps-1	Cluster5
Y17G7B.11	Cluster6	pp	W02G9.3	Cluster3
Y17G7B.11	Cluster6	pp	C33G8.4	Cluster8
Y17G7B.11	Cluster6	pp	wwp-1	Cluster5
Y63D3A.4	Cluster2	pp	isp-1	Cluster1
Y63D3A.4	Cluster2	pp	rps-8	Cluster5
Y63D3A.4	Cluster2	pp	F53F4.11	Cluster2
Y63D3A.4	Cluster2	pp	Y77E11A.7	Cluster1
Y59H11AM.3	Cluster2	pp	eft-2	Cluster2
Y57A10C.6	Cluster2	pp	ant-1.1	Cluster5
Y57A10C.6	Cluster2	pp	prx-5	Cluster5
Y51H4A.8	Cluster3	pp	par-5	Cluster4
ZC434.8	Cluster2	pp	rps-3	Cluster1
Ywhaz	Cluster2	pp	daf-16	Cluster1
ZK632.12	Cluster2	pp	dct-15	Cluster1
ZK632.12	Cluster2	pp	F52C6.2	Cluster2
zen-4	Cluster3	pp	lgg-1	Cluster4
zen-4	Cluster3	pp	K11D12.9	Cluster1
zyg-8	Cluster3	pp	lin-41	Cluster6
zyg-8	Cluster3	pp	pdr-1	Cluster6
zyg-8	Cluster3	pp	abu-11	Cluster5
zyg-8	Cluster3	pp	F59C6.5	Cluster3
zyg-8	Cluster3	pp	glp-1	Cluster4
zyg-8	Cluster3	pp	lmn-1	Cluster5
zyg-8	Cluster3	pp	par-5	Cluster4
zyg-8	Cluster3	pp	rps-8	Cluster5
zyg-8	Cluster3	pp	sas-5	Cluster1
abl-1	Cluster8	pp	vab-3	Cluster6
zyg-1	Cluster2	pp	pab-1	Cluster1
zyg-1	Cluster2	pp	H28O16.1	Cluster1
zyg-1	Cluster2	pp	chc-1	Cluster5
zyg-11	Cluster3	pp	ftt-2	Cluster4
C48E7.11	Cluster7	pp	zip-3	Cluster8
C48E7.11	Cluster7	pp	ZC376.7	Cluster8
C48E7.11	Cluster7	pp	zip-5	Cluster8
C48E7.11	Cluster7	pp	atf-2	Cluster3
C48E7.11	Cluster7	pp	C48E7.11	Cluster7
C48E7.11	Cluster7	pp	atf-5	Cluster8
C48E7.11	Cluster7	pp	F17A9.3	Cluster8
C48E7.11	Cluster7	pp	ces-2	Cluster8
atf-5	Cluster8	pp	C48E7.11	Cluster7
nhr-10	Cluster7	pp	nhr-10	Cluster7
nhr-10	Cluster7	pp	rad-26	Cluster8
nhr-10	Cluster7	pp	zen-4	Cluster3
nhr-10	Cluster7	pp	ZK930.3	Cluster3
bath-9	Cluster8	pp	nhr-46	Cluster7
sma-3	Cluster3	pp	ufd-2	Cluster7
sma-3	Cluster3	pp	F43E2.7	Cluster2
sma-3	Cluster3	pp	daf-3	Cluster5
SLP-1	Cluster2	pp	R07H5.8	Cluster2
spr-5	Cluster2	pp	F52C6.2	Cluster2
sqt-1	Cluster2	pp	lmn-1	Cluster5
sta-1	Cluster6	pp	pal-1	Cluster3
sta-1	Cluster6	pp	rpl-7	Cluster8
sta-1	Cluster6	pp	F37C4.5	Cluster3
sta-1	Cluster6	pp	nex-1	Cluster3
sta-1	Cluster6	pp	col-80	Cluster8
sta-1	Cluster6	pp	csn-5	Cluster3
sta-1	Cluster6	pp	alp-1	Cluster3
sta-1	Cluster6	pp	C06A6.2	Cluster8
sta-1	Cluster6	pp	sta-1	Cluster6
sta-1	Cluster6	pp	sptl-3	Cluster8
sta-1	Cluster6	pp	Y77E11A.2	Cluster8
sta-1	Cluster6	pp	T08G11.4	Cluster8
sta-1	Cluster6	pp	hsp-4	Cluster5
sta-1	Cluster6	pp	rpl-19	Cluster5
sta-1	Cluster6	pp	lpd-5	Cluster5
sta-1	Cluster6	pp	rpl-4	Cluster5
snx-1	Cluster2	pp	C36H8.1	Cluster1
snx-1	Cluster2	pp	drr-1	Cluster1
spe-39	Cluster2	pp	SLP-1	Cluster2
T07D4.2	Cluster2	pp	npp-3	Cluster1
T22B11.5	Cluster2	pp	W02F12.5	Cluster3
T22D1.12	Cluster2	pp	phb-2	Cluster1
sup-12	Cluster3	pp	etr-1	Cluster7
sup-12	Cluster3	pp	mec-8	Cluster5
T04C9.1	Cluster3	pp	nhr-114	Cluster7
T04C9.1	Cluster3	pp	vab-3	Cluster6
T04C9.1	Cluster3	pp	abu-11	Cluster5
T04H1.2	Cluster3	pp	eft-3	Cluster7
T04H1.2	Cluster3	pp	ZK1240.9	Cluster7
T04H1.2	Cluster3	pp	nhr-114	Cluster7
T04H1.2	Cluster3	pp	Y46G5A.20	Cluster2
T04H1.2	Cluster3	pp	F52C6.2	Cluster2
T04H1.2	Cluster3	pp	F59C6.5	Cluster3
T06E6.10	Cluster2	pp	gpd-3	Cluster5
tag-310	Cluster2	pp	pab-1	Cluster1
tag-208	Cluster3	pp	deb-1	Cluster6
tag-208	Cluster3	pp	vab-3	Cluster6
tag-208	Cluster3	pp	ttx-1	Cluster1
tag-208	Cluster3	pp	sas-5	Cluster1
tag-208	Cluster3	pp	ddl-2	Cluster1
tag-197	Cluster2	pp	chc-1	Cluster5
tag-169	Cluster2	pp	tag-169	Cluster2
tag-169	Cluster2	pp	C25A1.4	Cluster2
T27F7.3	Cluster6	pp	eif-3.C	Cluster3
T24D1.3	Cluster2	pp	atg-7	Cluster1
tlf-1	Cluster1	pp	R06F6.12	Cluster2
tlf-1	Cluster1	pp	lmn-1	Cluster5
tlf-1	Cluster1	pp	pqn-51	Cluster2
tlf-1	Cluster1	pp	atn-1	Cluster3
tlf-1	Cluster1	pp	ima-3	Cluster3
thoc-2	Cluster3	pp	nhr-6	Cluster6
thoc-2	Cluster3	pp	cyc-2.1	Cluster1
tbg-1	Cluster3	pp	ftt-2	Cluster4
tap-1	Cluster3	pp	nhr-6	Cluster6
tap-1	Cluster3	pp	ufd-2	Cluster7
tap-1	Cluster3	pp	ain-1	Cluster1
tap-1	Cluster3	pp	ftt-2	Cluster4
tag-342	Cluster2	pp	tbp-1	Cluster1
tub-1	Cluster1	pp	rbg-3	Cluster2
tub-1	Cluster1	pp	rpl-7A	Cluster3
tsg-101	Cluster6	pp	zen-4	Cluster3
tsg-101	Cluster6	pp	W04B5.3	Cluster8
tsg-101	Cluster6	pp	klc-1	Cluster3
tsg-101	Cluster6	pp	atn-1	Cluster3
tsg-101	Cluster6	pp	dnc-2	Cluster3
tsg-101	Cluster6	pp	hgrs-1	Cluster3
tsg-101	Cluster6	pp	vps-37	Cluster5
ttm-1	Cluster3	pp	lrp-2	Cluster7
ttm-1	Cluster3	pp	pat-3	Cluster4
trap-4	Cluster2	pp	rps-3	Cluster1
trp-2	Cluster3	pp	let-92	Cluster6
trp-2	Cluster3	pp	chc-1	Cluster5
trp-2	Cluster3	pp	Y77E11A.7	Cluster1
tnc-2	Cluster3	pp	vit-5	Cluster1
ubxn-1	Cluster2	pp	ero-1	Cluster1
ubxn-1	Cluster2	pp	cdc-48.1	Cluster1
ubxn-1	Cluster2	pp	prx-5	Cluster5
uev-1	Cluster3	pp	lin-35	Cluster6
uev-1	Cluster3	pp	F25H2.5	Cluster6
uev-1	Cluster3	pp	eft-2	Cluster2
uev-1	Cluster3	pp	K08E3.5	Cluster1
uev-1	Cluster3	pp	ubc-13	Cluster1
ubq-2	Cluster2	pp	prx-5	Cluster5
ubc-1	Cluster3	pp	gpd-3	Cluster5
ubc-1	Cluster3	pp	abu-11	Cluster5
ubc-13	Cluster1	pp	uev-1	Cluster3
ubc-13	Cluster1	pp	ubc-1	Cluster3
uaf-1	Cluster2	pp	chc-1	Cluster5
K10D2.4	Cluster8	pp	lin-41	Cluster6
kin-2	Cluster7	pp	Y40D12A.2	Cluster8
kin-2	Cluster7	pp	Y69H2.7	Cluster8
kin-2	Cluster7	pp	Y102A11A.2	Cluster8
kin-2	Cluster7	pp	Y102A11A.3	Cluster8
kin-2	Cluster7	pp	M142.5	Cluster8
kin-2	Cluster7	pp	nhr-137	Cluster8
kin-2	Cluster7	pp	F38E9.1	Cluster8
kin-2	Cluster7	pp	kbp-5	Cluster8
kin-2	Cluster7	pp	sodh-1	Cluster8
kin-2	Cluster7	pp	T04F3.1	Cluster8
kin-2	Cluster7	pp	nhr-48	Cluster8
kin-2	Cluster7	pp	ret-1	Cluster8
kin-2	Cluster7	pp	C14B1.8	Cluster8
kin-2	Cluster7	pp	F21F12.1	Cluster8
kin-2	Cluster7	pp	F01G4.6	Cluster8
kin-2	Cluster7	pp	ebp-3	Cluster8
kin-2	Cluster7	pp	C18B2.5	Cluster3
hcp-3	Cluster8	pp	lin-41	Cluster6
him-10	Cluster8	pp	etr-1	Cluster7
hmp-1	Cluster8	pp	hmp-2	Cluster6
klp-15	Cluster8	pp	hrp-2	Cluster7
klp-7	Cluster8	pp	siah-1	Cluster6
let-413	Cluster7	pp	nhr-111	Cluster3
let-413	Cluster7	pp	psa-1	Cluster3
let-413	Cluster7	pp	siah-1	Cluster6
let-413	Cluster7	pp	T06G6.3	Cluster3
let-413	Cluster7	pp	F39H12.1	Cluster3
let-413	Cluster7	pp	meg-2	Cluster8
let-413	Cluster7	pp	T11B7.1	Cluster8
let-413	Cluster7	pp	tag-303	Cluster3
let-413	Cluster7	pp	W07G1.5	Cluster8
let-413	Cluster7	pp	ZK1128.7	Cluster8
lgc-12	Cluster8	pp	nhr-35	Cluster7
nhr-35	Cluster7	pp	F01F1.12	Cluster8
nhr-35	Cluster7	pp	crt-1	Cluster8
lin-17	Cluster8	pp	cwn-2	Cluster7
ppfr-4	Cluster8	pp	let-92	Cluster6
let-99	Cluster8	pp	lin-41	Cluster6
cdc-37	Cluster8	pp	R06B9.4	Cluster7
cnt-2	Cluster7	pp	K09B11.9	Cluster3
cnt-2	Cluster7	pp	tag-260	Cluster3
zip-3	Cluster8	pp	C48E7.11	Cluster7
C35D10.2	Cluster8	pp	F25D1.5	Cluster7
C45G9.7	Cluster8	pp	hmp-2	Cluster6
ces-2	Cluster8	pp	C48E7.11	Cluster7
plk-1	Cluster7	pp	cpz-1	Cluster8
plk-1	Cluster7	pp	C28C12.2	Cluster8
plk-1	Cluster7	pp	bub-1	Cluster3
plk-1	Cluster7	pp	asp-2	Cluster8
plk-1	Cluster7	pp	npp-11	Cluster8
plk-1	Cluster7	pp	knl-2	Cluster3
plk-1	Cluster7	pp	kca-1	Cluster3
plk-1	Cluster7	pp	F46B6.5	Cluster8
plk-1	Cluster7	pp	spd-2	Cluster3
plk-1	Cluster7	pp	spat-1	Cluster8
plk-1	Cluster7	pp	sas-4	Cluster3
plk-1	Cluster7	pp	pqn-59	Cluster8
plk-1	Cluster7	pp	T09E8.1	Cluster8
plk-1	Cluster7	pp	Y51F10.2	Cluster3
plk-1	Cluster7	pp	ZK809.5	Cluster8
paa-1	Cluster7	pp	T09B9.4	Cluster3
paa-1	Cluster7	pp	T22D1.5	Cluster8
paa-1	Cluster7	pp	pal-1	Cluster3
paa-1	Cluster7	pp	pptr-2	Cluster8
C28C12.2	Cluster8	pp	plk-1	Cluster7
C28C12.2	Cluster8	pp	plk-2	Cluster7
dpy-17	Cluster8	pp	tag-93	Cluster8
D2007.4	Cluster8	pp	siah-1	Cluster6
F48F7.7	Cluster7	pp	dmd-6	Cluster8
F48F7.7	Cluster7	pp	K04G2.10	Cluster3
F48F7.7	Cluster7	pp	bra-2	Cluster8
F48F7.7	Cluster7	pp	M03F4.6	Cluster8
F48F7.7	Cluster7	pp	K04H4.2	Cluster3
F48F7.7	Cluster7	pp	psa-1	Cluster3
F48F7.7	Cluster7	pp	ppn-1	Cluster3
F48F7.7	Cluster7	pp	Y53F4B.11	Cluster8
F48F7.7	Cluster7	pp	T21B6.3	Cluster3
F48F7.7	Cluster7	pp	Y55F3C.6	Cluster8
F48F7.7	Cluster7	pp	Y55F3BR.2	Cluster8
F46F6.2	Cluster8	pp	rho-1	Cluster7
R06B9.1	Cluster7	pp	F25H5.6	Cluster8
R06B9.1	Cluster7	pp	F15C11.2	Cluster3
R06B9.1	Cluster7	pp	alx-1	Cluster8
R06B9.1	Cluster7	pp	dnj-27	Cluster8
R06B9.1	Cluster7	pp	epn-1	Cluster8
F40F8.8	Cluster7	pp	cat-4	Cluster8
F40F8.8	Cluster7	pp	math-14	Cluster3
F35G2.2	Cluster8	pp	fum-1	Cluster6
F39B1.1	Cluster8	pp	R06B9.1	Cluster7
F31C3.2	Cluster8	pp	siah-1	Cluster6
F22D3.2	Cluster7	pp	hif-1	Cluster3
F22F7.1	Cluster8	pp	rpl-10	Cluster7
F17C11.17	Cluster8	pp	C48E7.11	Cluster7
gst-1	Cluster7	pp	gst-23	Cluster6
gna-1	Cluster8	pp	dlg-1	Cluster6
mrg-1	Cluster2	pp	rps-3	Cluster1
mrg-1	Cluster2	pp	smn-1	Cluster1
ndc-80	Cluster2	pp	adr-2	Cluster1
ndc-80	Cluster2	pp	rpl-9	Cluster1
nekl-2	Cluster3	pp	nhr-31	Cluster6
nekl-2	Cluster3	pp	rpl-10	Cluster7
nekl-2	Cluster3	pp	gpd-3	Cluster5
mus-101	Cluster2	pp	R53.4	Cluster1
nhr-14	Cluster4	pp	her-1	Cluster3
nep-2	Cluster2	pp	mes-1	Cluster5
nhr-19	Cluster3	pp	siah-1	Cluster6
nhr-19	Cluster3	pp	nhr-49	Cluster4
wrm-1	Cluster2	pp	nhr-25	Cluster1
nhr-69	Cluster6	pp	F14B6.6	Cluster8
nhr-69	Cluster6	pp	rad-26	Cluster8
nhr-69	Cluster6	pp	nhr-69	Cluster6
nhr-69	Cluster6	pp	tag-260	Cluster3
npp-13	Cluster2	pp	sas-5	Cluster1
npp-19	Cluster3	pp	dlg-1	Cluster6
npp-19	Cluster3	pp	plk-1	Cluster7
npp-19	Cluster3	pp	F28H7.2	Cluster7
npp-19	Cluster3	pp	lmn-1	Cluster5
npp-3	Cluster1	pp	lev-11	Cluster3
npp-7	Cluster2	pp	chc-1	Cluster5
npp-7	Cluster2	pp	lmn-1	Cluster5
nsy-1	Cluster3	pp	eft-3	Cluster7
nsy-1	Cluster3	pp	H28O16.1	Cluster1
nuo-3	Cluster1	pp	W08G11.3	Cluster2
osm-3	Cluster1	pp	C15C6.4	Cluster2
osm-3	Cluster1	pp	C06G8.1	Cluster2
osm-3	Cluster1	pp	D2023.4	Cluster2
pab-1	Cluster1	pp	kle-2	Cluster2
nlp-7	Cluster1	pp	C01B4.8	Cluster2
nhr-91	Cluster2	pp	dve-1	Cluster1
npp-1	Cluster3	pp	vbh-1	Cluster6
npp-1	Cluster3	pp	chc-1	Cluster5
npp-1	Cluster3	pp	lmn-1	Cluster5
mcm-6	Cluster2	pp	mcm-2	Cluster1
mat-1	Cluster3	pp	ftt-2	Cluster4
mat-3	Cluster3	pp	fum-1	Cluster6
mat-3	Cluster3	pp	nhr-6	Cluster6
mat-3	Cluster3	pp	K02G10.3	Cluster2
mat-3	Cluster3	pp	vit-2	Cluster1
mat-3	Cluster3	pp	ant-1.1	Cluster5
mat-3	Cluster3	pp	ftt-2	Cluster4
maoc-1	Cluster1	pp	maoc-1	Cluster1
nhr-25	Cluster1	pp	wrm-1	Cluster2
lrs-2	Cluster2	pp	hum-1	Cluster2
vab-3	Cluster6	pp	C02B10.5	Cluster8
vab-3	Cluster6	pp	brp-1	Cluster3
vab-3	Cluster6	pp	C16B8.3	Cluster3
vab-3	Cluster6	pp	C26G2.2	Cluster3
vab-3	Cluster6	pp	C02F12.8	Cluster3
vab-3	Cluster6	pp	C09G1.4	Cluster8
vab-3	Cluster6	pp	F53F10.2	Cluster3
vab-3	Cluster6	pp	F57G12.2	Cluster3
vab-3	Cluster6	pp	C39D10.7	Cluster3
vab-3	Cluster6	pp	D1046.1	Cluster3
vab-3	Cluster6	pp	hgrs-1	Cluster3
vab-3	Cluster6	pp	K09B11.9	Cluster3
vab-3	Cluster6	pp	gld-3	Cluster8
vab-3	Cluster6	pp	H06I04.1	Cluster3
vab-3	Cluster6	pp	lin-66	Cluster8
vab-3	Cluster6	pp	lst-1	Cluster3
vab-3	Cluster6	pp	kin-10	Cluster3
vab-3	Cluster6	pp	let-92	Cluster6
vab-3	Cluster6	pp	meg-2	Cluster8
vab-3	Cluster6	pp	mdt-15	Cluster8
vab-3	Cluster6	pp	nhr-111	Cluster3
vab-3	Cluster6	pp	msp-142	Cluster8
vab-3	Cluster6	pp	npp-9	Cluster3
vab-3	Cluster6	pp	nhr-13	Cluster3
vab-3	Cluster6	pp	pqn-59	Cluster8
vab-3	Cluster6	pp	pal-1	Cluster3
vab-3	Cluster6	pp	rad-26	Cluster8
vab-3	Cluster6	pp	R02F2.5	Cluster3
vab-3	Cluster6	pp	scrm-1	Cluster3
vab-3	Cluster6	pp	rpl-7A	Cluster3
vab-3	Cluster6	pp	T06G6.3	Cluster3
vab-3	Cluster6	pp	scrm-2	Cluster8
vab-3	Cluster6	pp	tag-303	Cluster3
vab-3	Cluster6	pp	tag-153	Cluster8
vab-3	Cluster6	pp	tam-1	Cluster3
vab-3	Cluster6	pp	unc-98	Cluster3
vab-3	Cluster6	pp	Y119C1A.1	Cluster3
vab-3	Cluster6	pp	Y40C5A.1	Cluster8
vab-3	Cluster6	pp	Y44E3A.6	Cluster3
vab-3	Cluster6	pp	ZK121.2	Cluster8
vab-3	Cluster6	pp	F59C6.5	Cluster3
vab-3	Cluster6	pp	wwp-1	Cluster5
mel-26	Cluster3	pp	tag-298	Cluster3
mel-26	Cluster3	pp	unc-83	Cluster1
mel-26	Cluster3	pp	R144.2	Cluster2
mei-1	Cluster2	pp	rpl-4	Cluster5
mdf-2	Cluster2	pp	wdr-23	Cluster1
mdf-2	Cluster2	pp	tag-264	Cluster2
mdf-2	Cluster2	pp	tbp-1	Cluster1
mdf-2	Cluster2	pp	aps-1	Cluster5
ZC250.3	Cluster3	pp	F40F11.2	Cluster2
vps-37	Cluster5	pp	mvb-12	Cluster3
vps-37	Cluster5	pp	vps-28	Cluster3
vps-37	Cluster5	pp	tsg-101	Cluster6
lit-1	Cluster2	pp	tag-300	Cluster2
lit-1	Cluster2	pp	nfi-1	Cluster1
lit-1	Cluster2	pp	nhr-25	Cluster1
lit-1	Cluster2	pp	F59A3.3	Cluster2
lit-1	Cluster2	pp	exos-3	Cluster1
lit-1	Cluster2	pp	D2030.4	Cluster5
lit-1	Cluster2	pp	ceh-18	Cluster5
lis-1	Cluster6	pp	csn-5	Cluster3
lis-1	Cluster6	pp	glp-1	Cluster4
lin-53	Cluster6	pp	lin-37	Cluster3
lin-53	Cluster6	pp	tag-235	Cluster8
lin-53	Cluster6	pp	lin-35	Cluster6
lin-53	Cluster6	pp	hda-1	Cluster3
lin-53	Cluster6	pp	lin-40	Cluster5
dlg-1	Cluster6	pp	lst-1	Cluster3
dlg-1	Cluster6	pp	rfp-1	Cluster8
dlg-1	Cluster6	pp	dsh-2	Cluster3
lin-45	Cluster3	pp	nhr-49	Cluster4
lin-45	Cluster3	pp	lin-3	Cluster5
lin-45	Cluster3	pp	egl-27	Cluster5
deb-1	Cluster6	pp	unc-95	Cluster8
rps-3	Cluster1	pp	T23D8.3	Cluster5
mig-2	Cluster3	pp	sex-1	Cluster6
mig-2	Cluster3	pp	B0285.1	Cluster3
mig-2	Cluster3	pp	egl-27	Cluster5
mkk-4	Cluster4	pp	F54A3.6	Cluster3
mkk-4	Cluster4	pp	jnk-1	Cluster5
mkk-4	Cluster4	pp	kgb-1	Cluster3
mkk-4	Cluster4	pp	nhr-13	Cluster3
mkk-4	Cluster4	pp	W02G9.3	Cluster3
mkk-4	Cluster4	pp	W03C9.2	Cluster3
mes-4	Cluster3	pp	lon-1	Cluster7
mes-4	Cluster3	pp	hmp-2	Cluster6
mes-4	Cluster3	pp	lin-35	Cluster6
mes-4	Cluster3	pp	cyc-2.1	Cluster1
mes-4	Cluster3	pp	pos-1	Cluster5
mes-3	Cluster3	pp	hmp-2	Cluster6
mes-3	Cluster3	pp	pos-1	Cluster5
mig-15	Cluster2	pp	ttx-1	Cluster1
mes-6	Cluster3	pp	hmp-2	Cluster6
mes-6	Cluster3	pp	K12H4.5	Cluster5
mes-6	Cluster3	pp	pos-1	Cluster5
mlcd-1	Cluster2	pp	wwp-1	Cluster5
rps-15	Cluster5	pp	pdi-2	Cluster2
rps-15	Cluster5	pp	lev-11	Cluster3
rps-15	Cluster5	pp	pqn-5	Cluster3
rps-15	Cluster5	pp	ppn-1	Cluster3
rps-15	Cluster5	pp	F56B3.2	Cluster2
rps-15	Cluster5	pp	csn-5	Cluster3
rps-15	Cluster5	pp	glp-1	Cluster4
rps-15	Cluster5	pp	F57F4.4	Cluster2
rps-15	Cluster5	pp	Y57A10A.24	Cluster2
rps-15	Cluster5	pp	Y69H2.3	Cluster3
rpt-6	Cluster3	pp	nhr-6	Cluster6
rpt-6	Cluster3	pp	ttx-1	Cluster1
rps-22	Cluster1	pp	umps-1	Cluster3
rps-22	Cluster1	pp	daf-21	Cluster2
rps-22	Cluster1	pp	T09B4.8	Cluster2
Y57A10A.23	Cluster3	pp	dhs-14	Cluster7
sli-1	Cluster3	pp	ftt-2	Cluster4
sli-1	Cluster3	pp	atg-7	Cluster1
sdpn-1	Cluster2	pp	F09F7.5	Cluster5
sel-10	Cluster6	pp	nhr-22	Cluster3
sel-10	Cluster6	pp	nhr-12	Cluster3
sel-10	Cluster6	pp	F42C5.10	Cluster3
sel-10	Cluster6	pp	CC8.1	Cluster3
sel-10	Cluster6	pp	Y41C4A.12	Cluster8
sel-10	Cluster6	pp	sel-10	Cluster6
sel-10	Cluster6	pp	R10D12.13	Cluster8
sel-10	Cluster6	pp	skr-1	Cluster5
rpy-1	Cluster3	pp	nhr-114	Cluster7
rpy-1	Cluster3	pp	siah-1	Cluster6
rpy-1	Cluster3	pp	atp-5	Cluster5
rpy-1	Cluster3	pp	F59C6.5	Cluster3
rrc-1	Cluster3	pp	F42G2.5	Cluster7
rrc-1	Cluster3	pp	ttx-1	Cluster1
rsa-1	Cluster2	pp	lmn-1	Cluster5
rtel-1	Cluster2	pp	W09D10.3	Cluster2
W09D10.3	Cluster2	pp	Y47G6A.14	Cluster2
W09D10.3	Cluster2	pp	umps-1	Cluster3
sas-4	Cluster3	pp	lmn-1	Cluster5
sas-4	Cluster3	pp	chc-1	Cluster5
sas-6	Cluster2	pp	sas-5	Cluster1
pri-1	Cluster3	pp	pab-1	Cluster1
pqn-60	Cluster2	pp	rpb-8	Cluster5
pqn-60	Cluster2	pp	gpd-3	Cluster5
pqn-60	Cluster2	pp	rpl-4	Cluster5
pqn-5	Cluster3	pp	rps-3	Cluster1
pqn-5	Cluster3	pp	W03G1.5	Cluster1
pqn-5	Cluster3	pp	abu-11	Cluster5
pqn-5	Cluster3	pp	lys-8	Cluster4
pqn-5	Cluster3	pp	rpl-9	Cluster1
pph-4.1	Cluster3	pp	F25B3.5	Cluster1
phb-1	Cluster4	pp	ant-1.1	Cluster5
phat-1	Cluster2	pp	wwp-1	Cluster5
phat-1	Cluster2	pp	F09F7.5	Cluster5
phat-1	Cluster2	pp	eif-3.B	Cluster1
pgl-1	Cluster1	pp	pgl-1	Cluster1
pgl-1	Cluster1	pp	pgl-2	Cluster2
pgl-1	Cluster1	pp	clec-55	Cluster2
pgl-1	Cluster1	pp	ife-1	Cluster1
pdl-1	Cluster2	pp	prx-5	Cluster5
pdl-1	Cluster2	pp	ant-1.1	Cluster5
pdr-1	Cluster6	pp	rpl-2	Cluster8
pdr-1	Cluster6	pp	Y39B6A.1	Cluster3
pdr-1	Cluster6	pp	Y53H1A.2	Cluster8
pdr-1	Cluster6	pp	tbb-2	Cluster3
pdr-1	Cluster6	pp	ttm-1	Cluster3
pdr-1	Cluster6	pp	rps-8	Cluster5
pdk-1	Cluster1	pp	wwp-1	Cluster5
pdk-1	Cluster1	pp	pcm-1	Cluster1
pbs-6	Cluster2	pp	F59C6.5	Cluster3
pbs-7	Cluster3	pp	pdr-1	Cluster6
pbs-7	Cluster3	pp	glp-1	Cluster4
pat-6	Cluster1	pp	sand-1	Cluster2
sand-1	Cluster2	pp	rab-7	Cluster5
pas-5	Cluster2	pp	H28O16.1	Cluster1
pas-7	Cluster3	pp	nhr-6	Cluster6
pas-7	Cluster3	pp	lmn-1	Cluster5
pas-2	Cluster2	pp	adr-1	Cluster1
pas-4	Cluster3	pp	nhr-6	Cluster6
pas-4	Cluster3	pp	adr-1	Cluster1
rpn-9	Cluster3	pp	rpn-11	Cluster1
rpn-11	Cluster1	pp	rpn-8	Cluster2
rpn-11	Cluster1	pp	rpn-11	Cluster1
rpn-11	Cluster1	pp	rpl-19	Cluster5
rpn-11	Cluster1	pp	nhr-70	Cluster2
rpn-11	Cluster1	pp	rps-7	Cluster3
rpn-11	Cluster1	pp	atn-1	Cluster3
rpn-11	Cluster1	pp	hrd-1	Cluster2
rpn-8	Cluster2	pp	rpn-11	Cluster1
rpa-2	Cluster2	pp	chc-1	Cluster5
rpa-2	Cluster2	pp	rpa-1	Cluster1
rpn-10	Cluster3	pp	arf-1.2	Cluster6
rpn-10	Cluster3	pp	csr-1	Cluster7
rpn-10	Cluster3	pp	rpl-9	Cluster1
rnf-121	Cluster3	pp	pat-3	Cluster4
rnf-113	Cluster3	pp	glb-14	Cluster7
rnf-113	Cluster3	pp	gst-41	Cluster7
rnf-113	Cluster3	pp	inx-14	Cluster1
rnf-113	Cluster3	pp	daf-16	Cluster1
rnf-113	Cluster3	pp	lin-40	Cluster5
wrn-1	Cluster2	pp	rpa-1	Cluster1
rgr-1	Cluster2	pp	gst-5	Cluster1
rgs-7	Cluster2	pp	lmn-1	Cluster5
ric-8	Cluster3	pp	eft-3	Cluster7
ric-8	Cluster3	pp	tsp-8	Cluster7
ric-8	Cluster3	pp	goa-1	Cluster5
rfc-2	Cluster2	pp	rps-8	Cluster5
rga-3	Cluster2	pp	lmn-1	Cluster5
rab-5	Cluster1	pp	stam-1	Cluster2
rad-54	Cluster2	pp	eft-2	Cluster2
ran-1	Cluster2	pp	rps-11	Cluster1
ran-1	Cluster2	pp	vit-5	Cluster1
prp-21	Cluster2	pp	ifg-1	Cluster1
PXN	Cluster2	pp	rnf-5	Cluster1
rnf-5	Cluster1	pp	PXN	Cluster2
rnf-5	Cluster1	pp	UBC	Cluster2
R10H10.7	Cluster1	pp	unc-54	Cluster2
ikb-1	Cluster3	pp	F52C6.2	Cluster2
gpr-1	Cluster2	pp	lin-5	Cluster5
goa-1	Cluster5	pp	gpr-1	Cluster2
goa-1	Cluster5	pp	F53A10.2	Cluster6
goa-1	Cluster5	pp	rpl-6	Cluster2
goa-1	Cluster5	pp	prx-14	Cluster2
goa-1	Cluster5	pp	F38H4.3	Cluster2
goa-1	Cluster5	pp	ags-3	Cluster2
gst-18	Cluster2	pp	ddl-2	Cluster1
gosr-2.1	Cluster2	pp	unc-64	Cluster1
sel-12	Cluster3	pp	vab-2	Cluster6
sel-12	Cluster3	pp	tag-298	Cluster3
sel-12	Cluster3	pp	sex-1	Cluster6
sel-12	Cluster3	pp	plc-1	Cluster6
sel-12	Cluster3	pp	let-502	Cluster1
sel-12	Cluster3	pp	lin-23	Cluster1
sel-12	Cluster3	pp	glp-1	Cluster4
sel-12	Cluster3	pp	his-71	Cluster1
sel-12	Cluster3	pp	egl-27	Cluster5
sel-12	Cluster3	pp	ftt-2	Cluster4
sel-12	Cluster3	pp	din-1	Cluster5
sel-12	Cluster3	pp	egl-18	Cluster5
sel-12	Cluster3	pp	sem-5	Cluster5
sel-12	Cluster3	pp	unc-52	Cluster5
sel-12	Cluster3	pp	lin-40	Cluster5
sel-12	Cluster3	pp	mtm-3	Cluster1
gip-1	Cluster3	pp	ftt-2	Cluster4
ZK849.1	Cluster3	pp	nhr-46	Cluster7
ZK849.1	Cluster3	pp	siah-1	Cluster6
ZK849.1	Cluster3	pp	let-92	Cluster6
ZK849.1	Cluster3	pp	F59C6.5	Cluster3
ZK849.1	Cluster3	pp	F52C6.2	Cluster2
ZK849.1	Cluster3	pp	ant-1.1	Cluster5
K06H7.1	Cluster3	pp	lin-41	Cluster6
K06H7.1	Cluster3	pp	chc-1	Cluster5
jnk-1	Cluster5	pp	unc-25	Cluster2
jkk-1	Cluster1	pp	EEED8.16	Cluster2
jkk-1	Cluster1	pp	H28G03.2	Cluster2
jkk-1	Cluster1	pp	F43G6.8	Cluster2
jkk-1	Cluster1	pp	Y51F10.2	Cluster3
jkk-1	Cluster1	pp	pal-1	Cluster3
itsn-1	Cluster2	pp	chc-1	Cluster5
inx-8	Cluster5	pp	lin-41	Cluster6
inx-8	Cluster5	pp	lmn-1	Cluster5
imb-3	Cluster2	pp	sas-5	Cluster1
imb-2	Cluster3	pp	sas-5	Cluster1
let-23	Cluster5	pp	sur-2	Cluster3
let-23	Cluster5	pp	spn-4	Cluster2
let-23	Cluster5	pp	sod-1	Cluster1
let-23	Cluster5	pp	sem-4	Cluster3
let-23	Cluster5	pp	T23F11.1	Cluster2
let-23	Cluster5	pp	T10F2.4	Cluster3
let-23	Cluster5	pp	T08A11.2	Cluster2
let-23	Cluster5	pp	sur-6	Cluster3
let-23	Cluster5	pp	rpl-3	Cluster2
let-23	Cluster5	pp	rpb-2	Cluster2
let-23	Cluster5	pp	rme-2	Cluster3
let-23	Cluster5	pp	rad-50	Cluster2
let-23	Cluster5	pp	sel-9	Cluster3
let-23	Cluster5	pp	sel-8	Cluster2
let-23	Cluster5	pp	scd-2	Cluster1
let-23	Cluster5	pp	rps-14	Cluster1
let-23	Cluster5	pp	prs-1	Cluster2
let-23	Cluster5	pp	prx-5	Cluster5
let-23	Cluster5	pp	pie-1	Cluster3
let-23	Cluster5	pp	plc-1	Cluster6
let-23	Cluster5	pp	R08E3.3	Cluster1
let-23	Cluster5	pp	R10E4.3	Cluster2
let-23	Cluster5	pp	R02F2.1	Cluster2
let-23	Cluster5	pp	R02F2.5	Cluster3
let-23	Cluster5	pp	pal-1	Cluster3
let-23	Cluster5	pp	par-5	Cluster4
let-23	Cluster5	pp	nhr-6	Cluster6
let-23	Cluster5	pp	osm-1	Cluster1
let-23	Cluster5	pp	pfd-5	Cluster2
let-23	Cluster5	pp	pha-4	Cluster5
let-23	Cluster5	pp	pax-3	Cluster2
let-23	Cluster5	pp	pdcd-2	Cluster2
let-23	Cluster5	pp	W06F12.3	Cluster2
let-23	Cluster5	pp	ZC155.4	Cluster2
let-23	Cluster5	pp	ZK418.7	Cluster2
let-23	Cluster5	pp	zyg-9	Cluster3
let-23	Cluster5	pp	T27D1.3	Cluster2
let-23	Cluster5	pp	tbp-1	Cluster1
let-23	Cluster5	pp	tig-2	Cluster2
let-23	Cluster5	pp	toc-1	Cluster2
let-23	Cluster5	pp	unc-52	Cluster5
let-23	Cluster5	pp	unc-62	Cluster1
let-23	Cluster5	pp	vab-2	Cluster6
let-23	Cluster5	pp	W03F8.10	Cluster2
let-23	Cluster5	pp	H14A12.3	Cluster2
let-23	Cluster5	pp	gpc-2	Cluster3
let-23	Cluster5	pp	gld-1	Cluster3
let-23	Cluster5	pp	F59F5.3	Cluster2
let-23	Cluster5	pp	F59A2.5	Cluster2
let-23	Cluster5	pp	F56C9.11	Cluster2
let-23	Cluster5	pp	F54D5.5	Cluster3
let-23	Cluster5	pp	F52C9.7	Cluster2
let-23	Cluster5	pp	F48E8.3	Cluster2
let-23	Cluster5	pp	F37C12.1	Cluster3
let-23	Cluster5	pp	F23C8.6	Cluster3
let-23	Cluster5	pp	F08F8.10	Cluster2
let-23	Cluster5	pp	epi-1	Cluster3
let-23	Cluster5	pp	emb-30	Cluster3
let-23	Cluster5	pp	dsh-2	Cluster3
let-23	Cluster5	pp	dpy-7	Cluster2
let-23	Cluster5	pp	cye-1	Cluster3
let-23	Cluster5	pp	dab-1	Cluster3
let-23	Cluster5	pp	clec-154	Cluster2
let-23	Cluster5	pp	cux-7	Cluster2
let-23	Cluster5	pp	che-2	Cluster1
let-23	Cluster5	pp	chk-1	Cluster4
let-23	Cluster5	pp	ceh-18	Cluster5
let-23	Cluster5	pp	ceh-32	Cluster3
let-23	Cluster5	pp	ccdc-55	Cluster2
let-23	Cluster5	pp	cdh-6	Cluster2
let-23	Cluster5	pp	C16C10.2	Cluster3
let-23	Cluster5	pp	C35D10.5	Cluster2
let-23	Cluster5	pp	B0285.4	Cluster2
let-23	Cluster5	pp	B0361.3	Cluster2
let-23	Cluster5	pp	B0285.1	Cluster3
let-23	Cluster5	pp	mua-3	Cluster2
let-23	Cluster5	pp	mrt-2	Cluster3
let-23	Cluster5	pp	nex-1	Cluster3
let-23	Cluster5	pp	mup-4	Cluster3
let-23	Cluster5	pp	mog-4	Cluster2
let-23	Cluster5	pp	mex-5	Cluster2
let-23	Cluster5	pp	mpk-1	Cluster5
let-23	Cluster5	pp	mom-2	Cluster3
let-23	Cluster5	pp	lin-7	Cluster3
let-23	Cluster5	pp	lin-40	Cluster5
let-23	Cluster5	pp	mei-2	Cluster3
let-23	Cluster5	pp	mec-9	Cluster2
let-23	Cluster5	pp	lin-3	Cluster5
let-23	Cluster5	pp	lin-25	Cluster3
let-23	Cluster5	pp	lin-37	Cluster3
let-23	Cluster5	pp	lin-35	Cluster6
let-23	Cluster5	pp	lam-2	Cluster2
let-23	Cluster5	pp	ldb-1	Cluster5
let-23	Cluster5	pp	let-502	Cluster1
let-23	Cluster5	pp	let-60	Cluster5
let-23	Cluster5	pp	K01A11.2	Cluster2
let-23	Cluster5	pp	K10D2.1	Cluster2
let-23	Cluster5	pp	K10D2.7	Cluster2
let-23	Cluster5	pp	lag-1	Cluster3
let-23	Cluster5	pp	icd-1	Cluster2
let-23	Cluster5	pp	ins-17	Cluster2
let-23	Cluster5	pp	ist-1	Cluster2
let-23	Cluster5	pp	itr-1	Cluster5
let-23	Cluster5	pp	hda-1	Cluster3
let-23	Cluster5	pp	his-71	Cluster1
let-23	Cluster5	pp	hmg-1.2	Cluster3
let-23	Cluster5	pp	hse-5	Cluster2
lec-1	Cluster3	pp	plk-3	Cluster7
lec-1	Cluster3	pp	F09F7.5	Cluster5
lec-1	Cluster3	pp	F52C6.2	Cluster2
lec-1	Cluster3	pp	F59C6.5	Cluster3
lec-3	Cluster2	pp	F09F7.5	Cluster5
lec-3	Cluster2	pp	gpd-3	Cluster5
knl-2	Cluster3	pp	plk-1	Cluster7
knl-2	Cluster3	pp	lmn-1	Cluster5
lbp-7	Cluster4	pp	W02G9.3	Cluster3
knl-1	Cluster2	pp	vit-2	Cluster1
klp-13	Cluster2	pp	rps-5	Cluster1
klp-13	Cluster2	pp	trs-1	Cluster2
klp-4	Cluster2	pp	rps-6	Cluster1
klc-2	Cluster3	pp	tag-298	Cluster3
klc-2	Cluster3	pp	Y39G10AR.8	Cluster2
klp-11	Cluster2	pp	lmn-1	Cluster5
kin-20	Cluster3	pp	him-6	Cluster4
K08E3.5	Cluster1	pp	K08E3.5	Cluster1
his-71	Cluster1	pp	C04A11.1	Cluster2
hpl-2	Cluster5	pp	lin-61	Cluster3
hpl-2	Cluster5	pp	lin-54	Cluster2
hpl-2	Cluster5	pp	kca-1	Cluster3
hpl-2	Cluster5	pp	cct-5	Cluster2
hpl-2	Cluster5	pp	Y55F3AM.13	Cluster2
him-6	Cluster4	pp	atl-1	Cluster3
him-6	Cluster4	pp	top-2	Cluster3
npp-2	Cluster5	pp	ifa-4	Cluster2
npp-2	Cluster5	pp	sas-5	Cluster1
npp-2	Cluster5	pp	spk-1	Cluster3
npp-2	Cluster5	pp	vit-1	Cluster2
gst-39	Cluster2	pp	bra-1	Cluster5
gst-23	Cluster6	pp	pqn-5	Cluster3
gst-23	Cluster6	pp	R06F6.8	Cluster3
gst-23	Cluster6	pp	rpt-3	Cluster8
gst-23	Cluster6	pp	tag-53	Cluster3
gst-23	Cluster6	pp	wee-1.3	Cluster8
gst-23	Cluster6	pp	Y40D12A.2	Cluster8
gst-23	Cluster6	pp	B0454.8	Cluster8
gst-23	Cluster6	pp	dim-1	Cluster8
gst-23	Cluster6	pp	F08G5.1	Cluster8
gst-23	Cluster6	pp	F35G2.2	Cluster8
gst-23	Cluster6	pp	F37C4.5	Cluster3
gst-23	Cluster6	pp	F52C6.3	Cluster8
gst-23	Cluster6	pp	lon-3	Cluster8
gst-23	Cluster6	pp	M02D8.1	Cluster8
gst-23	Cluster6	pp	abu-6	Cluster8
gst-23	Cluster6	pp	abu-8	Cluster3
gst-23	Cluster6	pp	abu-7	Cluster8
gst-23	Cluster6	pp	lmn-1	Cluster5
gst-23	Cluster6	pp	rps-8	Cluster5
F54E12.2	Cluster6	pp	npp-2	Cluster5
hcp-6	Cluster3	pp	lmn-1	Cluster5
F27C8.2	Cluster3	pp	T08B2.5	Cluster6
icp-1	Cluster3	pp	nhr-6	Cluster6
icp-1	Cluster3	pp	rpa-1	Cluster1
rpa-1	Cluster1	pp	wrn-1	Cluster2
iff-1	Cluster1	pp	K07A1.1	Cluster2
iff-1	Cluster1	pp	K10H10.2	Cluster2
iff-1	Cluster1	pp	F27C8.2	Cluster3
iff-1	Cluster1	pp	F48E3.3	Cluster2
iff-1	Cluster1	pp	ssp-31	Cluster2
iff-1	Cluster1	pp	Y17G7B.4	Cluster2
iff-1	Cluster1	pp	snr-4	Cluster2
iff-1	Cluster1	pp	spk-1	Cluster3
iff-1	Cluster1	pp	csn-5	Cluster3
hus-1	Cluster1	pp	pdi-2	Cluster2
hus-1	Cluster1	pp	mrt-2	Cluster3
hus-1	Cluster1	pp	hda-3	Cluster2
hus-1	Cluster1	pp	ceh-26	Cluster2
hus-1	Cluster1	pp	vig-1	Cluster2
mrt-2	Cluster3	pp	R11E3.1	Cluster7
mrt-2	Cluster3	pp	cdc-48.1	Cluster1
mrt-2	Cluster3	pp	pnk-1	Cluster1
mrt-2	Cluster3	pp	tbp-1	Cluster1
mrt-2	Cluster3	pp	prx-5	Cluster5
mrt-2	Cluster3	pp	rps-3	Cluster1
hsp-4	Cluster5	pp	T27F7.1	Cluster5
hsp-4	Cluster5	pp	cct-6	Cluster1
htp-3	Cluster1	pp	htp-1	Cluster2
lin-39	Cluster3	pp	dhs-14	Cluster7
let-756	Cluster3	pp	plc-1	Cluster6
let-756	Cluster3	pp	nhr-6	Cluster6
let-756	Cluster3	pp	unc-40	Cluster6
let-756	Cluster3	pp	lin-12	Cluster6
let-756	Cluster3	pp	hmp-2	Cluster6
let-756	Cluster3	pp	mex-3	Cluster6
let-756	Cluster3	pp	lrp-1	Cluster6
let-756	Cluster3	pp	C14B1.5	Cluster7
let-756	Cluster3	pp	dbl-1	Cluster7
let-756	Cluster3	pp	evl-14	Cluster6
let-756	Cluster3	pp	fum-1	Cluster6
let-756	Cluster3	pp	bar-1	Cluster5
let-756	Cluster3	pp	cco-1	Cluster5
let-756	Cluster3	pp	atp-3	Cluster5
let-756	Cluster3	pp	B0285.1	Cluster3
let-756	Cluster3	pp	cid-1	Cluster1
let-756	Cluster3	pp	daf-9	Cluster5
let-756	Cluster3	pp	cdc-25.1	Cluster5
let-756	Cluster3	pp	chk-1	Cluster4
let-756	Cluster3	pp	ftt-2	Cluster4
let-756	Cluster3	pp	hsp-6	Cluster1
let-756	Cluster3	pp	dpy-27	Cluster1
let-756	Cluster3	pp	egl-18	Cluster5
let-756	Cluster3	pp	let-60	Cluster5
let-756	Cluster3	pp	lin-3	Cluster5
let-756	Cluster3	pp	itr-1	Cluster5
let-756	Cluster3	pp	let-502	Cluster1
let-756	Cluster3	pp	set-2	Cluster5
let-756	Cluster3	pp	skr-2	Cluster5
let-756	Cluster3	pp	T20H4.5	Cluster5
let-756	Cluster3	pp	T27F7.1	Cluster5
let-756	Cluster3	pp	pup-2	Cluster1
let-756	Cluster3	pp	R144.2	Cluster2
let-756	Cluster3	pp	rps-12	Cluster5
let-756	Cluster3	pp	sem-5	Cluster5
let-756	Cluster3	pp	pat-3	Cluster4
let-756	Cluster3	pp	pha-4	Cluster5
let-756	Cluster3	pp	pnk-1	Cluster1
let-756	Cluster3	pp	prx-5	Cluster5
let-756	Cluster3	pp	lin-40	Cluster5
let-756	Cluster3	pp	mtm-3	Cluster1
let-756	Cluster3	pp	nuo-4	Cluster1
let-756	Cluster3	pp	par-5	Cluster4
let-756	Cluster3	pp	Y65B4A.3	Cluster2
let-756	Cluster3	pp	unc-52	Cluster5
let-756	Cluster3	pp	tbp-1	Cluster1
let-756	Cluster3	pp	wip-1	Cluster1
let-756	Cluster3	pp	unc-62	Cluster1
ptp-3	Cluster6	pp	Y37D8A.8	Cluster8
lin-25	Cluster3	pp	sex-1	Cluster6
lin-25	Cluster3	pp	egl-18	Cluster5
sur-2	Cluster3	pp	efn-3	Cluster6
sur-2	Cluster3	pp	pbrm-1	Cluster6
sur-2	Cluster3	pp	dve-1	Cluster1
cam-1	Cluster3	pp	cwn-2	Cluster7
ntl-3	Cluster5	pp	ntl-2	Cluster3
ntl-3	Cluster5	pp	cav-1	Cluster2
mag-1	Cluster5	pp	rnp-4	Cluster2
tag-332	Cluster3	pp	siah-1	Cluster6
tag-332	Cluster3	pp	hrd-1	Cluster2
let-767	Cluster2	pp	ubh-4	Cluster1
lgc-9	Cluster2	pp	lmn-1	Cluster5
lin-10	Cluster3	pp	lin-2	Cluster4
lin-12	Cluster6	pp	csnk-1	Cluster3
lin-12	Cluster6	pp	cam-1	Cluster3
lin-12	Cluster6	pp	ego-1	Cluster3
lin-12	Cluster6	pp	dpy-22	Cluster3
lin-12	Cluster6	pp	B0212.4	Cluster8
lin-12	Cluster6	pp	sel-10	Cluster6
lin-12	Cluster6	pp	sex-1	Cluster6
lin-12	Cluster6	pp	lin-12	Cluster6
lin-12	Cluster6	pp	pat-2	Cluster7
lin-12	Cluster6	pp	his-2	Cluster3
lin-12	Cluster6	pp	hmg-1.2	Cluster3
lin-12	Cluster6	pp	fbf-2	Cluster8
lin-12	Cluster6	pp	hgrs-1	Cluster3
lin-12	Cluster6	pp	trr-1	Cluster3
lin-12	Cluster6	pp	din-1	Cluster5
lin-12	Cluster6	pp	B0285.1	Cluster3
lin-12	Cluster6	pp	egl-27	Cluster5
lin-2	Cluster4	pp	F59C6.5	Cluster3
lin-2	Cluster4	pp	gpd-3	Cluster5
lin-2	Cluster4	pp	coq-5	Cluster3
lin-2	Cluster4	pp	eps-8	Cluster3
lin-2	Cluster4	pp	C34E10.8	Cluster3
lin-2	Cluster4	pp	C44B12.5	Cluster3
lin-2	Cluster4	pp	C05C8.1	Cluster3
lin-2	Cluster4	pp	C06G3.6	Cluster3
lin-2	Cluster4	pp	attf-1	Cluster3
lin-2	Cluster4	pp	unc-87	Cluster3
lin-2	Cluster4	pp	tyr-1	Cluster3
lin-2	Cluster4	pp	rnp-8	Cluster3
lin-2	Cluster4	pp	mep-1	Cluster5
lin-2	Cluster4	pp	lin-7	Cluster3
lin-2	Cluster4	pp	K04H4.2	Cluster3
lin-2	Cluster4	pp	hif-1	Cluster3
lin-15b	Cluster2	pp	F33G12.5	Cluster2
lin-15b	Cluster2	pp	C27H5.2	Cluster2
lin-15b	Cluster2	pp	ifa-1	Cluster2
lin-15b	Cluster2	pp	hcp-1	Cluster3
lin-15b	Cluster2	pp	alp-1	Cluster3
lin-15b	Cluster2	pp	unc-15	Cluster3
lin-15b	Cluster2	pp	T05E7.5	Cluster2
lin-15b	Cluster2	pp	tac-1	Cluster3
lin-15b	Cluster2	pp	R06F6.8	Cluster3
lin-15b	Cluster2	pp	rpl-24.1	Cluster2
lin-15b	Cluster2	pp	ifb-2	Cluster2
lin-15b	Cluster2	pp	mua-6	Cluster2
mep-1	Cluster5	pp	hda-1	Cluster3
mep-1	Cluster5	pp	pie-1	Cluster3
mep-1	Cluster5	pp	let-418	Cluster6
egl-20	Cluster2	pp	inf-1	Cluster1
egl-45	Cluster1	pp	eif-3.C	Cluster3
egl-9	Cluster1	pp	swan-1	Cluster2
swan-1	Cluster2	pp	egl-9	Cluster1
ehs-1	Cluster2	pp	chc-1	Cluster5
dylt-1	Cluster3	pp	glp-1	Cluster4
ebp-2	Cluster3	pp	siah-1	Cluster6
ebp-2	Cluster3	pp	H28O16.1	Cluster1
efl-1	Cluster3	pp	F22B3.8	Cluster7
efl-1	Cluster3	pp	egl-27	Cluster5
efl-1	Cluster3	pp	nhr-49	Cluster4
efl-1	Cluster3	pp	lin-40	Cluster5
efl-1	Cluster3	pp	unc-52	Cluster5
nhr-49	Cluster4	pp	ttr-27	Cluster3
nhr-49	Cluster4	pp	nhr-71	Cluster3
nhr-49	Cluster4	pp	nhr-66	Cluster3
nhr-49	Cluster4	pp	nhr-49	Cluster4
nhr-49	Cluster4	pp	nhr-256	Cluster3
nhr-49	Cluster4	pp	scd-1	Cluster3
nhr-49	Cluster4	pp	nhr-79	Cluster3
nhr-49	Cluster4	pp	nhr-76	Cluster3
nhr-49	Cluster4	pp	nhr-73	Cluster3
nhr-49	Cluster4	pp	nhr-13	Cluster3
nhr-49	Cluster4	pp	nhr-105	Cluster3
nhr-49	Cluster4	pp	F54D10.7	Cluster3
nhr-49	Cluster4	pp	F54A5.1	Cluster3
nhr-49	Cluster4	pp	nhr-247	Cluster3
nhr-49	Cluster4	pp	nhr-243	Cluster3
nhr-49	Cluster4	pp	nhr-234	Cluster3
nhr-49	Cluster4	pp	nhr-22	Cluster3
div-1	Cluster3	pp	Y47D3A.29	Cluster1
dlc-1	Cluster3	pp	nhr-31	Cluster6
dlc-1	Cluster3	pp	nhr-4	Cluster7
dlc-1	Cluster3	pp	rps-14	Cluster1
dlc-1	Cluster3	pp	chc-1	Cluster5
dlc-1	Cluster3	pp	cco-2	Cluster1
dyb-1	Cluster3	pp	nft-1	Cluster7
dyb-1	Cluster3	pp	F59C6.5	Cluster3
dyb-1	Cluster3	pp	F57B10.3	Cluster1
dyb-1	Cluster3	pp	gpd-3	Cluster5
dnc-2	Cluster3	pp	npp-21	Cluster7
dnc-2	Cluster3	pp	atp-2	Cluster1
dnc-2	Cluster3	pp	ant-1.1	Cluster5
dhc-1	Cluster3	pp	ufd-2	Cluster7
dhc-1	Cluster3	pp	ceh-18	Cluster5
dhc-1	Cluster3	pp	cua-1	Cluster1
dhc-1	Cluster3	pp	D2030.4	Cluster5
dhc-1	Cluster3	pp	exos-3	Cluster1
dhc-1	Cluster3	pp	F59A3.3	Cluster2
dhc-1	Cluster3	pp	inx-14	Cluster1
dhc-1	Cluster3	pp	rab-10	Cluster5
dhc-1	Cluster3	pp	T23D8.3	Cluster5
dhc-1	Cluster3	pp	tag-300	Cluster2
inx-14	Cluster1	pp	lev-11	Cluster3
daf-8	Cluster1	pp	abu-1	Cluster2
daf-8	Cluster1	pp	W03G1.5	Cluster1
daf-8	Cluster1	pp	sgt-1	Cluster3
ddl-1	Cluster5	pp	F57B10.4	Cluster2
ddl-1	Cluster5	pp	F59B1.2	Cluster2
ddl-1	Cluster5	pp	hsb-1	Cluster2
ddl-1	Cluster5	pp	tac-1	Cluster3
ddl-1	Cluster5	pp	wve-1	Cluster3
ddl-1	Cluster5	pp	ddl-2	Cluster1
ddl-1	Cluster5	pp	C55A6.9	Cluster6
tac-1	Cluster3	pp	dlg-1	Cluster6
tac-1	Cluster3	pp	hsp-6	Cluster1
tac-1	Cluster3	pp	F36A2.7	Cluster1
tac-1	Cluster3	pp	ntl-3	Cluster5
tac-1	Cluster3	pp	lmn-1	Cluster5
pqn-95	Cluster3	pp	lon-1	Cluster7
psa-1	Cluster3	pp	R07E5.3	Cluster6
psa-1	Cluster3	pp	lys-8	Cluster4
lap-1	Cluster3	pp	lbp-6	Cluster4
daf-5	Cluster1	pp	daf-14	Cluster1
daf-5	Cluster1	pp	daf-1	Cluster1
daf-5	Cluster1	pp	daf-8	Cluster1
daf-5	Cluster1	pp	daf-7	Cluster1
daf-5	Cluster1	pp	daf-3	Cluster5
scrm-1	Cluster3	pp	unc-52	Cluster5
scrm-1	Cluster3	pp	lbp-6	Cluster4
rpl-24.1	Cluster2	pp	ttx-1	Cluster1
T20H4.5	Cluster5	pp	mex-3	Cluster6
T20H4.5	Cluster5	pp	rnf-1	Cluster2
T20H4.5	Cluster5	pp	H02I12.5	Cluster3
daf-3	Cluster5	pp	ant-1.1	Cluster5
daf-3	Cluster5	pp	arf-1.2	Cluster6
daf-3	Cluster5	pp	C25A1.5	Cluster2
daf-3	Cluster5	pp	daf-5	Cluster1
daf-3	Cluster5	pp	eft-2	Cluster2
daf-3	Cluster5	pp	C39D10.7	Cluster3
daf-3	Cluster5	pp	cpt-5	Cluster2
daf-3	Cluster5	pp	rpl-24.1	Cluster2
daf-3	Cluster5	pp	scrm-1	Cluster3
daf-3	Cluster5	pp	lap-1	Cluster3
daf-3	Cluster5	pp	psa-1	Cluster3
daf-3	Cluster5	pp	tag-277	Cluster2
nuo-2	Cluster1	pp	ZK1098.4	Cluster3
gei-18	Cluster3	pp	vab-3	Cluster6
gei-18	Cluster3	pp	R144.2	Cluster2
gei-18	Cluster3	pp	egl-9	Cluster1
gei-18	Cluster3	pp	ttx-1	Cluster1
gei-4	Cluster5	pp	asp-1	Cluster2
gei-4	Cluster5	pp	aps-1	Cluster5
gei-4	Cluster5	pp	aly-3	Cluster2
gei-4	Cluster5	pp	alp-1	Cluster3
gei-4	Cluster5	pp	bath-38	Cluster2
gei-4	Cluster5	pp	B0414.8	Cluster2
gei-4	Cluster5	pp	B0041.2	Cluster2
gei-4	Cluster5	pp	atf-2	Cluster3
gei-4	Cluster5	pp	afd-1	Cluster2
gei-4	Cluster5	pp	acdh-8	Cluster2
gei-4	Cluster5	pp	acdh-1	Cluster3
gei-4	Cluster5	pp	C18B2.5	Cluster3
gei-4	Cluster5	pp	C23G10.8	Cluster3
gei-4	Cluster5	pp	C17E4.2	Cluster2
gei-4	Cluster5	pp	C17E7.4	Cluster2
gei-4	Cluster5	pp	C27A12.2	Cluster2
gei-4	Cluster5	pp	C27H5.2	Cluster2
gei-4	Cluster5	pp	C25A1.4	Cluster2
gei-4	Cluster5	pp	C26G2.2	Cluster3
gei-4	Cluster5	pp	C03C10.4	Cluster2
gei-4	Cluster5	pp	C04H5.1	Cluster2
gei-4	Cluster5	pp	brp-1	Cluster3
gei-4	Cluster5	pp	C02F12.8	Cluster3
gei-4	Cluster5	pp	C16B8.3	Cluster3
gei-4	Cluster5	pp	C16D2.1	Cluster2
gei-4	Cluster5	pp	C14H10.2	Cluster2
gei-4	Cluster5	pp	C15H11.9	Cluster2
gei-4	Cluster5	pp	gsy-1	Cluster2
gei-4	Cluster5	pp	flap-1	Cluster3
gei-4	Cluster5	pp	fbxa-196	Cluster2
gei-4	Cluster5	pp	F59E12.9	Cluster3
gei-4	Cluster5	pp	F58E6.5	Cluster2
gei-4	Cluster5	pp	F57G12.2	Cluster3
gei-4	Cluster5	pp	F55C12.1	Cluster2
gei-4	Cluster5	pp	F55A11.8	Cluster2
gei-4	Cluster5	pp	F53F10.2	Cluster3
gei-4	Cluster5	pp	F53C11.5	Cluster2
gei-4	Cluster5	pp	F53B3.3	Cluster2
gei-4	Cluster5	pp	F53A10.2	Cluster6
gei-4	Cluster5	pp	F49H12.3	Cluster2
gei-4	Cluster5	pp	F48E3.2	Cluster2
gei-4	Cluster5	pp	F47B10.2	Cluster2
gei-4	Cluster5	pp	F46F5.9	Cluster2
gei-4	Cluster5	pp	lin-36	Cluster2
gei-4	Cluster5	pp	lin-8	Cluster2
gei-4	Cluster5	pp	lev-11	Cluster3
gei-4	Cluster5	pp	lfi-1	Cluster2
gei-4	Cluster5	pp	klp-3	Cluster2
gei-4	Cluster5	pp	let-92	Cluster6
gei-4	Cluster5	pp	kin-10	Cluster3
gei-4	Cluster5	pp	klp-16	Cluster3
gei-4	Cluster5	pp	K08D9.5	Cluster2
gei-4	Cluster5	pp	K09B11.9	Cluster3
gei-4	Cluster5	pp	ifb-1	Cluster2
gei-4	Cluster5	pp	ima-3	Cluster3
gei-4	Cluster5	pp	ifa-1	Cluster2
gei-4	Cluster5	pp	ifa-4	Cluster2
gei-4	Cluster5	pp	H04D03.1	Cluster2
gei-4	Cluster5	pp	H06I04.1	Cluster3
gei-4	Cluster5	pp	eps-8	Cluster3
gei-4	Cluster5	pp	elks-1	Cluster2
gei-4	Cluster5	pp	F08F8.10	Cluster2
gei-4	Cluster5	pp	F01G12.6	Cluster2
gei-4	Cluster5	pp	dpy-1	Cluster2
gei-4	Cluster5	pp	D1005.3	Cluster2
gei-4	Cluster5	pp	dyf-3	Cluster2
gei-4	Cluster5	pp	dsh-2	Cluster3
gei-4	Cluster5	pp	cdc-42	Cluster3
gei-4	Cluster5	pp	cdc-25.1	Cluster5
gei-4	Cluster5	pp	cri-3	Cluster2
gei-4	Cluster5	pp	col-149	Cluster2
gei-4	Cluster5	pp	C39D10.7	Cluster3
gei-4	Cluster5	pp	C35E7.1	Cluster2
gei-4	Cluster5	pp	cbd-1	Cluster2
gei-4	Cluster5	pp	C50E3.13	Cluster2
gei-4	Cluster5	pp	F38E9.5	Cluster2
gei-4	Cluster5	pp	F39H12.1	Cluster3
gei-4	Cluster5	pp	F40F11.2	Cluster2
gei-4	Cluster5	pp	F40F8.5	Cluster1
gei-4	Cluster5	pp	F25B4.7	Cluster2
gei-4	Cluster5	pp	F28D1.2	Cluster2
gei-4	Cluster5	pp	F33G12.5	Cluster2
gei-4	Cluster5	pp	F36G3.1	Cluster2
gei-4	Cluster5	pp	F16B12.6	Cluster2
gei-4	Cluster5	pp	F20C5.6	Cluster2
gei-4	Cluster5	pp	F20E11.5	Cluster2
gei-4	Cluster5	pp	F23H12.3	Cluster2
gei-4	Cluster5	pp	F08F8.9	Cluster2
gei-4	Cluster5	pp	F08G2.7	Cluster2
gei-4	Cluster5	pp	F13E6.4	Cluster2
gei-4	Cluster5	pp	F14F9.4	Cluster2
gei-4	Cluster5	pp	syd-9	Cluster3
gei-4	Cluster5	pp	T04F8.6	Cluster2
gei-4	Cluster5	pp	srx-58	Cluster2
gei-4	Cluster5	pp	stau-1	Cluster2
gei-4	Cluster5	pp	T09B9.4	Cluster3
gei-4	Cluster5	pp	T09F5.10	Cluster2
gei-4	Cluster5	pp	T06G6.3	Cluster3
gei-4	Cluster5	pp	T08B2.5	Cluster6
gei-4	Cluster5	pp	T19B4.5	Cluster2
gei-4	Cluster5	pp	T20F7.5	Cluster2
gei-4	Cluster5	pp	T14E8.1	Cluster2
gei-4	Cluster5	pp	T16A9.3	Cluster2
gei-4	Cluster5	pp	T27A3.1	Cluster2
gei-4	Cluster5	pp	T28A8.3	Cluster2
gei-4	Cluster5	pp	T21B6.3	Cluster3
gei-4	Cluster5	pp	T23D8.3	Cluster5
gei-4	Cluster5	pp	tag-303	Cluster3
gei-4	Cluster5	pp	tag-260	Cluster3
gei-4	Cluster5	pp	taf-1	Cluster3
gei-4	Cluster5	pp	tac-1	Cluster3
gei-4	Cluster5	pp	W04A8.6	Cluster2
gei-4	Cluster5	pp	unc-54	Cluster2
gei-4	Cluster5	pp	unc-16	Cluster2
gei-4	Cluster5	pp	unc-15	Cluster3
gei-4	Cluster5	pp	W09H1.3	Cluster2
gei-4	Cluster5	pp	W08G11.3	Cluster2
gei-4	Cluster5	pp	W07G4.5	Cluster2
gei-4	Cluster5	pp	W04G5.8	Cluster2
gei-4	Cluster5	pp	Y119C1A.1	Cluster3
gei-4	Cluster5	pp	xbp-1	Cluster1
gei-4	Cluster5	pp	wwp-1	Cluster5
gei-4	Cluster5	pp	wve-1	Cluster3
gei-4	Cluster5	pp	lir-1	Cluster3
gei-4	Cluster5	pp	lir-2	Cluster2
gei-4	Cluster5	pp	M01E11.2	Cluster2
gei-4	Cluster5	pp	M04C9.4	Cluster2
gei-4	Cluster5	pp	math-14	Cluster3
gei-4	Cluster5	pp	mex-1	Cluster3
gei-4	Cluster5	pp	mex-3	Cluster6
gei-4	Cluster5	pp	mex-6	Cluster3
gei-4	Cluster5	pp	mig-5	Cluster3
gei-4	Cluster5	pp	nfyb-1	Cluster2
gei-4	Cluster5	pp	nhr-111	Cluster3
gei-4	Cluster5	pp	nhr-12	Cluster3
gei-4	Cluster5	pp	nhr-13	Cluster3
gei-4	Cluster5	pp	nhr-31	Cluster6
gei-4	Cluster5	pp	nhr-41	Cluster2
gei-4	Cluster5	pp	nhr-6	Cluster6
gei-4	Cluster5	pp	pabp-2	Cluster3
gei-4	Cluster5	pp	osm-6	Cluster1
gei-4	Cluster5	pp	pccb-1	Cluster2
gei-4	Cluster5	pp	pak-1	Cluster2
gei-4	Cluster5	pp	rabn-5	Cluster2
gei-4	Cluster5	pp	R07B7.8	Cluster2
gei-4	Cluster5	pp	rnf-1	Cluster2
gei-4	Cluster5	pp	rhgf-1	Cluster2
gei-4	Cluster5	pp	rsp-6	Cluster2
gei-4	Cluster5	pp	rpl-4	Cluster5
gei-4	Cluster5	pp	skn-1	Cluster5
gei-4	Cluster5	pp	sax-2	Cluster2
gei-4	Cluster5	pp	spk-1	Cluster3
gei-4	Cluster5	pp	spdl-1	Cluster3
gei-4	Cluster5	pp	srh-277	Cluster2
gei-4	Cluster5	pp	srh-155	Cluster2
gei-4	Cluster5	pp	Y44E3A.6	Cluster3
gei-4	Cluster5	pp	Y53G8AM.8	Cluster2
gei-4	Cluster5	pp	Y53H1A.1	Cluster2
gei-4	Cluster5	pp	Y54E5A.7	Cluster1
gei-4	Cluster5	pp	Y17D7B.4	Cluster2
gei-4	Cluster5	pp	Y42G9A.1	Cluster2
gei-4	Cluster5	pp	Y42H9AR.1	Cluster3
gei-4	Cluster5	pp	Y43H11AL.1	Cluster2
gei-4	Cluster5	pp	zfp-3	Cluster2
gei-4	Cluster5	pp	ZK1127.12	Cluster2
gei-4	Cluster5	pp	ZK1240.2	Cluster6
gei-4	Cluster5	pp	ZK418.7	Cluster2
gei-4	Cluster5	pp	Y71H2AM.15	Cluster2
gei-4	Cluster5	pp	Y77E11A.7	Cluster1
gei-4	Cluster5	pp	ZC266.1	Cluster2
gei-4	Cluster5	pp	ZC455.1	Cluster2
gei-4	Cluster5	pp	ztf-20	Cluster2
gei-4	Cluster5	pp	ztf-16	Cluster3
gei-4	Cluster5	pp	ztf-26	Cluster2
gei-4	Cluster5	pp	ztf-23	Cluster2
gei-4	Cluster5	pp	ZK849.1	Cluster3
gei-4	Cluster5	pp	ZK512.5	Cluster2
gei-4	Cluster5	pp	ztf-1	Cluster2
gei-4	Cluster5	pp	ZK930.3	Cluster3
gei-4	Cluster5	pp	ztf-4	Cluster2
gei-4	Cluster5	pp	ztf-27	Cluster2
gei-16	Cluster3	pp	ZK1240.2	Cluster6
gei-16	Cluster3	pp	Y77E11A.7	Cluster1
gei-16	Cluster3	pp	syd-2	Cluster1
gei-16	Cluster3	pp	aps-1	Cluster5
gei-16	Cluster3	pp	eat-6	Cluster1
gei-16	Cluster3	pp	F59C6.5	Cluster3
gei-16	Cluster3	pp	lbp-6	Cluster4
gei-16	Cluster3	pp	lin-5	Cluster5
gei-16	Cluster3	pp	nuo-2	Cluster1
lin-5	Cluster5	pp	B0303.15	Cluster2
lin-5	Cluster5	pp	retr-1	Cluster2
lin-5	Cluster5	pp	lin-5	Cluster5
lin-5	Cluster5	pp	hsp-4	Cluster5
lin-5	Cluster5	pp	dlg-1	Cluster6
lin-5	Cluster5	pp	spe-26	Cluster5
lin-5	Cluster5	pp	rpl-4	Cluster5
gad-1	Cluster2	pp	cyc-2.1	Cluster1
gcl-1	Cluster2	pp	unc-62	Cluster1
F54D5.9	Cluster2	pp	skr-2	Cluster5
ftn-1	Cluster3	pp	eft-3	Cluster7
ftn-1	Cluster3	pp	rpl-19	Cluster5
ftn-1	Cluster3	pp	T21B10.1	Cluster2
F42A10.3	Cluster2	pp	W09C5.8	Cluster2
F35G12.12	Cluster2	pp	rpt-1	Cluster1
F40F12.7	Cluster3	pp	F57C12.2	Cluster2
rpt-1	Cluster1	pp	F35G12.12	Cluster2
F27C1.6	Cluster2	pp	aps-1	Cluster5
F26B1.2	Cluster2	pp	mec-8	Cluster5
F35F11.1	Cluster2	pp	F01G10.1	Cluster2
F31E3.2	Cluster2	pp	unc-62	Cluster1
F19B6.1	Cluster1	pp	npl-4.1	Cluster2
F23B12.5	Cluster2	pp	lmn-1	Cluster5
F13H10.1	Cluster2	pp	T28D6.4	Cluster1
skn-1	Cluster5	pp	wdr-23	Cluster1
F11A3.2	Cluster2	pp	C50E3.5	Cluster2
rpl-19	Cluster5	pp	eft-1	Cluster3
F09F7.7	Cluster2	pp	skn-1	Cluster5
F08G2.5	Cluster3	pp	eft-3	Cluster7
F08G2.5	Cluster3	pp	numr-1	Cluster1
F08G2.5	Cluster3	pp	ftt-2	Cluster4
F08G2.5	Cluster3	pp	rpl-4	Cluster5
F08G2.5	Cluster3	pp	rpl-19	Cluster5
F08G2.5	Cluster3	pp	W03G1.5	Cluster1
F08G12.2	Cluster2	pp	col-93	Cluster1
F08B6.3	Cluster2	pp	scrm-8	Cluster1
eya-1	Cluster2	pp	rle-1	Cluster1
eya-1	Cluster2	pp	mec-8	Cluster5
eya-1	Cluster2	pp	lys-6	Cluster1
eya-1	Cluster2	pp	egl-27	Cluster5
exo-3	Cluster1	pp	F57F5.1	Cluster2
exo-3	Cluster1	pp	F33H2.6	Cluster3
F33H2.6	Cluster3	pp	nhr-6	Cluster6
F33H2.6	Cluster3	pp	mpk-1	Cluster5
exc-7	Cluster6	pp	unc-75	Cluster7
exc-7	Cluster6	pp	rad-26	Cluster8
exc-7	Cluster6	pp	R02F2.5	Cluster3
exc-7	Cluster6	pp	K09B11.9	Cluster3
exc-7	Cluster6	pp	imb-2	Cluster3
exc-7	Cluster6	pp	F46H5.7	Cluster8
exc-7	Cluster6	pp	etr-1	Cluster7
exc-7	Cluster6	pp	C50D2.1	Cluster8
exc-7	Cluster6	pp	C33E10.10	Cluster8
exc-7	Cluster6	pp	brp-1	Cluster3
exc-7	Cluster6	pp	asd-2	Cluster8
exc-7	Cluster6	pp	asd-1	Cluster3
exc-7	Cluster6	pp	mec-8	Cluster5
esterase	Cluster2	pp	gpd-3	Cluster5
erm-1	Cluster4	pp	umps-1	Cluster3
erm-1	Cluster4	pp	tag-60	Cluster3
erm-1	Cluster4	pp	asp-3	Cluster3
erm-1	Cluster4	pp	pal-1	Cluster3
erm-1	Cluster4	pp	C18B2.5	Cluster3
eps-8	Cluster3	pp	T27F7.1	Cluster5
eor-1	Cluster3	pp	tag-298	Cluster3
eor-1	Cluster3	pp	pbrm-1	Cluster6
eor-1	Cluster3	pp	dve-1	Cluster1
eor-1	Cluster3	pp	sem-5	Cluster5
eor-1	Cluster3	pp	ceh-18	Cluster5
eor-1	Cluster3	pp	din-1	Cluster5
elb-1	Cluster3	pp	lmn-1	Cluster5
eif-3.D	Cluster2	pp	lmn-1	Cluster5
eif-3.B	Cluster1	pp	egl-45	Cluster1
eif-3.B	Cluster1	pp	F09C8.2	Cluster2
atf-2	Cluster3	pp	C48E7.11	Cluster7
unc-16	Cluster2	pp	C47D12.2	Cluster5
spk-1	Cluster3	pp	arf-1.2	Cluster6
spk-1	Cluster3	pp	ddl-2	Cluster1
nhr-111	Cluster3	pp	pdr-1	Cluster6
nhr-111	Cluster3	pp	F59C6.5	Cluster3
nhr-111	Cluster3	pp	spt-4	Cluster1
nhr-111	Cluster3	pp	col-93	Cluster1
nhr-111	Cluster3	pp	D1054.8	Cluster6
nhr-111	Cluster3	pp	wwp-1	Cluster5
mig-5	Cluster3	pp	plk-3	Cluster7
mig-5	Cluster3	pp	aps-1	Cluster5
mig-5	Cluster3	pp	rps-3	Cluster1
mig-5	Cluster3	pp	Y46G5A.20	Cluster2
mig-5	Cluster3	pp	Y77E11A.7	Cluster1
K09B11.9	Cluster3	pp	ZK938.2	Cluster7
K09B11.9	Cluster3	pp	eft-3	Cluster7
K09B11.9	Cluster3	pp	B0261.4	Cluster2
K09B11.9	Cluster3	pp	ftt-2	Cluster4
K09B11.9	Cluster3	pp	F52C6.2	Cluster2
K09B11.9	Cluster3	pp	ucr-1	Cluster1
K09B11.9	Cluster3	pp	rpl-30	Cluster5
ima-3	Cluster3	pp	F35F10.12	Cluster7
ima-3	Cluster3	pp	lmn-1	Cluster5
ima-3	Cluster3	pp	F52C6.2	Cluster2
lin-36	Cluster2	pp	lin-40	Cluster5
let-92	Cluster6	pp	ppfr-4	Cluster8
let-92	Cluster6	pp	vps-39	Cluster3
unc-40	Cluster6	pp	unc-73	Cluster3
unc-40	Cluster6	pp	C39F7.2	Cluster3
ubq-1	Cluster2	pp	lin-23	Cluster1
npp-10	Cluster2	pp	lmn-1	Cluster5
bub-3	Cluster1	pp	F10G7.9	Cluster2
bub-3	Cluster1	pp	E02D9.1	Cluster2
bub-3	Cluster1	pp	K12H4.7	Cluster2
bub-3	Cluster1	pp	F36D1.1	Cluster2
bub-3	Cluster1	pp	bub-1	Cluster3
bub-3	Cluster1	pp	B0035.1	Cluster2
bub-3	Cluster1	pp	Y53C10A.6	Cluster2
bub-3	Cluster1	pp	Y57G11C.9	Cluster2
bub-3	Cluster1	pp	npp-10	Cluster2
bub-3	Cluster1	pp	R02F11.1	Cluster3
bub-3	Cluster1	pp	rpl-9	Cluster1
bub-3	Cluster1	pp	san-1	Cluster3
bub-1	Cluster3	pp	plk-1	Cluster7
zyg-9	Cluster3	pp	nhr-6	Cluster6
Y106G6A.2	Cluster2	pp	bec-1	Cluster1
bir-1	Cluster3	pp	nhr-10	Cluster7
bir-1	Cluster3	pp	F43C11.7	Cluster7
bir-1	Cluster3	pp	ZK1240.2	Cluster6
bir-1	Cluster3	pp	siah-1	Cluster6
bir-1	Cluster3	pp	rps-23	Cluster1
sca-1	Cluster1	pp	ZK1098.4	Cluster3
C23G10.8	Cluster3	pp	nhr-6	Cluster6
C23G10.8	Cluster3	pp	paa-1	Cluster7
C23G10.8	Cluster3	pp	sca-1	Cluster1
C18B2.4	Cluster3	pp	lys-8	Cluster4
C14A4.11	Cluster2	pp	F09F7.5	Cluster5
C13F10.2	Cluster2	pp	xbp-1	Cluster1
rps-10	Cluster1	pp	ZC443.1	Cluster2
rps-10	Cluster1	pp	Y57G11C.3	Cluster2
rps-10	Cluster1	pp	ZK930.4	Cluster2
rps-10	Cluster1	pp	ZK1307.2	Cluster2
rps-10	Cluster1	pp	Y105E8B.7	Cluster2
rps-10	Cluster1	pp	tag-175	Cluster2
rps-10	Cluster1	pp	Y57A10A.23	Cluster3
rps-10	Cluster1	pp	Y50E8A.1	Cluster2
rps-10	Cluster1	pp	abu-1	Cluster2
rps-10	Cluster1	pp	C42D4.2	Cluster2
rps-10	Cluster1	pp	C40H1.2	Cluster2
rps-10	Cluster1	pp	C25F9.4	Cluster2
rps-10	Cluster1	pp	C05C12.5	Cluster2
rps-10	Cluster1	pp	crn-1	Cluster2
rps-10	Cluster1	pp	col-149	Cluster2
rps-10	Cluster1	pp	CC8.1	Cluster3
rps-10	Cluster1	pp	C47E8.3	Cluster2
rps-10	Cluster1	pp	F13C5.3	Cluster2
rps-10	Cluster1	pp	F28B4.3	Cluster2
rps-10	Cluster1	pp	E02C12.11	Cluster2
rps-10	Cluster1	pp	eif-3.F	Cluster1
rps-10	Cluster1	pp	lgc-7	Cluster2
rps-10	Cluster1	pp	M04G7.2	Cluster2
rps-10	Cluster1	pp	glb-4	Cluster2
rps-10	Cluster1	pp	K04C1.5	Cluster2
rps-10	Cluster1	pp	pah-1	Cluster2
rps-10	Cluster1	pp	php-3	Cluster2
rps-10	Cluster1	pp	mua-1	Cluster2
rps-10	Cluster1	pp	nhr-96	Cluster2
rps-10	Cluster1	pp	srh-20	Cluster2
rps-10	Cluster1	pp	T24B8.5	Cluster2
rps-10	Cluster1	pp	psa-3	Cluster2
rps-10	Cluster1	pp	scl-6	Cluster2
C06E4.2	Cluster2	pp	rps-10	Cluster1
Y39G10AR.8	Cluster2	pp	ifb-2	Cluster2
C05G5.1	Cluster2	pp	Y39G10AR.8	Cluster2
rpl-9	Cluster1	pp	clec-86	Cluster2
rpl-9	Cluster1	pp	F39H12.1	Cluster3
R02F11.1	Cluster3	pp	eft-3	Cluster7
F43G9.1	Cluster2	pp	F35G12.2	Cluster2
C39F7.2	Cluster3	pp	unc-73	Cluster3
C39F7.2	Cluster3	pp	unc-40	Cluster6
C39F7.2	Cluster3	pp	C39F7.2	Cluster3
C32H11.5	Cluster2	pp	sgt-1	Cluster3
C37E2.1	Cluster2	pp	F43G9.1	Cluster2
skr-2	Cluster5	pp	fbxa-101	Cluster2
skr-2	Cluster5	pp	F54D5.9	Cluster2
skr-2	Cluster5	pp	F02D10.6	Cluster2
skr-2	Cluster5	pp	C27F2.7	Cluster2
skr-2	Cluster5	pp	C27D9.1	Cluster2
skr-2	Cluster5	pp	C14B1.3	Cluster2
C28H8.11	Cluster1	pp	W02G9.3	Cluster3
C28H8.11	Cluster1	pp	gale-1	Cluster2
C28H8.11	Cluster1	pp	C28H8.11	Cluster1
C27D9.1	Cluster2	pp	skr-2	Cluster5
C27D9.1	Cluster2	pp	skr-1	Cluster5
skr-1	Cluster5	pp	fbxa-196	Cluster2
skr-1	Cluster5	pp	fsn-1	Cluster2
skr-1	Cluster5	pp	C27F2.7	Cluster2
skr-1	Cluster5	pp	F46F11.6	Cluster2
skr-1	Cluster5	pp	C14B1.3	Cluster2
skr-1	Cluster5	pp	C27D9.1	Cluster2
skr-1	Cluster5	pp	xbp-1	Cluster1
C24H12.5	Cluster3	pp	rps-6	Cluster1
C25A1.5	Cluster2	pp	daf-12	Cluster5
C24A3.2	Cluster2	pp	trs-1	Cluster2
C23H3.3	Cluster2	pp	aps-1	Cluster5
C47D12.2	Cluster5	pp	F52C6.2	Cluster2
C47D12.2	Cluster5	pp	dut-1	Cluster2
C47D12.2	Cluster5	pp	col-120	Cluster2
C47D12.2	Cluster5	pp	C31H5.4	Cluster2
C47D12.2	Cluster5	pp	bath-41	Cluster2
C47D12.2	Cluster5	pp	B0391.10	Cluster2
C47D12.2	Cluster5	pp	Y106G6H.14	Cluster2
C47D12.2	Cluster5	pp	Y43C5B.2	Cluster6
C47D12.2	Cluster5	pp	wts-1	Cluster1
C47D12.2	Cluster5	pp	Y105E8A.1	Cluster2
C47D12.2	Cluster5	pp	tra-4	Cluster2
C47D12.2	Cluster5	pp	unc-96	Cluster2
C47D12.2	Cluster5	pp	pes-1	Cluster2
C47D12.2	Cluster5	pp	T23F11.2	Cluster2
C47D12.2	Cluster5	pp	lsm-3	Cluster2
C47D12.2	Cluster5	pp	M106.4	Cluster2
C47D12.2	Cluster5	pp	F52E1.13	Cluster2
C47D12.2	Cluster5	pp	gdi-1	Cluster1
unc-73	Cluster3	pp	unc-40	Cluster6
unc-73	Cluster3	pp	C39F7.2	Cluster3
ccf-1	Cluster3	pp	drr-2	Cluster1
cco-1	Cluster5	pp	C13F10.2	Cluster2
cco-1	Cluster5	pp	math-50	Cluster2
cct-2	Cluster2	pp	cct-4	Cluster1
cdc-25.3	Cluster1	pp	ttx-1	Cluster1
cdc-25.3	Cluster1	pp	dpl-1	Cluster2
Y43C5B.2	Cluster6	pp	nhr-2	Cluster3
C50F7.10	Cluster2	pp	egl-15	Cluster3
C53D6.6	Cluster3	pp	par-5	Cluster4
C55C3.1	Cluster2	pp	isp-1	Cluster1
cbp-1	Cluster3	pp	cep-1	Cluster4
cep-1	Cluster4	pp	cbp-1	Cluster3
cep-1	Cluster4	pp	prmt-5	Cluster3
ced-3	Cluster1	pp	CRADD	Cluster2
ced-3	Cluster1	pp	NOL3	Cluster2
sem-5	Cluster5	pp	atp-3	Cluster5
sem-5	Cluster5	pp	B0198.3	Cluster2
sem-5	Cluster5	pp	akt-1	Cluster1
sem-5	Cluster5	pp	atn-1	Cluster3
sem-5	Cluster5	pp	zyg-9	Cluster3
sem-5	Cluster5	pp	Y69H2.2	Cluster2
sem-5	Cluster5	pp	ZK546.14	Cluster2
sem-5	Cluster5	pp	W03F8.10	Cluster2
sem-5	Cluster5	pp	Y65B4A.3	Cluster2
sem-5	Cluster5	pp	unc-62	Cluster1
sem-5	Cluster5	pp	vps-28	Cluster3
sem-5	Cluster5	pp	unc-120	Cluster3
sem-5	Cluster5	pp	unc-52	Cluster5
sem-5	Cluster5	pp	sel-8	Cluster2
sem-5	Cluster5	pp	sel-9	Cluster3
sem-5	Cluster5	pp	sem-5	Cluster5
sem-5	Cluster5	pp	sip-1	Cluster2
sem-5	Cluster5	pp	rme-2	Cluster3
sem-5	Cluster5	pp	rme-4	Cluster2
sem-5	Cluster5	pp	rop-1	Cluster3
sem-5	Cluster5	pp	sdz-23	Cluster2
sem-5	Cluster5	pp	ptr-4	Cluster2
sem-5	Cluster5	pp	R08E3.3	Cluster1
sem-5	Cluster5	pp	R151.4	Cluster2
sem-5	Cluster5	pp	rbr-2	Cluster5
sem-5	Cluster5	pp	plc-1	Cluster6
sem-5	Cluster5	pp	pop-1	Cluster3
sem-5	Cluster5	pp	pos-1	Cluster5
sem-5	Cluster5	pp	ptr-23	Cluster1
sem-5	Cluster5	pp	tag-53	Cluster3
sem-5	Cluster5	pp	tag-318	Cluster2
sem-5	Cluster5	pp	tra-2	Cluster2
sem-5	Cluster5	pp	tam-1	Cluster3
sem-5	Cluster5	pp	T01G5.1	Cluster2
sem-5	Cluster5	pp	sur-6	Cluster3
sem-5	Cluster5	pp	tag-117	Cluster3
sem-5	Cluster5	pp	T20F5.6	Cluster2
sem-5	Cluster5	pp	spn-4	Cluster2
sem-5	Cluster5	pp	spd-2	Cluster3
sem-5	Cluster5	pp	src-2	Cluster6
sem-5	Cluster5	pp	spr-1	Cluster2
sem-5	Cluster5	pp	smo-1	Cluster2
sem-5	Cluster5	pp	sli-1	Cluster3
sem-5	Cluster5	pp	sos-1	Cluster3
sem-5	Cluster5	pp	sop-3	Cluster2
sem-5	Cluster5	pp	lin-40	Cluster5
sem-5	Cluster5	pp	lrp-1	Cluster6
sem-5	Cluster5	pp	let-502	Cluster1
sem-5	Cluster5	pp	let-60	Cluster5
sem-5	Cluster5	pp	mel-11	Cluster3
sem-5	Cluster5	pp	mes-1	Cluster5
sem-5	Cluster5	pp	mdf-1	Cluster3
sem-5	Cluster5	pp	mei-2	Cluster3
sem-5	Cluster5	pp	icd-1	Cluster2
sem-5	Cluster5	pp	ipp-5	Cluster2
sem-5	Cluster5	pp	hmp-2	Cluster6
sem-5	Cluster5	pp	hsp-16.11	Cluster3
sem-5	Cluster5	pp	lag-2	Cluster3
sem-5	Cluster5	pp	lam-2	Cluster2
sem-5	Cluster5	pp	itr-1	Cluster5
sem-5	Cluster5	pp	lag-1	Cluster3
sem-5	Cluster5	pp	par-5	Cluster4
sem-5	Cluster5	pp	pal-1	Cluster3
sem-5	Cluster5	pp	osm-1	Cluster1
sem-5	Cluster5	pp	old-1	Cluster1
sem-5	Cluster5	pp	pha-4	Cluster5
sem-5	Cluster5	pp	pax-3	Cluster2
sem-5	Cluster5	pp	pat-3	Cluster4
sem-5	Cluster5	pp	par-6	Cluster3
sem-5	Cluster5	pp	mog-5	Cluster2
sem-5	Cluster5	pp	mog-4	Cluster2
sem-5	Cluster5	pp	mex-5	Cluster2
sem-5	Cluster5	pp	mex-3	Cluster6
sem-5	Cluster5	pp	mup-4	Cluster3
sem-5	Cluster5	pp	mua-3	Cluster2
sem-5	Cluster5	pp	mre-11	Cluster2
sem-5	Cluster5	pp	mom-2	Cluster3
sem-5	Cluster5	pp	dab-1	Cluster3
sem-5	Cluster5	pp	daf-14	Cluster1
sem-5	Cluster5	pp	daf-2	Cluster5
sem-5	Cluster5	pp	din-1	Cluster5
sem-5	Cluster5	pp	dpy-2	Cluster3
sem-5	Cluster5	pp	dpy-7	Cluster2
sem-5	Cluster5	pp	dsl-5	Cluster2
sem-5	Cluster5	pp	dsl-7	Cluster2
sem-5	Cluster5	pp	bar-1	Cluster5
sem-5	Cluster5	pp	C11E4.6	Cluster2
sem-5	Cluster5	pp	cdc-25.1	Cluster5
sem-5	Cluster5	pp	che-2	Cluster1
sem-5	Cluster5	pp	chk-1	Cluster4
sem-5	Cluster5	pp	cux-7	Cluster2
sem-5	Cluster5	pp	cyc-1	Cluster1
sem-5	Cluster5	pp	cye-1	Cluster3
sem-5	Cluster5	pp	F54D5.5	Cluster3
sem-5	Cluster5	pp	F54D5.15	Cluster2
sem-5	Cluster5	pp	ftn-2	Cluster2
sem-5	Cluster5	pp	F55G1.13	Cluster2
sem-5	Cluster5	pp	hda-1	Cluster3
sem-5	Cluster5	pp	gsk-3	Cluster3
sem-5	Cluster5	pp	hmg-1.2	Cluster3
sem-5	Cluster5	pp	hlh-8	Cluster6
sem-5	Cluster5	pp	emb-30	Cluster3
sem-5	Cluster5	pp	egl-15	Cluster3
sem-5	Cluster5	pp	eor-2	Cluster3
sem-5	Cluster5	pp	emb-5	Cluster3
sem-5	Cluster5	pp	eva-1	Cluster2
sem-5	Cluster5	pp	epi-1	Cluster3
sem-5	Cluster5	pp	F46F2.4	Cluster2
sem-5	Cluster5	pp	F23C8.6	Cluster3
ced-10	Cluster3	pp	lin-40	Cluster5
ced-10	Cluster3	pp	B0285.1	Cluster3
ced-10	Cluster3	pp	sem-5	Cluster5
prmt-5	Cluster3	pp	cep-1	Cluster4
ceh-40	Cluster2	pp	unc-62	Cluster1
cdc-48.1	Cluster1	pp	ima-1	Cluster2
cdc-48.1	Cluster1	pp	cdc-48.2	Cluster2
cdc-48.1	Cluster1	pp	ufd-1	Cluster1
cdc-48.1	Cluster1	pp	ubxn-3	Cluster2
cdc-48.1	Cluster1	pp	cdc-48.1	Cluster1
emb-27	Cluster1	pp	cdc-26	Cluster2
emb-27	Cluster1	pp	Y55B1AL.2	Cluster2
cdc-26	Cluster2	pp	emb-27	Cluster1
lmn-1	Cluster5	pp	lmn-1	Cluster5
cdt-1	Cluster3	pp	lmn-1	Cluster5
ufd-1	Cluster1	pp	cdc-48.1	Cluster1
ufd-1	Cluster1	pp	cdc-48.2	Cluster2
ufd-1	Cluster1	pp	npl-4.2	Cluster2
ubxn-3	Cluster2	pp	cdc-48.1	Cluster1
clk-2	Cluster5	pp	arx-6	Cluster2
clk-2	Cluster5	pp	asb-1	Cluster1
clk-2	Cluster5	pp	crb-1	Cluster2
clk-2	Cluster5	pp	ckb-1	Cluster2
clk-2	Cluster5	pp	chk-1	Cluster4
clk-2	Cluster5	pp	ceh-26	Cluster2
clk-2	Cluster5	pp	dhs-9	Cluster2
clk-2	Cluster5	pp	daf-4	Cluster5
clk-2	Cluster5	pp	D1044.5	Cluster2
clk-2	Cluster5	pp	cyc-1	Cluster1
clk-2	Cluster5	pp	bar-1	Cluster5
clk-2	Cluster5	pp	B0285.1	Cluster3
clk-2	Cluster5	pp	B0280.9	Cluster2
clk-2	Cluster5	pp	atp-2	Cluster1
clk-2	Cluster5	pp	cco-1	Cluster5
clk-2	Cluster5	pp	ccdc-55	Cluster2
clk-2	Cluster5	pp	C45G9.9	Cluster2
clk-2	Cluster5	pp	C27F2.4	Cluster2
clk-2	Cluster5	pp	F47C12.1	Cluster2
clk-2	Cluster5	pp	F56C9.8	Cluster2
clk-2	Cluster5	pp	F26A1.1	Cluster2
clk-2	Cluster5	pp	F37C12.1	Cluster3
clk-2	Cluster5	pp	F59A2.4	Cluster3
clk-2	Cluster5	pp	fkh-5	Cluster2
clk-2	Cluster5	pp	F56D2.2	Cluster2
clk-2	Cluster5	pp	F56D2.3	Cluster2
clk-2	Cluster5	pp	dsl-6	Cluster2
clk-2	Cluster5	pp	efn-4	Cluster6
clk-2	Cluster5	pp	dsh-2	Cluster3
clk-2	Cluster5	pp	dsl-3	Cluster2
clk-2	Cluster5	pp	F09F7.5	Cluster5
clk-2	Cluster5	pp	F19F10.10	Cluster3
clk-2	Cluster5	pp	emb-30	Cluster3
clk-2	Cluster5	pp	F08F8.10	Cluster2
clk-2	Cluster5	pp	hmg-4	Cluster1
clk-2	Cluster5	pp	icd-1	Cluster2
clk-2	Cluster5	pp	ins-17	Cluster2
clk-2	Cluster5	pp	itr-1	Cluster5
clk-2	Cluster5	pp	fum-1	Cluster6
clk-2	Cluster5	pp	gld-1	Cluster3
clk-2	Cluster5	pp	gop-3	Cluster2
clk-2	Cluster5	pp	grs-1	Cluster3
clk-2	Cluster5	pp	lin-3	Cluster5
clk-2	Cluster5	pp	M01F1.3	Cluster2
clk-2	Cluster5	pp	mel-11	Cluster3
clk-2	Cluster5	pp	mel-28	Cluster5
clk-2	Cluster5	pp	kin-9	Cluster2
clk-2	Cluster5	pp	lag-1	Cluster3
clk-2	Cluster5	pp	let-502	Cluster1
clk-2	Cluster5	pp	lin-29	Cluster3
clk-2	Cluster5	pp	pha-4	Cluster5
clk-2	Cluster5	pp	pdcd-2	Cluster2
clk-2	Cluster5	pp	R07E5.3	Cluster6
clk-2	Cluster5	pp	pqn-29	Cluster2
clk-2	Cluster5	pp	nhr-9	Cluster2
clk-2	Cluster5	pp	mex-6	Cluster3
clk-2	Cluster5	pp	par-5	Cluster4
clk-2	Cluster5	pp	oma-2	Cluster3
clk-2	Cluster5	pp	rpb-2	Cluster2
clk-2	Cluster5	pp	rnr-2	Cluster1
clk-2	Cluster5	pp	rpl-3	Cluster2
clk-2	Cluster5	pp	rpb-8	Cluster5
clk-2	Cluster5	pp	R151.7	Cluster2
clk-2	Cluster5	pp	R07E5.7	Cluster2
clk-2	Cluster5	pp	rbr-2	Cluster5
clk-2	Cluster5	pp	rad-51	Cluster2
clk-2	Cluster5	pp	sur-6	Cluster3
clk-2	Cluster5	pp	T01D3.1	Cluster2
clk-2	Cluster5	pp	spd-2	Cluster3
clk-2	Cluster5	pp	spn-4	Cluster2
clk-2	Cluster5	pp	snb-1	Cluster3
clk-2	Cluster5	pp	sos-1	Cluster3
clk-2	Cluster5	pp	rrt-1	Cluster2
clk-2	Cluster5	pp	sel-8	Cluster2
clk-2	Cluster5	pp	tag-53	Cluster3
clk-2	Cluster5	pp	tbb-2	Cluster3
clk-2	Cluster5	pp	T20B12.7	Cluster2
clk-2	Cluster5	pp	T27F7.1	Cluster5
clk-2	Cluster5	pp	T10F2.4	Cluster3
clk-2	Cluster5	pp	T20B12.1	Cluster2
clk-2	Cluster5	pp	T08A11.1	Cluster2
clk-2	Cluster5	pp	T08A11.2	Cluster2
clk-2	Cluster5	pp	ZK418.5	Cluster2
clk-2	Cluster5	pp	Y64G10A.7	Cluster2
clk-2	Cluster5	pp	Y52D5A.2	Cluster2
clk-2	Cluster5	pp	Y116F11B.9	Cluster2
clk-2	Cluster5	pp	wip-1	Cluster1
clk-2	Cluster5	pp	vps-4	Cluster2
clk-2	Cluster5	pp	unc-62	Cluster1
clk-2	Cluster5	pp	ucr-1	Cluster1
clk-2	Cluster5	pp	ztf-8	Cluster2
cku-80	Cluster2	pp	cku-70	Cluster1
chn-1	Cluster1	pp	hsp-1	Cluster2
chn-1	Cluster1	pp	ubc-25	Cluster2
cgh-1	Cluster3	pp	pdr-1	Cluster6
cgh-1	Cluster3	pp	skr-2	Cluster5
chc-1	Cluster5	pp	chc-1	Cluster5
cks-1	Cluster3	pp	ZK1240.2	Cluster6
cks-1	Cluster3	pp	eft-3	Cluster7
cks-1	Cluster3	pp	kat-1	Cluster1
emb-30	Cluster3	pp	ftt-2	Cluster4
emb-30	Cluster3	pp	mcm-2	Cluster1
daf-4	Cluster5	pp	pqn-95	Cluster3
daf-4	Cluster5	pp	pqn-71	Cluster3
daf-4	Cluster5	pp	F45D3.4	Cluster2
daf-4	Cluster5	pp	F30H5.3	Cluster2
daf-4	Cluster5	pp	T21B6.3	Cluster3
daf-4	Cluster5	pp	scrm-1	Cluster3
daf-4	Cluster5	pp	atp-2	Cluster1
daf-4	Cluster5	pp	C04G6.10	Cluster2
daf-4	Cluster5	pp	abu-1	Cluster2
daf-4	Cluster5	pp	daf-21	Cluster2
daf-4	Cluster5	pp	edc-3	Cluster2
daf-4	Cluster5	pp	col-119	Cluster2
daf-4	Cluster5	pp	col-19	Cluster2
grs-1	Cluster3	pp	glp-1	Cluster4
mel-28	Cluster5	pp	lmn-1	Cluster5
mel-28	Cluster5	pp	csn-5	Cluster3
mel-28	Cluster5	pp	vab-3	Cluster6
scrm-8	Cluster1	pp	brp-1	Cluster3
scrm-8	Cluster1	pp	ZK1055.7	Cluster2
scrm-8	Cluster1	pp	R02F2.5	Cluster3
scrm-8	Cluster1	pp	hrd-1	Cluster2
scrm-8	Cluster1	pp	F41E6.11	Cluster2
scrm-8	Cluster1	pp	F37C4.5	Cluster3
scrm-8	Cluster1	pp	C39D10.7	Cluster3
cpr-4	Cluster2	pp	unc-62	Cluster1
cnt-1	Cluster2	pp	scrm-8	Cluster1
cnt-1	Cluster2	pp	lmn-1	Cluster5
csn-2	Cluster2	pp	chc-1	Cluster5
crm-1	Cluster3	pp	lon-1	Cluster7
crm-1	Cluster3	pp	W03G1.5	Cluster1
crn-1	Cluster2	pp	F55B11.1	Cluster1
cri-3	Cluster2	pp	rps-8	Cluster5
cpsf-4	Cluster3	pp	lin-41	Cluster6
cpsf-4	Cluster3	pp	glp-1	Cluster4
glp-1	Cluster4	pp	pha-4	Cluster5
glp-1	Cluster4	pp	pie-1	Cluster3
glp-1	Cluster4	pp	par-6	Cluster3
glp-1	Cluster4	pp	pdi-1	Cluster3
glp-1	Cluster4	pp	pal-1	Cluster3
glp-1	Cluster4	pp	par-3	Cluster3
glp-1	Cluster4	pp	mup-4	Cluster3
glp-1	Cluster4	pp	oma-2	Cluster3
glp-1	Cluster4	pp	sel-12	Cluster3
glp-1	Cluster4	pp	sel-9	Cluster3
glp-1	Cluster4	pp	rme-2	Cluster3
glp-1	Cluster4	pp	rop-1	Cluster3
glp-1	Cluster4	pp	prx-5	Cluster5
glp-1	Cluster4	pp	rbr-2	Cluster5
glp-1	Cluster4	pp	pop-1	Cluster3
glp-1	Cluster4	pp	pos-1	Cluster5
glp-1	Cluster4	pp	lin-44	Cluster3
glp-1	Cluster4	pp	lin-40	Cluster5
glp-1	Cluster4	pp	lin-3	Cluster5
glp-1	Cluster4	pp	lin-29	Cluster3
glp-1	Cluster4	pp	lag-2	Cluster3
glp-1	Cluster4	pp	lag-1	Cluster3
glp-1	Cluster4	pp	kin-19	Cluster3
glp-1	Cluster4	pp	kin-15	Cluster3
glp-1	Cluster4	pp	mpk-1	Cluster5
glp-1	Cluster4	pp	mom-2	Cluster3
glp-1	Cluster4	pp	mex-6	Cluster3
glp-1	Cluster4	pp	mes-1	Cluster5
glp-1	Cluster4	pp	mel-11	Cluster3
glp-1	Cluster4	pp	mei-2	Cluster3
glp-1	Cluster4	pp	mdf-1	Cluster3
glp-1	Cluster4	pp	lin-7	Cluster3
glp-1	Cluster4	pp	ttx-3	Cluster5
glp-1	Cluster4	pp	ten-1	Cluster3
glp-1	Cluster4	pp	vps-32.1	Cluster3
glp-1	Cluster4	pp	vps-28	Cluster3
glp-1	Cluster4	pp	sur-6	Cluster3
glp-1	Cluster4	pp	sup-17	Cluster3
glp-1	Cluster4	pp	tag-117	Cluster3
glp-1	Cluster4	pp	T27F7.1	Cluster5
glp-1	Cluster4	pp	zyg-9	Cluster3
glp-1	Cluster4	pp	zfp-1	Cluster5
glp-1	Cluster4	pp	cgh-1	Cluster3
glp-1	Cluster4	pp	chk-1	Cluster4
glp-1	Cluster4	pp	cco-1	Cluster5
glp-1	Cluster4	pp	cdc-25.1	Cluster5
glp-1	Cluster4	pp	bra-1	Cluster5
glp-1	Cluster4	pp	C27F2.5	Cluster3
glp-1	Cluster4	pp	bar-1	Cluster5
glp-1	Cluster4	pp	bli-2	Cluster3
glp-1	Cluster4	pp	egl-27	Cluster5
glp-1	Cluster4	pp	ego-1	Cluster3
glp-1	Cluster4	pp	dsh-2	Cluster3
glp-1	Cluster4	pp	efn-3	Cluster6
glp-1	Cluster4	pp	daf-9	Cluster5
glp-1	Cluster4	pp	dpy-2	Cluster3
glp-1	Cluster4	pp	daf-11	Cluster3
glp-1	Cluster4	pp	daf-4	Cluster5
glp-1	Cluster4	pp	gld-1	Cluster3
glp-1	Cluster4	pp	gfl-1	Cluster3
glp-1	Cluster4	pp	F54D5.5	Cluster3
glp-1	Cluster4	pp	F23C8.6	Cluster3
glp-1	Cluster4	pp	F19F10.10	Cluster3
glp-1	Cluster4	pp	epi-1	Cluster3
glp-1	Cluster4	pp	emb-5	Cluster3
glp-1	Cluster4	pp	emb-30	Cluster3
glp-1	Cluster4	pp	itr-1	Cluster5
glp-1	Cluster4	pp	ikb-1	Cluster3
glp-1	Cluster4	pp	hsp-16.11	Cluster3
glp-1	Cluster4	pp	hmp-2	Cluster6
glp-1	Cluster4	pp	hmg-1.2	Cluster3
glp-1	Cluster4	pp	hda-1	Cluster3
glp-1	Cluster4	pp	gska-3	Cluster3
glp-1	Cluster4	pp	gsk-3	Cluster3
glp-1	Cluster4	pp	aph-2	Cluster3
glp-1	Cluster4	pp	aph-1	Cluster3
glp-1	Cluster4	pp	B0252.1	Cluster3
glp-1	Cluster4	pp	atp-3	Cluster5
cul-3	Cluster2	pp	lmn-1	Cluster5
cul-1	Cluster5	pp	asna-1	Cluster2
cul-1	Cluster5	pp	asp-3	Cluster3
cul-1	Cluster5	pp	F15C11.2	Cluster3
cul-1	Cluster5	pp	sgt-1	Cluster3
cul-1	Cluster5	pp	skr-1	Cluster5
cul-1	Cluster5	pp	Y37D8A.16	Cluster2
cul-1	Cluster5	pp	zer-1	Cluster2
csp-1	Cluster3	pp	ctg-1	Cluster7
csp-1	Cluster3	pp	B0511.6	Cluster1
wwp-1	Cluster5	pp	cyb-1	Cluster2
wwp-1	Cluster5	pp	ify-1	Cluster3
D2013.6	Cluster3	pp	wwp-1	Cluster5
cyp-31A2	Cluster2	pp	skr-1	Cluster5
cyp-14A5	Cluster2	pp	ant-1.1	Cluster5
cyp-13B1	Cluster1	pp	K10C8.1	Cluster2
cyp-13A2	Cluster3	pp	ftt-2	Cluster4
cyk-4	Cluster3	pp	glp-1	Cluster4
daf-1	Cluster1	pp	daf-21	Cluster2
daf-14	Cluster1	pp	cri-3	Cluster2
daf-14	Cluster1	pp	sgt-1	Cluster3
daf-14	Cluster1	pp	ppn-1	Cluster3
daf-14	Cluster1	pp	Y66H1B.2	Cluster2
daf-2	Cluster5	pp	nhr-9	Cluster2
daf-2	Cluster5	pp	nid-1	Cluster2
daf-2	Cluster5	pp	npp-9	Cluster3
daf-2	Cluster5	pp	nuo-4	Cluster1
daf-2	Cluster5	pp	odr-1	Cluster2
daf-2	Cluster5	pp	pal-1	Cluster3
daf-2	Cluster5	pp	pan-1	Cluster2
daf-2	Cluster5	pp	par-5	Cluster4
daf-2	Cluster5	pp	mlc-3	Cluster2
daf-2	Cluster5	pp	mmab-1	Cluster2
daf-2	Cluster5	pp	mml-1	Cluster3
daf-2	Cluster5	pp	mog-4	Cluster2
daf-2	Cluster5	pp	mog-5	Cluster2
daf-2	Cluster5	pp	mom-2	Cluster3
daf-2	Cluster5	pp	mua-3	Cluster2
daf-2	Cluster5	pp	mup-4	Cluster3
daf-2	Cluster5	pp	M88.2	Cluster2
daf-2	Cluster5	pp	M01F1.3	Cluster2
daf-2	Cluster5	pp	mcm-5	Cluster2
daf-2	Cluster5	pp	mab-21	Cluster2
daf-2	Cluster5	pp	mei-2	Cluster3
daf-2	Cluster5	pp	mdt-11	Cluster2
daf-2	Cluster5	pp	mex-3	Cluster6
daf-2	Cluster5	pp	mel-11	Cluster3
daf-2	Cluster5	pp	lag-1	Cluster3
daf-2	Cluster5	pp	ksr-1	Cluster3
daf-2	Cluster5	pp	let-502	Cluster1
daf-2	Cluster5	pp	lam-2	Cluster2
daf-2	Cluster5	pp	lin-29	Cluster3
daf-2	Cluster5	pp	lgc-50	Cluster2
daf-2	Cluster5	pp	lrp-1	Cluster6
daf-2	Cluster5	pp	lin-35	Cluster6
daf-2	Cluster5	pp	ifg-1	Cluster1
daf-2	Cluster5	pp	ins-17	Cluster2
daf-2	Cluster5	pp	hsf-1	Cluster1
daf-2	Cluster5	pp	icd-1	Cluster2
daf-2	Cluster5	pp	K04G7.1	Cluster2
daf-2	Cluster5	pp	K10D2.5	Cluster2
daf-2	Cluster5	pp	ist-1	Cluster2
daf-2	Cluster5	pp	itr-1	Cluster5
daf-2	Cluster5	pp	grs-1	Cluster3
daf-2	Cluster5	pp	gsk-3	Cluster3
daf-2	Cluster5	pp	fog-3	Cluster2
daf-2	Cluster5	pp	gld-1	Cluster3
daf-2	Cluster5	pp	hmp-2	Cluster6
daf-2	Cluster5	pp	hpr-17	Cluster2
daf-2	Cluster5	pp	hmg-1.2	Cluster3
daf-2	Cluster5	pp	hmg-4	Cluster1
daf-2	Cluster5	pp	F48E8.3	Cluster2
daf-2	Cluster5	pp	F43G9.5	Cluster3
daf-2	Cluster5	pp	F37C12.1	Cluster3
daf-2	Cluster5	pp	F37A8.2	Cluster2
daf-2	Cluster5	pp	fipr-18	Cluster2
daf-2	Cluster5	pp	F56C9.11	Cluster2
daf-2	Cluster5	pp	F54D5.5	Cluster3
daf-2	Cluster5	pp	F52C9.1	Cluster2
daf-2	Cluster5	pp	F23C8.6	Cluster3
daf-2	Cluster5	pp	F10F2.4	Cluster2
daf-2	Cluster5	pp	F09F7.4	Cluster2
daf-2	Cluster5	pp	F09F7.3	Cluster1
daf-2	Cluster5	pp	F35G12.4	Cluster2
daf-2	Cluster5	pp	F26A1.9	Cluster2
daf-2	Cluster5	pp	F26A1.13	Cluster2
daf-2	Cluster5	pp	F26A1.1	Cluster2
daf-2	Cluster5	pp	zyg-9	Cluster3
daf-2	Cluster5	pp	Y65B4A.3	Cluster2
daf-2	Cluster5	pp	ZC155.4	Cluster2
daf-2	Cluster5	pp	ZK546.14	Cluster2
daf-2	Cluster5	pp	ztf-8	Cluster2
daf-2	Cluster5	pp	vps-32.1	Cluster3
daf-2	Cluster5	pp	vps-4	Cluster2
daf-2	Cluster5	pp	W03F8.10	Cluster2
daf-2	Cluster5	pp	wip-1	Cluster1
daf-2	Cluster5	pp	unc-119	Cluster2
daf-2	Cluster5	pp	unc-40	Cluster6
daf-2	Cluster5	pp	unc-52	Cluster5
daf-2	Cluster5	pp	vps-28	Cluster3
daf-2	Cluster5	pp	tbx-2	Cluster2
daf-2	Cluster5	pp	tbp-1	Cluster1
daf-2	Cluster5	pp	ulp-1	Cluster1
daf-2	Cluster5	pp	ucr-1	Cluster1
daf-2	Cluster5	pp	T20B12.7	Cluster2
daf-2	Cluster5	pp	T20B12.5	Cluster2
daf-2	Cluster5	pp	tbb-2	Cluster3
daf-2	Cluster5	pp	T20H4.5	Cluster5
daf-2	Cluster5	pp	T10F2.4	Cluster3
daf-2	Cluster5	pp	T08A11.2	Cluster2
daf-2	Cluster5	pp	T20B12.1	Cluster2
daf-2	Cluster5	pp	T15B12.2	Cluster2
daf-2	Cluster5	pp	T04A8.11	Cluster2
[truncated: 1,251 more rows]
