# Supplementary material for: C. elegans protein interaction network analysis probes RNAi validated pro-longevity effect of nhr-6, a human homolog of tumor suppressor Nr4a1
Source: Sci Rep. 2019 Oct 31;9:15711. doi: 10.1038/s41598-019-51649-0 (PMC6823380; doi:10.1038/s41598-019-51649-0)
Supplement: Supplementary file 5 — Supplementary Information Table 2. GO Results for the nhr-6 network. Detailed GO results of nhr-6 primary network and nhr-6 secondary network are given. [file 41598_2019_51649_MOESM5_ESM.zip]

Archive with 1 entries (1 files):
- Supplementary File 3.xgmml
